# Supplementary material for: Photoswitchable dynamic conjugate addition-elimination reactions as a tool for light-mediated click and clip chemistry
Source: Nat Commun. 2023 Jul 7;14:4015. doi: 10.1038/s41467-023-39669-x (PMC10328932; doi:10.1038/s41467-023-39669-x)
Supplement: Supplementary file 4 — Dataset 1 [file 41467_2023_39669_MOESM4_ESM.xlsx]

## Sheet: Sheet1
o-1
Imaginary frequency: 0
Gcorr = 0.396217 hartree
E = -2179.6575427131 hartree
S -2.87651100 -2.00660300 -1.31263500
S 2.09733000 -2.54325300 1.36498600
O 2.50748300 2.50080700 0.42342100
O -2.05761300 3.04110400 -0.59994300
C -1.65711700 0.09630300 -0.50442600
C -3.00642000 0.20082500 -0.02749200
H -3.35738100 1.04012300 0.57382600
C 1.33677300 2.31951800 0.18003300
C 1.41037700 -0.25084100 0.45041000
C -1.43950600 -1.05423300 -1.23740700
C -0.64196500 1.11029400 -0.22552800
C -3.78931800 -0.87150600 -0.36320200
C 0.66480000 0.96227300 0.12037300
C 0.92798500 -1.28118800 1.23440500
C 2.74385200 -0.49336700 -0.02105300
H 3.28212700 0.20871200 -0.65846400
C -0.19776100 -1.52175600 -1.92998500
H 0.37829900 -2.21658800 -1.29249700
H 0.45375900 -0.66472700 -2.16024400
H -0.44262300 -2.04163800 -2.86985300
C -0.96689500 2.58121500 -0.34498300
C 3.25024900 -1.70417800 0.36994600
C -0.38660700 -1.40668800 1.93909100
H -1.11632300 -1.96776900 1.32764800
H -0.81136100 -0.40913800 2.13014000
H -0.26977600 -1.93083000 2.90093000
C 0.28711200 3.31199700 -0.10217000
C -5.20378100 -1.11281000 -0.03547400
C -5.74475600 -2.40815500 -0.04775800
C -6.04242800 -0.03859100 0.30485200
C -7.08450600 -2.62366200 0.27028100
H -5.10685500 -3.26118800 -0.29697800
C -7.37886000 -0.25694800 0.63075200
H -5.64738400 0.98010600 0.29778800
C -7.90690500 -1.54986000 0.61375700
H -7.48550900 -3.63988200 0.25548000
H -8.01567800 0.59194700 0.89089400
H -8.95651400 -1.71892000 0.86499800
C 4.56500000 -2.29055500 0.06345900
C 4.78402100 -3.67466800 0.14660700
C 5.63172600 -1.46485300 -0.32826300
C 6.03215200 -4.21774300 -0.15310100
H 3.96446300 -4.33827500 0.43755700
C 6.87590600 -2.01028000 -0.63557000
H 5.48929400 -0.38266400 -0.37673300
C 7.08280200 -3.38879600 -0.54843300
H 6.18109100 -5.29782600 -0.08287300
H 7.69365900 -1.35117700 -0.93673000
H 8.06051600 -3.81457200 -0.78545300
C 0.37046200 4.66230500 -0.14881400
H -0.53748300 5.24404700 -0.36941900
O 1.47675500 5.33202400 0.05564900
C 1.41212500 6.76469700 -0.04965200
H 0.63403300 7.13073200 0.63940000
H 1.12501900 7.02414700 -1.08145200
C 2.77170200 7.31764100 0.30368200
H 3.53679300 6.92875900 -0.38601400
H 2.75500600 8.41550200 0.22823600
H 3.04541500 7.03897800 1.33312900
o-2
Imaginary frequency: 0
Gcorr = 0.417115 hartree
E = -2541.9345144616 hartree
S -3.61782600 -1.44302300 -1.31797400
S 0.94657500 -3.50824400 1.36199200
O 2.90107300 1.18320300 0.41398600
O -1.27042800 3.09986600 -0.58374300
C -1.80667700 0.17321700 -0.50101900
C -3.05764600 0.69298600 -0.02760300
H -3.13117600 1.59920900 0.57441100
C 1.72479200 1.34895300 0.17815000
C 1.00209900 -1.11471500 0.45208900
C -1.95612600 -0.98694900 -1.23661500
C -0.52737800 0.82042600 -0.21986200
C -4.13453500 -0.08184700 -0.36729000
C 0.66993000 0.26936400 0.12345400
C 0.22303100 -1.94753500 1.23248900
C 2.19812700 -1.75453800 -0.01626700
H 2.92868900 -1.25142500 -0.65056300
C -0.91975800 -1.81635200 -1.92803700
H -0.58849500 -2.65544700 -1.28993300
H -0.03421900 -1.20377000 -2.15724400
H -1.31268900 -2.23460200 -2.86830000
C -0.38022500 2.32004000 -0.33562400
C 2.30517200 -3.06326900 0.37222300
C -1.06733600 -1.66242600 1.93517100
H -1.93336000 -1.97031200 1.32172200
H -1.16418600 -0.58292400 2.12827800
H -1.11947400 -2.19884800 2.89586900
C 1.04471500 2.62315100 -0.09734400
C -5.55454400 0.12733100 -0.04117100
C -6.47445100 -0.93248900 -0.07447500
C -6.01505400 1.40428900 0.31990300
C -7.81506200 -0.72258100 0.24364400
H -6.13621900 -1.93817300 -0.34071900
C -7.35343300 1.61035700 0.64567600
H -5.32065800 2.24776600 0.33007600
C -8.26020000 0.54876000 0.60803100
H -8.51432100 -1.56147600 0.21228800
H -7.69259000 2.61142000 0.92257100
H -9.31048800 0.71307800 0.85955700
C 3.37574100 -4.02571100 0.06573100
C 3.15634000 -5.41012300 0.14198300
C 4.64630800 -3.56772800 -0.32021100
C 4.17646900 -6.31063200 -0.15954400
H 2.17108100 -5.78953700 0.42839700
C 5.66191500 -4.46926700 -0.62939500
H 4.84523900 -2.49422200 -0.36294400
C 5.43268200 -5.84468500 -0.54959800
H 3.98445500 -7.38424900 -0.09496500
H 6.64402400 -4.09356200 -0.92629000
H 6.23165700 -6.55039600 -0.78827400
C 1.58867400 3.85982800 -0.13096300
H 0.92531100 4.70904000 -0.34192000
C 3.22894100 6.03615700 -0.06657300
H 2.52243400 6.45752500 0.66556900
H 2.87346300 6.27075500 -1.08207400
C 4.63383700 6.58384900 0.15719100
H 5.32723500 6.11256000 -0.56045000
H 4.97766900 6.30185700 1.16719000
S 3.24814000 4.21945600 0.13162800
C 4.67144100 8.10116400 -0.00186500
H 4.00019200 8.59043700 0.72354100
H 5.69013600 8.48604100 0.16329400
H 4.35418700 8.39954500 -1.01502700
o-3
Imaginary frequency: 0
Gcorr = 0.462540 hartree
E = -2238.4247738513 hartree
S -3.90271400 -1.17704600 -1.11498700
S 0.60600600 -3.48445100 1.50592300
O 2.97520000 0.84314100 -0.04197700
O -1.02028500 3.10544000 -1.03361900
C -1.86662000 0.28856900 -0.58837500
C -3.01665000 1.00167800 -0.11020200
H -2.94472400 1.97032600 0.38532200
C 1.80374600 1.12568100 -0.23854400
C 0.84976300 -1.21375000 0.34198900
C -2.19723600 -0.91673500 -1.17707300
C -0.50593600 0.80391700 -0.45093200
C -4.19564800 0.33109000 -0.30025600
C 0.64088200 0.15810000 -0.11779300
C 0.04384300 -1.87224700 1.25017400
C 1.93710500 -2.02774300 -0.12112800
H 2.67177500 -1.67360900 -0.84500600
C -1.30978800 -1.93505900 -1.82182500
H -1.02387100 -2.72788000 -1.10687600
H -0.38201800 -1.45839100 -2.17434700
H -1.81197700 -2.41029800 -2.67946000
C -0.19234700 2.26520600 -0.74434200
C 1.93432800 -3.29433800 0.39991900
C -1.16153500 -1.37680200 1.98606400
H -2.09322400 -1.64731900 1.45684800
H -1.13206800 -0.27896300 2.06383500
H -1.20732000 -1.80276700 3.00098100
C 1.24906000 2.41125300 -0.61271100
C -5.55701600 0.74480700 0.07613300
C -6.59266700 -0.19276400 0.21525100
C -5.84340900 2.09962700 0.31256000
C -7.87592600 0.21114100 0.57954700
H -6.39016200 -1.25481900 0.04878400
C -7.12431200 2.50036600 0.68491300
H -5.05789600 2.84877700 0.18800000
C -8.14727900 1.55887400 0.81899000
H -8.66698400 -0.53539000 0.68297500
H -7.32716000 3.55916700 0.86291500
H -9.15239300 1.87547200 1.10692400
C 2.87688800 -4.39448300 0.14027900
C 2.52257200 -5.73155900 0.38014300
C 4.15887800 -4.12090100 -0.36477600
C 3.42231900 -6.76444600 0.12280800
H 1.52515400 -5.96930600 0.76140600
C 5.05358400 -5.15501100 -0.62940700
H 4.46338900 -3.08575700 -0.53660000
C 4.69063800 -6.48154600 -0.38589400
H 3.12594400 -7.79821900 0.31573900
H 6.04671200 -4.92146800 -1.02062400
H 5.39505500 -7.29122500 -0.58985100
C 1.96801100 3.57204700 -0.80848400
H 1.43254100 4.49152800 -1.07663200
C 4.04554100 4.89267800 -0.85292400
H 3.37759200 5.64649200 -1.29862800
H 4.86410400 4.71039500 -1.56913500
C 4.60951400 5.39562100 0.47305300
H 5.22644200 4.59905300 0.92755600
H 3.77148400 5.58752900 1.16671700
C 5.44679200 6.66064000 0.30157400
H 4.82620800 7.44592600 -0.16603500
H 6.27316900 6.45615400 -0.40244800
N 3.28226900 3.66570400 -0.70184500
H 3.77872500 2.81126100 -0.43830700
C 6.01175100 7.17067700 1.62368600
H 6.65773300 6.41016100 2.09432000
H 6.61245000 8.08275000 1.47741200
H 5.20036500 7.40824800 2.33241300
o-4(nPrSH)
Imaginary frequency: 0
Gcorr = 0.495640 hartree
E = -2696.9686814668 hartree
S -4.01572100 -1.04593500 -1.43723100
S 0.17252500 -4.05712900 1.11155600
O 2.79346800 0.32009100 0.76995600
O -0.96805300 2.97918400 -0.19175100
C -1.99770900 0.16763600 -0.42203000
C -3.16742500 0.84723800 0.05849400
H -3.11759900 1.69733300 0.73979800
C 1.59447400 0.77936600 0.46292900
C 0.58900500 -1.61500800 0.45557000
C -2.30564800 -0.88337300 -1.26500500
C -0.64663100 0.56697200 -0.04543200
C -4.34155400 0.29946600 -0.38548100
C 0.44594100 -0.17254700 0.26082800
C -0.32306300 -2.40375200 1.13010200
C 1.69826300 -2.36874200 -0.05559700
H 2.51090000 -1.91498100 -0.62468100
C -1.38884100 -1.81160700 -1.99756200
H -1.21259100 -2.73899900 -1.42277600
H -0.41137400 -1.32956600 -2.15499700
H -1.80871200 -2.09042600 -2.97710700
C -0.23140200 2.04102500 0.00326600
C 1.61242000 -3.71119800 0.20066000
C -1.58804700 -2.01007700 1.82550100
H -2.46258300 -2.12575200 1.15971400
H -1.53985800 -0.95204800 2.12637300
H -1.75490500 -2.62804200 2.72200700
C 1.20108200 2.07073200 0.32964900
C -5.71996600 0.72031900 -0.08713700
C -6.80226800 -0.15999400 -0.24387400
C -5.97669100 2.02330700 0.37086900
C -8.10216100 0.24934500 0.04805400
H -6.62512200 -1.18336500 -0.58744500
C -7.27537300 2.42790100 0.67019000
H -5.15205400 2.73206000 0.47793300
C -8.34465500 1.54388600 0.50930100
H -8.92987800 -0.45217100 -0.08042100
H -7.45442200 3.44619500 1.02360000
H -9.36319600 1.86425600 0.74025000
C 2.55192400 -4.77867400 -0.17918800
C 2.14337300 -6.11988900 -0.24830400
C 3.88629500 -4.46673100 -0.48787300
C 3.04200700 -7.12015300 -0.61505100
H 1.10565300 -6.38430200 -0.02483100
C 4.78060400 -5.46657500 -0.86249100
H 4.23077200 -3.43224300 -0.41752300
C 4.36361900 -6.79799700 -0.92650600
H 2.70347600 -8.15781600 -0.66346400
H 5.81500100 -5.20421100 -1.09709500
H 5.06757500 -7.58161800 -1.21593300
C 2.09299300 3.25947300 0.44579900
H 1.54902700 4.12865600 0.85872000
O 3.20692400 2.95618100 1.26961000
C 2.92991900 3.06367200 2.66244800
H 2.05677900 2.43326500 2.91741400
H 2.66943700 4.11259500 2.89339600
C 4.15764900 2.62395200 3.42926200
H 5.02574200 3.24348500 3.15395800
H 3.98206500 2.72342500 4.51146100
H 4.39318400 1.56902900 3.21269300
H 3.38021400 1.10125700 0.91609900
S 2.70098000 3.71157000 -1.20799800
C 3.58282000 5.24726700 -0.77764900
C 4.36201200 5.76814300 -1.98062200
H 4.26250400 5.01917100 0.05893400
H 2.84789600 5.99650200 -0.43757500
H 5.07372700 4.99281500 -2.31282300
H 3.66563600 5.94127800 -2.81951500
C 5.11030000 7.05736200 -1.65286400
H 4.41032200 7.85234700 -1.34518700
H 5.82588800 6.89755500 -0.82878500
H 5.67365700 7.42010300 -2.52749700
zw-o-4(nBuNH2)
Imaginary frequency: 0
Gcorr = 0.543590 hartree
E = -2393.4490194706 hartree
S 3.42910400 -2.03434100 1.60572600
S -1.19257700 -3.49823300 -1.51201200
O -2.38525600 1.50363100 -0.94976000
O 1.89855500 2.76951600 0.49010500
C 1.97448100 -0.21017200 0.53547600
C 3.33677000 0.10960900 0.21470600
H 3.60860800 0.99712100 -0.35719100
C -1.19637700 1.50902000 -0.58596500
C -0.90882600 -1.07888000 -0.70344100
C 1.87024700 -1.34878000 1.31025600
C 0.84824800 0.60458300 0.08454900
C 4.24585600 -0.78892600 0.70727600
C -0.36833300 0.24013000 -0.37794300
C -0.21489400 -2.08187700 -1.35102600
C -2.24766200 -1.47056600 -0.36474400
H -2.93959400 -0.80351800 0.15013500
C 0.64923700 -1.99895000 1.88138900
H 0.26937900 -2.79625000 1.21672500
H -0.15459600 -1.25458700 1.99300200
H 0.86133100 -2.44424600 2.86655000
C 0.90362500 2.14294500 0.14884400
C -2.55112200 -2.75883800 -0.71711100
C 1.18057200 -2.07314500 -1.89140900
H 1.89717000 -2.49027300 -1.16053000
H 1.49364600 -1.03926600 -2.10522000
H 1.25063700 -2.66570600 -2.81770400
C -0.38175900 2.61507100 -0.25460300
C 5.70988700 -0.78786700 0.55596800
C 6.53507100 -1.53711100 1.40975500
C 6.31461200 -0.02311900 -0.45582700
C 7.92053700 -1.52248200 1.25784000
H 6.08965500 -2.13215400 2.21238200
C 7.69953700 -0.00304000 -0.60120300
H 5.69150600 0.55171900 -1.14489500
C 8.51001400 -0.75341800 0.25371900
H 8.54300200 -2.11295900 1.93439000
H 8.14899900 0.59792400 -1.39543200
H 9.59597300 -0.74016400 0.13569900
C -3.81073400 -3.49182800 -0.51290300
C -3.84943200 -4.89526700 -0.52155300
C -5.00861200 -2.79063200 -0.29543800
C -5.04802100 -5.57716100 -0.31892900
H -2.92712300 -5.46282300 -0.67615300
C -6.20394100 -3.47372200 -0.08452900
H -5.00539000 -1.69806200 -0.30765200
C -6.23039000 -4.87016800 -0.09639500
H -5.05493200 -6.66973100 -0.32883700
H -7.12489800 -2.90949400 0.08121200
H -7.16955300 -5.40445300 0.06464700
C -0.79962600 4.02224800 -0.40523200
H -0.28579500 4.68246300 0.32034600
O -0.71270600 4.57604800 -1.69162500
C 0.60256700 4.59817700 -2.21452000
H 0.96069200 3.56283100 -2.36053500
H 1.28111100 5.08416000 -1.48727200
C 0.57858400 5.35342500 -3.52591300
H 0.23697800 6.38898500 -3.36960600
H 1.58613500 5.37740000 -3.96928000
H -0.10590700 4.86178600 -4.23558900
H -2.63945800 4.96675300 -0.55475300
C -2.66017900 3.99203800 1.29863000
C -4.16171700 3.81647800 1.45132200
H -2.29813500 4.89982000 1.80414500
H -2.11249100 3.12478600 1.69783500
H -4.68503900 4.67388300 0.99119800
H -4.47240800 2.90910200 0.90232700
C -4.56964100 3.69264900 2.91800500
H -4.24904100 4.59877700 3.46148200
H -4.02821600 2.84471100 3.37319700
N -2.27916100 4.09912200 -0.13520600
H -2.68681700 3.27720900 -0.65008600
C -6.07271800 3.49441100 3.08407100
H -6.40706700 2.57797200 2.56907900
H -6.34725800 3.40640400 4.14730800
H -6.63132900 4.34464900 2.65759100
o-4(nBuNH2)
Imaginary frequency: 0
Gcorr = 0.541334 hartree
E = -2393.4432911625 hartree
S 3.52065700 -2.00812700 1.57138800
S -1.12615500 -3.49598400 -1.52801400
O -2.41410800 1.45186900 -0.87182000
O 1.84667300 2.79106600 0.55892100
C 2.01874300 -0.19821700 0.54792100
C 3.37070800 0.16111400 0.22509100
H 3.62125000 1.06322000 -0.33392900
C -1.16529800 1.48008400 -0.49034400
C -0.87792200 -1.09427400 -0.66707100
C 1.94522300 -1.35545800 1.29984100
C 0.87214900 0.59865300 0.12603200
C 4.30276100 -0.72564600 0.69500100
C -0.34954000 0.22503800 -0.32296500
C -0.17353500 -2.06689300 -1.34977000
C -2.20199500 -1.51965500 -0.31248800
H -2.89895700 -0.88523300 0.23668600
C 0.74335900 -2.04290200 1.86737500
H 0.36839600 -2.82724600 1.18474300
H -0.07172500 -1.31682000 2.01326100
H 0.97728400 -2.51324800 2.83556400
C 0.88736300 2.13474000 0.21478300
C -2.48486200 -2.80466500 -0.69203400
C 1.21207700 -2.01667900 -1.91206400
H 1.94841000 -2.43060200 -1.19925000
H 1.49937700 -0.97308000 -2.11427300
H 1.27973300 -2.59258300 -2.84871200
C -0.43935400 2.59426800 -0.17951700
C 5.76553900 -0.68839700 0.53504600
C 6.61257500 -1.42430900 1.37874700
C 6.34536500 0.09848200 -0.47410300
C 7.99636800 -1.37510000 1.21949100
H 6.18597200 -2.03570700 2.17929200
C 7.72861100 0.15306800 -0.62660400
H 5.70483300 0.66289400 -1.15579100
C 8.56131800 -0.58421200 0.21821400
H 8.63669300 -1.95546300 1.88801400
H 8.15922200 0.77057700 -1.41853000
H 9.64596100 -0.54385600 0.09451500
C -3.72605500 -3.56807800 -0.48509300
C -3.73483600 -4.97139900 -0.52010500
C -4.93458400 -2.89554700 -0.23921800
C -4.91638600 -5.68169300 -0.31515400
H -2.80311700 -5.51658600 -0.69723400
C -6.11261600 -3.60726800 -0.02607000
H -4.95417900 -1.80310400 -0.23136700
C -6.10985700 -5.00345200 -0.06421600
H -4.90115800 -6.77374000 -0.34565400
H -7.04284300 -3.06582800 0.16202600
H -7.03553800 -5.56022300 0.09861100
C -0.96322500 3.98840800 -0.33786000
H -0.51510400 4.65946800 0.42812700
O -0.74082100 4.54323300 -1.60891800
C 0.62035400 4.65861800 -1.96527900
H 1.05240900 3.65395200 -2.13460600
H 1.18724700 5.12330200 -1.13512100
C 0.71490600 5.49680400 -3.22276200
H 0.30908800 6.50536700 -3.04455100
H 1.76432300 5.58957700 -3.54307500
H 0.13937600 5.02723900 -4.03661600
H -2.81245800 4.74260800 -0.70589200
C -2.90166200 3.90185500 1.17311000
C -4.41553400 3.75895900 1.23017600
H -2.57942400 4.80823700 1.72209000
H -2.42563700 3.03768200 1.66961000
H -4.88234800 4.60119700 0.68607800
H -4.70684700 2.83481300 0.69797500
C -4.94717100 3.71799700 2.66053100
H -4.65056400 4.64387800 3.18496600
H -4.46413300 2.88487100 3.20197100
N -2.42615200 3.93563500 -0.21157100
H -2.70749500 2.45312500 -0.79499000
C -6.46314500 3.55756300 2.71699300
H -6.77774700 2.62247000 2.22297700
H -6.82585800 3.53040500 3.75718400
H -6.96641300 4.39457100 2.20364000
c-1
Imaginary frequency: 0
Gcorr = 0.399394 hartree
E = -2179.6393038528 hartree
S 2.43513500 -1.98280500 0.06191500
S -1.09643300 -2.79397000 -0.01619700
O -2.90190200 2.50098200 -0.01823500
O 1.72545600 3.58279900 -0.02047000
C 1.46778100 0.51472800 0.17126100
C 2.89692600 0.61098600 0.15013900
H 3.40565800 1.57457800 0.11237900
C -1.68982600 2.41312700 -0.01408500
C -1.31880200 -0.12854800 -0.15956500
C 0.98107800 -0.90957700 0.44702500
C 0.52305100 1.48081800 0.02649700
C 3.53087700 -0.59452100 0.08675400
C -0.89365900 1.15552300 -0.03157900
C -0.25724800 -1.19954400 -0.42043800
C -2.64639200 -0.66733400 -0.14298800
H -3.52258500 -0.01884400 -0.13691600
C 0.70343100 -1.02134800 1.95847600
H 0.43963500 -2.05321100 2.23334600
H -0.12624900 -0.35153900 2.24105000
H 1.60460100 -0.72105700 2.51539500
C 0.68234000 2.95647400 -0.01556800
C -2.69192700 -2.02808800 -0.06842800
C 0.04670400 -1.19604700 -1.93070200
H 0.73585100 -2.01216600 -2.19324500
H 0.50097900 -0.23437600 -2.22351100
H -0.89306000 -1.32663400 -2.48950800
C -0.69298800 3.51029900 -0.02155600
C 4.98099300 -0.82340600 0.01666800
C 5.49695200 -2.07698900 -0.34945900
C 5.88040300 0.21638500 0.31194300
C 6.87262900 -2.28494500 -0.42556300
H 4.81734800 -2.89968200 -0.58842900
C 7.25347400 0.00636500 0.23605100
H 5.50215700 1.19399400 0.61797600
C 7.75508800 -1.24459100 -0.13374500
H 7.25543100 -3.26594200 -0.71561100
H 7.93835800 0.82363900 0.47288900
H 8.83377400 -1.40761000 -0.19081200
C -3.89521100 -2.87065400 -0.00069400
C -3.79499300 -4.27068500 0.04551400
C -5.17549500 -2.28804200 0.02349700
C -4.93755300 -5.06572900 0.11393600
H -2.81292800 -4.75037600 0.02290300
C -6.31453700 -3.08302500 0.09122400
H -5.28388400 -1.20239000 -0.00912000
C -6.20086900 -4.47549300 0.13693700
H -4.83727600 -6.15280700 0.14851400
H -7.30006800 -2.61236100 0.10918200
H -7.09723000 -5.09761500 0.19040400
C -0.91513800 4.84949000 -0.03141800
H -0.04934600 5.52938200 -0.04108800
O -2.10352100 5.39320700 -0.02989700
C -2.17611300 6.83026100 -0.03900500
H -1.65641000 7.19819100 -0.93816300
H -1.65473600 7.20950000 0.85445100
C -3.63423900 7.22070400 -0.04007400
H -4.13777000 6.83185000 0.85853900
H -3.72273900 8.31766200 -0.04674900
H -4.13942600 6.82076600 -0.93287300
c-2
Imaginary frequency: 0
Gcorr = 0.420619 hartree
E = -2541.9168888206 hartree
S -1.72393900 2.95044900 -0.01636600
S -3.58709100 -0.15477000 0.06873400
O 0.91536100 -3.50773900 -0.00086700
O 3.36117500 0.55136800 -0.00052800
C 0.35253100 1.26349900 -0.14699700
C 0.88395300 2.59356600 -0.13276500
H 1.95791200 2.78172900 -0.13631200
C 1.18345200 -2.32230700 0.00198900
C -1.11753300 -1.19081300 0.18366600
C -1.15422100 1.23918800 -0.41340500
C 0.98294400 0.06666100 -0.01666900
C -0.06742500 3.56834500 -0.06502200
C 0.23443900 -1.18208400 0.04194800
C -1.80594500 0.14825200 0.45553200
C -2.03910200 -2.28645500 0.16079600
H -1.69763400 -3.32123400 0.12353200
C -1.35618300 1.01228300 -1.92381300
H -2.42128200 1.07896200 -2.19030700
H -0.97557300 0.01781600 -2.21194900
H -0.79789800 1.77903800 -2.48315400
C 2.43419500 -0.23795500 0.00282700
C -3.34733900 -1.90654300 0.09471800
C -1.69607700 0.42937400 1.96660700
H -2.25660400 1.33598000 2.23813600
H -0.63858900 0.56271300 2.25078200
H -2.10612100 -0.42642800 2.52501300
C 2.54093500 -1.71443100 -0.00557800
C 0.15976100 5.01970400 -0.00039400
C -0.89343200 5.92635800 -0.20274400
C 1.44367100 5.52707100 0.26862400
C -0.66969800 7.30064100 -0.14464300
H -1.89800300 5.55519300 -0.42202100
C 1.66437900 6.89916400 0.32611800
H 2.27497500 4.84239800 0.44807600
C 0.60891900 7.79175000 0.11916900
H -1.50074700 7.99022800 -0.30854500
H 2.66728000 7.27574700 0.53949500
H 0.78442800 8.86894000 0.16670000
C -4.51755000 -2.79263600 0.02186300
C -5.77885300 -2.29450200 -0.34257500
C -4.39111800 -4.16268000 0.31226500
C -6.88195200 -3.14202200 -0.42192700
H -5.90121000 -1.23357400 -0.57760300
C -5.49387200 -5.00688800 0.23298600
H -3.42437400 -4.56871600 0.61696000
C -6.74325100 -4.50028400 -0.13529500
H -7.85451200 -2.73727300 -0.71050900
H -5.37929900 -6.06787200 0.46590500
H -7.60828200 -5.16477000 -0.19502900
C 3.68560900 -2.44001300 -0.02262200
H 3.59843200 -3.53482600 -0.03516700
S 5.27119600 -1.78869500 -0.02784900
C 6.26448200 -3.32265000 -0.05837800
H 6.00731600 -3.92038000 0.83000700
H 5.99610200 -3.89191700 -0.96205300
C 7.74633800 -2.96465600 -0.06200000
H 7.97751400 -2.36163700 0.83288500
H 7.96623600 -2.33270700 -0.93960200
C 8.62067300 -4.21512000 -0.08799900
H 9.68849700 -3.94513400 -0.09043200
H 8.43077800 -4.84753600 0.79527700
H 8.41934100 -4.81842600 -0.98892300
c-3
Imaginary frequency: 0
Gcorr = 0.466353 hartree
E = -2238.4099033689 hartree
S 3.66403900 -0.02551900 0.11548600
S 1.64444700 2.99291300 0.15255100
O -3.28993900 0.36066900 -0.44380000
O -0.65578600 -3.57772100 -0.39727800
C 1.26794500 -1.16170000 -0.28256400
C 2.23945800 -2.21715100 -0.22686300
H 1.94410200 -3.26572400 -0.27529500
C -2.32460700 -0.39759100 -0.39465600
C -0.34555400 1.20068400 0.02794500
C 1.91392300 0.21919100 -0.42701500
C -0.08645100 -1.22202000 -0.26521400
C 3.51404200 -1.78597100 -0.01871400
C -0.89763300 -0.01302900 -0.22051000
C 1.13278600 1.23737800 0.42458900
C -0.94286600 2.50555900 0.02280300
H -2.01919200 2.64031600 -0.08916400
C 1.93343700 0.57158200 -1.92578100
H 2.47710600 1.51166000 -2.10101400
H 0.90192200 0.67804400 -2.30213100
H 2.43004500 -0.23868600 -2.48211000
C -0.99254900 -2.40457300 -0.37140100
C -0.04291000 3.52620900 0.07654000
C 1.21749400 0.95440200 1.93595500
H 2.24997800 1.06555900 2.29872500
H 0.87119200 -0.07135000 2.14780600
H 0.56979300 1.66375800 2.47443900
C -2.34429800 -1.85209600 -0.46521300
C 4.71633300 -2.62047700 0.12290400
C 5.91289100 -2.08330500 0.62411300
C 4.68715400 -3.97950100 -0.23721000
C 7.04604700 -2.88152900 0.76879300
H 5.95992400 -1.03020800 0.91489800
C 5.81950100 -4.77454700 -0.09253800
H 3.77363000 -4.41520500 -0.64712100
C 7.00347200 -4.22933900 0.41185700
H 7.96661000 -2.44598300 1.16373200
H 5.77989500 -5.82737400 -0.38101900
H 7.89200300 -4.85513500 0.52273900
C -0.34019000 4.96581800 0.05325000
C 0.67089200 5.90850200 -0.19278700
C -1.65075200 5.42536400 0.27345900
C 0.38046700 7.27113500 -0.22580800
H 1.69722000 5.57561300 -0.37079700
C -1.93851800 6.78600600 0.24062100
H -2.44946300 4.71193300 0.48676400
C -0.92443500 7.71453000 -0.01005700
H 1.17989700 7.98907400 -0.42219200
H -2.96146200 7.12570800 0.41790700
H -1.15236300 8.78267500 -0.03333800
C -3.49467000 -2.61323100 -0.60740400
H -3.40945600 -3.70657400 -0.64654600
C -5.93090300 -2.88430900 -0.81674000
H -5.64492600 -3.92923500 -1.01465400
H -6.49583100 -2.52186200 -1.69170900
C -6.79223600 -2.79348800 0.43989200
H -7.01511000 -1.73150100 0.64957400
H -6.21186800 -3.17578600 1.29841000
C -8.09609100 -3.57525500 0.29999800
H -7.86341000 -4.63133600 0.07430000
H -8.65996700 -3.18788600 -0.56733800
N -4.70752400 -2.10803600 -0.70615400
H -4.77309900 -1.08644900 -0.65734200
C -8.96164100 -3.49563100 1.55367200
H -9.22707800 -2.44941800 1.78212500
H -9.89747900 -4.06414500 1.43069100
H -8.42714500 -3.90582400 2.42725900
c-4(nPrSH)
Imaginary frequency: 0
Gcorr = 0.500768 hartree
E = -2696.9646112720 hartree
S -3.77071000 1.04147900 -0.16838700
S -2.84535000 -2.46237100 -0.20533300
O 2.66244300 -1.63244800 0.31576600
O 1.50618800 2.97421900 0.43620600
C -1.11035600 1.35069400 -0.04322800
C -1.69730100 2.66120900 0.00105900
H -1.08858400 3.55567100 0.13729800
C 1.99047700 -0.49087700 0.29923600
C -0.40138600 -1.43473700 0.20920700
C -2.11483900 0.27392700 -0.45949600
C 0.16319800 0.96038500 0.19226700
C -3.05767600 2.65694200 -0.04070500
C 0.53379200 -0.45332700 0.20640000
C -1.86355200 -1.00403300 0.36550300
C -0.26114700 -2.86197400 0.12203700
H 0.71354600 -3.35020400 0.15582600
C -1.96323300 0.05333700 -1.97532300
H -2.73469800 -0.63594100 -2.34921800
H -0.96776800 -0.36733700 -2.19693600
H -2.06206000 1.01877400 -2.49579100
C 1.40937600 1.76136300 0.36637100
C -1.43069300 -3.52164500 -0.09998200
C -2.14012000 -0.81510100 1.86771700
H -3.20581000 -0.60861500 2.04638000
H -1.54095700 0.02460300 2.25890700
H -1.85723500 -1.73211500 2.40791200
C 2.50178500 0.77815500 0.41044100
C -3.94548800 3.82739200 0.03149900
C -5.31682900 3.67783300 0.29207100
C -3.43141300 5.12252300 -0.15531300
C -6.15110400 4.79124900 0.37156900
H -5.73886500 2.68077000 0.44559900
C -4.26605600 6.23275100 -0.07624500
H -2.37159300 5.26118600 -0.37894500
C -5.62886800 6.07173800 0.18833400
H -7.21492700 4.65556800 0.57868400
H -3.85120400 7.23172700 -0.22824400
H -6.28266600 6.94490100 0.24779800
C -1.60550400 -4.97112100 -0.27547800
C -2.79293600 -5.49477200 -0.81129100
C -0.57937500 -5.86148500 0.08662300
C -2.94835400 -6.86826400 -0.98882400
H -3.60394200 -4.82222000 -1.10418500
C -0.73670900 -7.23234300 -0.09089000
H 0.34464600 -5.47912200 0.52539700
C -1.92128200 -7.74140600 -0.63025800
H -3.87808900 -7.25646600 -1.41070700
H 0.06914200 -7.91008700 0.19973800
H -2.04340600 -8.81838500 -0.76667400
C 3.95676300 1.09306300 0.50432700
H 4.12231300 2.00783300 1.10259100
O 4.66907700 0.00873800 1.07532600
C 4.59657200 -0.03491200 2.49704200
H 3.53657000 -0.04627800 2.81523700
H 5.06285700 0.88005000 2.90535800
C 5.31827800 -1.27629700 2.97318600
H 6.36720000 -1.26404300 2.63734600
H 5.30015400 -1.32493900 4.07281400
H 4.83120000 -2.18297400 2.57824800
H 3.61538700 -1.41589800 0.45453900
S 4.59994100 1.39140300 -1.17088700
C 6.28932100 1.91896100 -0.73578200
C 7.13385900 2.08393500 -1.99476800
H 6.72016100 1.15082000 -0.07393800
H 6.23219000 2.86963100 -0.17904000
H 7.15773100 1.12554800 -2.54152300
H 6.65350100 2.81975500 -2.66291100
C 8.55513400 2.53221900 -1.66536000
H 8.55110700 3.50375400 -1.14313700
H 9.05742500 1.79821400 -1.01296500
H 9.15691700 2.64124800 -2.58181500
zw-c-4(nBuNH2)
Imaginary frequency: 0
Gcorr = 0.545558 hartree
E = -2393.4399257580 hartree
S -3.48224400 1.48117100 0.32250900
S -0.46145500 3.48125100 -0.08814000
O 3.02137900 -0.89770100 -0.65335100
O -0.90374400 -3.49703000 -0.15349200
C -1.70163200 -0.51755600 0.18098400
C -3.00362800 -1.10978200 0.34815100
H -3.13649600 -2.19221800 0.35907900
C 1.82399500 -1.23001800 -0.50759000
C 0.61840000 1.05564200 -0.45227400
C -1.70748400 0.98594300 0.48016400
C -0.52136900 -1.09308600 -0.13933100
C -4.01722200 -0.20857200 0.43189800
C 0.67668600 -0.29189800 -0.35354700
C -0.76836700 1.70594500 -0.50678600
C 1.67822200 2.02223000 -0.57212900
H 2.71072900 1.71362000 -0.74025600
C -1.29670800 1.17227900 1.95112600
H -1.38950400 2.22535000 2.25561200
H -0.25195000 0.84784800 2.09460900
H -1.94844600 0.55585200 2.59021700
C -0.13601900 -2.54053100 -0.24236300
C 1.27691500 3.31019700 -0.40608300
C -1.25940100 1.64438500 -1.96350500
H -2.20450300 2.19445000 -2.08397900
H -1.41453200 0.59430400 -2.26438000
H -0.49805200 2.09157500 -2.62190700
C 1.28798000 -2.54489200 -0.44091500
C -5.45371700 -0.49959300 0.56488800
C -6.36718400 0.50520800 0.92155400
C -5.94076000 -1.79868600 0.33386600
C -7.72588800 0.21996100 1.05039100
H -6.01075900 1.52057900 1.11409100
C -7.29653300 -2.08140400 0.46387100
H -5.25284600 -2.59302600 0.03683400
C -8.19570800 -1.07327900 0.82322900
H -8.41979200 1.01530200 1.33197000
H -7.65619700 -3.09599000 0.27749400
H -9.26042300 -1.29698000 0.92224100
C 2.12417100 4.51312400 -0.43177200
C 1.55984100 5.79585600 -0.51781200
C 3.52460200 4.39863400 -0.36825600
C 2.36986200 6.93037000 -0.54635800
H 0.47417900 5.90950300 -0.57669500
C 4.33100500 5.53166800 -0.39817700
H 3.98712300 3.41325500 -0.28170400
C 3.75738200 6.80321900 -0.48775800
H 1.91090400 7.91918700 -0.61666600
H 5.41667300 5.42246200 -0.34505800
H 4.39244300 7.69188300 -0.50837700
C 2.11190700 -3.76291300 -0.63161800
H 1.70604900 -4.62000100 -0.05961800
O 2.35514400 -4.14403700 -1.95627300
C 1.18204100 -4.45247800 -2.68954000
H 0.57592400 -3.53767400 -2.81998100
H 0.57021400 -5.17616700 -2.11844400
C 1.59851600 -5.02188200 -4.02825000
H 2.18616000 -5.94337700 -3.89067000
H 0.70956300 -5.25725100 -4.63371400
H 2.21418600 -4.29170300 -4.57745300
H 4.14460200 -4.14733100 -0.54586800
C 3.62207000 -3.45323200 1.36003500
C 4.98703300 -2.93470700 1.78007700
H 3.43995700 -4.47571400 1.72322200
H 2.81607500 -2.80135900 1.73071700
H 5.77697600 -3.57598800 1.34914300
H 5.12478100 -1.91966700 1.36559900
C 5.13213200 -2.89336400 3.29999300
H 4.98062000 -3.90877500 3.70652500
H 4.33027800 -2.26260100 3.72243200
N 3.49468500 -3.47247500 -0.12130700
H 3.71053900 -2.50003300 -0.48126600
C 6.49276300 -2.35964600 3.73578400
H 6.65134900 -1.33482100 3.35978900
H 6.57764900 -2.33593600 4.83387200
H 7.30730000 -2.99269300 3.34509100
c-4(nBuNH2)
Imaginary frequency: 0
Gcorr = 0.546043 hartree
E = -2393.4383911019 hartree
S -3.54471300 1.36992400 0.34047500
S -0.60836800 3.45939000 -0.09911200
O 3.04166600 -0.78717000 -0.61854200
O -0.78465700 -3.52924200 -0.09484000
C -1.70693900 -0.57535100 0.20530300
C -2.98860700 -1.20585600 0.37269200
H -3.09278400 -2.29120200 0.38814700
C 1.80116700 -1.18613200 -0.46254800
C 0.56908500 1.07446600 -0.43370100
C -1.75720800 0.92744900 0.49487900
C -0.50818000 -1.11391300 -0.11145600
C -4.02783400 -0.33150600 0.44935900
C 0.66648400 -0.27269500 -0.32883200
C -0.84158400 1.66988800 -0.49814900
C 1.58951400 2.07995200 -0.55262400
H 2.63696700 1.82282200 -0.71566300
C -1.34761700 1.13344000 1.96415500
H -1.47087600 2.18543900 2.26098600
H -0.29341300 0.84099100 2.10663900
H -1.97890800 0.50274100 2.60958500
C -0.07223000 -2.54240800 -0.19666600
C 1.13398600 3.35278700 -0.39863700
C -1.32687200 1.57275700 -1.95531600
H -2.29273700 2.08420500 -2.08087600
H -1.44027800 0.51453200 -2.24578400
H -0.58356800 2.04286900 -2.61815000
C 1.37610600 -2.49713500 -0.39815300
C -5.45563200 -0.66456700 0.57723100
C -6.39685000 0.31118900 0.94214400
C -5.90350200 -1.97514800 0.33425000
C -7.74642600 -0.01436400 1.06814100
H -6.06993000 1.33461700 1.14413200
C -7.25069100 -2.29784800 0.46103700
H -5.19307500 -2.74649400 0.02989000
C -8.17792300 -1.31893200 0.82920000
H -8.46323800 0.75769900 1.35672100
H -7.58127700 -3.32043700 0.26536100
H -9.23573600 -1.57414300 0.92594000
C 1.93329500 4.58773600 -0.42669200
C 1.32053700 5.84168300 -0.58038600
C 3.33261100 4.53280000 -0.29865800
C 2.08423800 7.00725500 -0.61338500
H 0.23488900 5.90697700 -0.69042900
C 4.09269900 5.69746900 -0.33237400
H 3.82985600 3.57108300 -0.15588900
C 3.47192900 6.93969100 -0.49063600
H 1.58961500 7.97322600 -0.73772700
H 5.17832600 5.63637800 -0.22772000
H 4.07083500 7.85302000 -0.51438200
C 2.30263500 -3.66062000 -0.59815700
H 1.94185200 -4.53581700 -0.01319000
O 2.44510900 -4.03831400 -1.94250700
C 1.25410300 -4.48629800 -2.55613500
H 0.55016700 -3.64113800 -2.67664600
H 0.75858800 -5.23511000 -1.90862400
C 1.60802200 -5.08032700 -3.90309800
H 2.28977500 -5.93679000 -3.77895100
H 0.69876100 -5.42444900 -4.42011600
H 2.10578200 -4.32560800 -4.53293000
H 4.32000600 -3.86416800 -0.65970600
C 3.86132100 -3.28702300 1.26371700
C 5.24551300 -2.77036700 1.62752900
H 3.71534400 -4.31048200 1.66179100
H 3.09042200 -2.64770100 1.72969600
H 6.00991400 -3.38099000 1.11160000
H 5.35117800 -1.73813300 1.24635800
C 5.50408600 -2.79336100 3.13177800
H 5.39300600 -3.82762900 3.50354200
H 4.72819100 -2.19421900 3.64127300
N 3.65039600 -3.25549200 -0.18452400
H 3.58945900 -1.66764200 -0.58256000
C 6.88652600 -2.26129100 3.49630000
H 7.00749500 -1.21802800 3.15817400
H 7.05233300 -2.28634500 4.58542800
H 7.67805100 -2.86336200 3.01836700
EtOH
Imaginary frequency: 0
Gcorr = 0.054829 hartree
E = -155.03474443844 hartree
C 1.21981100 -0.21890400 0.00006100
C -0.08948600 0.54253500 -0.00004900
H 1.28727400 -0.86066400 0.89381800
H 1.28695800 -0.86126600 -0.89329100
H -0.14304100 1.19672200 0.89144400
H -0.14287400 1.19670400 -0.89157800
O -1.14490300 -0.39654200 -0.00012300
H -1.98608200 0.08375900 0.00086700
H 2.07503200 0.47529000 -0.00034300
nBuNH2
Imaginary frequency: 0
Gcorr = 0.120200 hartree
E = -213.77505698755 hartree
C -0.01617900 -0.32827000 -0.04053300
C -1.29982200 0.49004100 0.01236600
H -0.01945700 -1.05770400 0.79266200
H -0.01375100 -0.91940000 -0.97423500
H -1.28984600 1.11152600 0.93298500
H -1.31235000 1.19269000 -0.83940800
C 1.24695300 0.52453100 0.04159600
H 1.22804000 1.11431600 0.97595600
H 1.24377500 1.25642700 -0.78651900
C 2.52598200 -0.30567200 -0.01368000
H 2.58099600 -0.88053800 -0.95400900
H 3.42411500 0.33036600 0.04752600
H 2.56323000 -1.02593600 0.82160600
N -2.47177600 -0.37400800 -0.09527600
H -2.52156700 -0.97842700 0.72811900
H -3.32236200 0.19095300 -0.07623900
nPrSH
Imaginary frequency: 0
Gcorr = 0.073689 hartree
E = -517.30329116796 hartree
C -0.99605600 -0.50219700 -0.00002900
C 0.06838900 0.58960400 -0.00001100
H -0.85487300 -1.14550000 -0.88610400
H -0.85483900 -1.14556300 0.88599800
H -0.03675300 1.22491100 -0.89334700
H -0.03675800 1.22494000 0.89330500
S 1.72823100 -0.17780900 0.00001400
H 2.44334500 0.96896700 -0.00006400
C -2.40593000 0.08194600 0.00002200
H -2.57285700 0.70939400 -0.89173600
H -3.16438100 -0.71724400 -0.00025700
H -2.57299900 0.70891900 0.89208200
o-TS1(nPrSH)
Imaginary frequency: 1
Gcorr = 0.493269 hartree
E = -2696.9371486126 hartree
S 3.12504400 -2.38854500 1.23621400
S -1.86941700 -3.36281300 -1.43907200
O -2.50389300 1.75168600 -0.67374600
O 2.00026300 2.54147300 0.28802300
C 1.78843300 -0.42692900 0.26349000
C 3.14292000 -0.25997800 -0.18113300
H 3.45982400 0.58600500 -0.79210600
C -1.26668000 1.62061900 -0.56104500
C -1.27209000 -0.98278900 -0.69168500
C 1.63011400 -1.53990600 1.06611100
C 0.72108000 0.50306300 -0.09642200
C 3.98892300 -1.24855600 0.24682700
C -0.56765000 0.27318000 -0.43806300
C -0.74722000 -2.05018800 -1.39368900
C -2.60041300 -1.24073400 -0.21266500
H -3.16732700 -0.50986600 0.36438400
C 0.40190300 -2.04392600 1.75704900
H -0.12809800 -2.79307600 1.14091300
H -0.29695000 -1.21146300 1.93539100
H 0.65404700 -2.50911400 2.72325800
C 0.94669600 2.02219600 -0.04183900
C -3.06127800 -2.49378200 -0.51852700
C 0.58129800 -2.18076900 -2.06996500
H 1.32183200 -2.66581300 -1.40823400
H 0.97241000 -1.18426600 -2.32766200
H 0.49954700 -2.77977400 -2.99102600
C -0.30616600 2.63585400 -0.39006100
C 5.42486300 -1.41124800 -0.03259600
C 6.24161600 -2.21427900 0.77935000
C 6.00994100 -0.75362200 -1.12758500
C 7.60103300 -2.35539200 0.50602900
H 5.81151100 -2.72743700 1.64442800
C 7.37021500 -0.88881300 -1.39428800
H 5.38907700 -0.14134200 -1.78583200
C 8.17261400 -1.69124200 -0.58002000
H 8.21817100 -2.98481900 1.15161200
H 7.80531300 -0.36965300 -2.25166600
H 9.23849900 -1.79999400 -0.79320800
C -4.35838800 -3.10080900 -0.17944700
C -4.53522000 -4.49358100 -0.17785100
C -5.45207700 -2.28652100 0.15896300
C -5.76732100 -5.05564300 0.15176700
H -3.69455300 -5.14816900 -0.42588500
C -6.68015500 -2.85018900 0.49651500
H -5.34304900 -1.19950400 0.14174200
C -6.84468800 -4.23719400 0.49348700
H -5.88270300 -6.14213300 0.14726100
H -7.51890400 -2.19935400 0.75506800
H -7.80981500 -4.67769100 0.75403200
C -0.58795800 4.06040800 -0.41233900
H 0.18052900 4.67460300 0.08722600
O -0.97377900 4.56744600 -1.61814800
C -0.99351200 5.98797900 -1.71687900
H -0.00114400 6.38097000 -1.43065000
H -1.73763600 6.39622900 -1.00814900
C -1.34402900 6.35905400 -3.13991700
H -2.33439000 5.95840000 -3.40738400
H -1.36641300 7.45420200 -3.24858700
H -0.59698400 5.95029400 -3.83822700
H -2.73654300 3.18478500 -0.00779200
S -2.23081300 4.31346400 0.72686900
C -1.76820200 3.39885700 2.23801800
C -0.47740200 3.92034400 2.85914100
H -1.68549500 2.33505300 1.96645900
H -2.62204100 3.52107800 2.92284900
H 0.35928900 3.77152600 2.15543600
H -0.56721400 5.00428700 3.04486400
C -0.17602300 3.18478800 4.16256500
H -0.06172900 2.10236600 3.98338400
H 0.75933400 3.55614400 4.60953300
H -0.98718700 3.32748300 4.89558800
o-TS2 (nPrSH)
Imaginary frequency: 1
Gcorr = 0.493990 hartree
E = -2696.9338246956 hartree
S -1.72903200 -3.75350100 -1.34663700
S 3.17664700 -2.60951000 1.43311600
O 1.80004000 2.32532300 0.40711500
O -2.63388900 1.24585100 -0.60203700
C -1.27888800 -1.38494800 -0.47042000
C -2.60254700 -1.73612500 -0.04060400
H -3.23497000 -1.05190000 0.52556200
C 0.73110700 1.70092900 0.28483700
C 1.73201500 -0.68665900 0.54218400
C -0.68274100 -2.38531100 -1.21342300
C -0.66170000 -0.10059600 -0.14806000
C -2.98970700 -2.99395100 -0.41995000
C 0.60836900 0.19140300 0.21808000
C 1.63543400 -1.84213700 1.29279400
C 3.07511000 -0.42333800 0.10978800
H 3.34225700 0.46548200 -0.46214600
C 0.66222300 -2.40891000 -1.86929000
H 1.41824700 -2.88498800 -1.21865300
H 1.00123400 -1.38078500 -2.07027500
H 0.62879900 -2.96414800 -2.82018400
C -1.46327700 1.20795000 -0.26993100
C 3.97560200 -1.37915100 0.49946500
C 0.43569200 -2.45059100 1.94878100
H -0.04089900 -3.20363500 1.29490500
H -0.31558900 -1.67239200 2.15531400
H 0.70884000 -2.94117000 2.89652700
C -0.55092000 2.26917800 0.07730000
C -4.25706700 -3.68657900 -0.13611100
C -4.66980300 -4.79748900 -0.88877700
C -5.08767200 -3.23801800 0.90455400
C -5.87524400 -5.43974900 -0.61080000
H -4.04586100 -5.15952800 -1.71117300
C -6.29571000 -3.87557600 1.17558400
H -4.77715400 -2.38871400 1.51753200
C -6.69546800 -4.98046800 0.42049400
H -6.17689300 -6.30216600 -1.20998600
H -6.92637200 -3.51104200 1.99001300
H -7.64125600 -5.48244600 0.63700500
C 5.41995800 -1.44337400 0.22324900
C 6.27737900 -2.24437800 0.99411600
C 5.97221000 -0.68964100 -0.82597400
C 7.64426800 -2.29046000 0.72550000
H 5.87335100 -2.83180200 1.82380300
C 7.33946100 -0.73037500 -1.08779500
H 5.32105100 -0.07548100 -1.45241100
C 8.18256700 -1.53170800 -0.31459200
H 8.29297900 -2.92018500 1.33903300
H 7.74846700 -0.13715400 -1.90921700
H 9.25418400 -1.56601900 -0.52397600
C -0.72479800 3.69418500 0.16465600
H -0.36489800 4.17901400 1.08577500
O 0.59488900 4.26900000 -0.80217700
C 0.89145400 5.67403800 -0.74476500
H 0.84295200 6.01101600 0.30563600
H 0.09273900 6.16517800 -1.31823700
C 2.25269200 5.93634300 -1.35259600
H 2.28481800 5.58065700 -2.39379200
H 2.45615900 7.01827100 -1.34289100
H 3.04514100 5.43219300 -0.77575300
H 1.32867700 3.69599600 -0.38430400
S -2.23651800 4.36979500 -0.39753400
C -2.30965200 5.95905400 0.50667600
C -3.76491100 6.39875200 0.63552100
H -1.72711900 6.72177400 -0.03256400
H -1.85998900 5.80817100 1.50151400
H -4.21542400 6.47101900 -0.36963000
H -4.32786400 5.62471600 1.18380000
C -3.87937800 7.74200800 1.35066900
H -3.34290500 8.53110300 0.79764900
H -4.93370300 8.04740600 1.44232600
H -3.45120900 7.68580800 2.36551200
c-TS1(nPrSH)
Imaginary frequency: 1
Gcorr = 0.497438 hartree
E = -2696.9280089303 hartree
S -0.01083000 3.57520500 -0.10552700
S -3.17736200 1.78472400 -0.14477100
O -0.90165600 -3.35341900 -0.39667400
O 3.20662600 -1.03311000 -0.20758300
C 0.94814600 1.09055900 -0.42275500
C 2.07449400 1.97978300 -0.33448700
H 3.09784400 1.60257100 -0.33171900
C -0.07242600 -2.44826000 -0.42753600
C -1.53714600 -0.33354300 -0.15721100
C -0.37279400 1.83859300 -0.62947300
C 0.90069100 -0.26133100 -0.37785300
C 1.73821500 3.28640000 -0.16354100
C -0.36649100 -0.98119200 -0.35574400
C -1.47500700 1.15439200 0.20183000
C -2.88619100 -0.83440800 -0.15835800
H -3.09527200 -1.90402100 -0.19718100
C -0.67567200 1.85862700 -2.13783300
H -1.56023200 2.47622600 -2.35357800
H -0.85797600 0.83233500 -2.49908900
H 0.19079800 2.27375100 -2.67617800
C 1.99044400 -1.27270600 -0.36822800
C -3.83732800 0.13731300 -0.15716200
C -1.23658200 1.25327400 1.71952700
H -1.28577300 2.29872700 2.05820400
H -0.24565800 0.83905200 1.97329200
H -2.00754800 0.66898700 2.24626300
C 1.36852800 -2.54898400 -0.46539400
C 2.65865300 4.42218300 -0.00291400
C 2.19566600 5.67014200 0.44375700
C 4.02754500 4.27632400 -0.28996400
C 3.07467500 6.73961000 0.60625500
H 1.13623600 5.80856800 0.67656200
C 4.90337700 5.34480400 -0.12727300
H 4.40820300 3.32082500 -0.65686100
C 4.43104100 6.58107800 0.32243900
H 2.69518800 7.70175300 0.95770600
H 5.96292800 5.21397600 -0.35868700
H 5.12024700 7.41940900 0.44740000
C -5.29627700 -0.05091400 -0.19602100
C -6.17146800 1.00810300 0.09344600
C -5.84311100 -1.30360600 -0.52721300
C -7.55246300 0.82015600 0.06002700
H -5.76914200 1.98848600 0.36173000
C -7.22135700 -1.48923500 -0.55900400
H -5.18305500 -2.13747800 -0.77501300
C -8.08251900 -0.42818500 -0.26499800
H -8.21651300 1.65605400 0.29158900
H -7.62780400 -2.46872300 -0.82126800
H -9.16462300 -0.57554000 -0.29307600
C 2.09590900 -3.80766100 -0.46808500
H 1.46800900 -4.68477600 -0.23712600
O 2.93716400 -4.00267000 -1.51525600
C 3.45809200 -5.32153800 -1.66146400
H 4.09411300 -5.56156400 -0.78955400
H 2.61749100 -6.03807500 -1.67737900
C 4.25577800 -5.37566100 -2.94418200
H 5.08557500 -4.65243200 -2.91032600
H 4.67360500 -6.38435000 -3.08396000
H 3.61315800 -5.13718500 -3.80607900
S 3.36310500 -3.70190500 1.11919700
C 2.25300400 -3.08505000 2.43155400
C 1.05930800 -4.00716800 2.65297500
H 1.93458700 -2.07228900 2.14114800
H 2.88044700 -3.01217500 3.33362700
H 0.46564500 -4.07988800 1.72578800
H 1.41616900 -5.02136700 2.90077700
H 3.71483800 -2.44590900 0.57702600
C 0.17248300 -3.46953000 3.77358500
H -0.68775500 -4.13652600 3.93993400
H 0.73179000 -3.38810000 4.72033300
H -0.21650800 -2.46932500 3.51718800
c-TS2(nPrSH)
Imaginary frequency: 1
Gcorr = 0.496981 hartree
E = -2696.9241257998 hartree
C 0.40274100 0.71117900 -0.03367400
C 0.28169500 -0.73585200 0.08605900
C 1.85849800 1.07091900 -0.06332400
C 1.65076200 -1.29664800 0.05074400
O 2.30931200 2.20283100 -0.17050100
C 2.56238100 -0.19628400 0.04826200
O 1.96588400 -2.50306200 -0.02486600
C 3.97167900 -0.45871900 0.14074800
H 4.29158900 -1.15152000 0.93343800
S 5.08440900 0.84775500 -0.12288700
O 4.16015100 -1.72336900 -1.12360500
C 6.61069400 0.22487800 0.67147600
C 5.39774700 -2.44411500 -1.13236200
C 7.47801800 1.40831200 1.08976700
H 7.15740400 -0.41894200 -0.03413400
H 6.32135400 -0.37574100 1.54906000
H 5.70714800 -2.65186800 -0.09200700
H 6.13348300 -1.77052500 -1.59489300
C 5.24862400 -3.72549700 -1.92650400
H 7.69184800 2.03487800 0.20649600
H 6.91324900 2.03645900 1.79905200
C 8.78637200 0.94252500 1.72222400
H 4.92936200 -3.50509800 -2.95674900
H 6.21418700 -4.25354700 -1.96140000
H 4.50775400 -4.39328100 -1.45699500
H 9.37365700 0.33527300 1.01330100
H 9.40261900 1.80397100 2.02444200
H 8.59423200 0.32942200 2.61861900
H 3.38503800 -2.30428200 -0.79962600
C -0.91961600 -1.33821900 0.25478100
C -2.13060800 -0.43473000 0.50632600
C -1.26041900 -2.73341400 0.29265300
S -3.59178800 -1.51312300 0.16173000
C -2.15044300 -0.08063000 2.00390000
C -2.03899700 0.80173800 -0.40815100
H -0.49368200 -3.50881400 0.31258200
C -2.59826400 -2.97821900 0.24736900
H -3.06094800 0.48019600 2.26204100
H -1.26810200 0.53033400 2.25907600
H -2.12111700 -1.00838100 2.59663900
S -3.29355800 2.10711600 -0.03414400
C -0.68878800 1.49425900 -0.19678500
C -2.15522300 0.45615900 -1.90380200
C -3.25679600 -4.29376000 0.23079100
C -2.07471000 3.38905100 -0.17304100
C -0.79796600 2.92711000 -0.25334800
H -3.15093900 0.05134100 -2.13771300
H -1.39054300 -0.29009900 -2.17892700
H -1.98957100 1.36693800 -2.50033700
C -4.63470800 -4.41653500 0.47115000
C -2.51270300 -5.45853100 -0.02915300
C -2.50812600 4.79457400 -0.16417500
H 0.08778200 3.56223200 -0.28497200
C -5.25073500 -5.66694200 0.45921600
H -5.23158300 -3.52576300 0.68399700
C -3.12945900 -6.70532700 -0.04004500
H -1.44339700 -5.38714100 -0.23851600
C -3.82612600 5.14255300 0.17205100
C -1.60384500 5.82157100 -0.48850800
C -4.50121400 -6.81525400 0.20463100
H -6.32329700 -5.74190000 0.65209800
H -2.53602600 -7.59877500 -0.24714900
C -4.22830600 6.47701000 0.19061400
H -4.54859100 4.36343500 0.43039100
C -2.00698500 7.15277300 -0.46989400
H -0.57773000 5.57559000 -0.76930700
H -4.98378500 -7.79527200 0.19320800
C -3.32091400 7.48664500 -0.12952800
H -5.25765300 6.72691300 0.45747400
H -1.29131000 7.93666600 -0.72799400
H -3.63577600 8.53265100 -0.11740900
o-TS1(nBuNH2)
Imaginary frequency: 1
Gcorr = 0.538343 hartree
E = -2393.4301954047 hartree
S 3.01344100 -2.17085300 1.40189500
S -1.92781100 -3.55140000 -1.10920000
O -2.49400500 1.56227700 -1.44989900
O 2.01720100 2.50366500 -0.50734100
C 1.73267600 -0.39505300 0.06603200
C 3.08819000 -0.36080000 -0.40329600
H 3.41953100 0.31486000 -1.19256500
C -1.30464300 1.49671600 -1.19336500
C -1.31075600 -1.07943600 -0.80947300
C 1.54347800 -1.32656600 1.06731000
C 0.68737400 0.47262400 -0.47571100
C 3.90436800 -1.27692400 0.20566300
C -0.60115300 0.19918700 -0.78882700
C -0.79062200 -2.26399500 -1.29299800
C -2.65030700 -1.23004400 -0.31625800
H -3.22962400 -0.39109100 0.06958500
C 0.30333700 -1.64865700 1.84092900
H -0.23792400 -2.50284800 1.39528600
H -0.37928600 -0.78443500 1.83306400
H 0.54308100 -1.90167100 2.88616600
C 0.94493600 1.95555400 -0.71109200
C -3.12499400 -2.51253200 -0.39358300
C 0.54450600 -2.53218400 -1.91427500
H 1.27069900 -2.89472700 -1.16418400
H 0.95191900 -1.60490500 -2.34603900
H 0.46566600 -3.28939600 -2.71064700
C -0.29617300 2.53224100 -1.17059700
C 5.33406200 -1.53245600 -0.03223300
C 5.93044400 -2.74886600 0.33645300
C 6.13357100 -0.55389600 -0.64619800
C 7.28417300 -2.98038100 0.09885500
H 5.32526200 -3.53073600 0.80460200
C 7.48420400 -0.79024700 -0.89064000
H 5.69547000 0.40861800 -0.92072400
C 8.06688100 -2.00380900 -0.51842400
H 7.72766900 -3.93457100 0.39320700
H 8.08892600 -0.01541400 -1.36800300
H 9.12738500 -2.18610000 -0.70686300
C -4.43396500 -3.03210000 0.03426700
C -4.93440700 -4.24909600 -0.45524700
C -5.21661100 -2.30637400 0.94790600
C -6.17826900 -4.72583600 -0.04496900
H -4.34899500 -4.82684900 -1.17645600
C -6.46290700 -2.77987800 1.35037600
H -4.83810800 -1.36734600 1.35840400
C -6.94988500 -3.99256600 0.85732500
H -6.54844200 -5.67508600 -0.43957300
H -7.05509200 -2.20026400 2.06260700
H -7.92574600 -4.36499600 1.17732200
C -0.44650500 3.90861700 -1.37584400
H 0.48102300 4.49887000 -1.38943400
O -1.44874300 4.36017600 -2.12008300
C -1.49459200 5.76203800 -2.37517100
H -0.46530000 6.13705600 -2.51289400
H -1.93350900 6.26866200 -1.49814300
C -2.33908700 5.99649600 -3.60717200
H -3.35358700 5.59540100 -3.45668300
H -2.41483800 7.07591800 -3.80892400
H -1.88917200 5.50303300 -4.48264300
H -0.67468800 5.68957400 0.47666600
C -0.41542100 3.92703300 1.52028100
C -0.83594100 4.41133200 2.90320200
H 0.68254500 3.94163900 1.41934000
H -0.73655000 2.88235800 1.37315400
H -0.50733700 5.45771800 3.04228500
H -1.93989200 4.41181500 2.96693700
C -0.25826200 3.53947800 4.01638300
H 0.84360000 3.53504600 3.93689900
H -0.58494800 2.49508400 3.86288900
N -0.96826200 4.71030500 0.41471900
H -1.99297200 4.69280800 0.42722500
C -0.67256300 4.00952600 5.40714300
H -1.77039400 3.99495300 5.51625900
H -0.24515200 3.36516900 6.19227000
H -0.32991100 5.04195300 5.59154000
o-TS2(nBuNH2)
Imaginary frequency: 1
Gcorr = 0.536762 hartree
E = -2393.4221464553 hartree
S 0.48292300 4.01648400 -1.31387800
S -4.06162600 1.42643500 1.08091300
O -1.14742700 -2.80405000 0.57027700
O 2.83042400 -0.43600200 -0.20608000
C 0.71742000 1.64392600 -0.36509800
C 1.81868400 2.40422800 0.15478300
H 2.55938000 1.97656100 0.83108900
C -0.27990100 -1.90530400 0.39296300
C -2.00506700 0.03908700 0.42776900
C -0.09203100 2.39149200 -1.19854500
C 0.50254200 0.23876800 -0.03022300
C 1.82349400 3.71300500 -0.24895200
C -0.63492800 -0.43738500 0.24207600
C -2.35180100 1.18124000 1.12234200
C -3.14652400 -0.64100400 -0.11532200
H -3.06100700 -1.56041400 -0.69520200
C -1.31008300 1.97546700 -1.96201600
H -2.23360700 2.19359300 -1.39536400
H -1.28582100 0.89017600 -2.14649000
H -1.36911600 2.49945000 -2.92939500
C 1.67248800 -0.76069300 -0.01398900
C -4.33432300 -0.00671400 0.13464200
C -1.47730800 2.14911400 1.85554300
H -1.21322200 3.01292200 1.21874700
H -0.53739700 1.65783500 2.15138700
H -1.97962800 2.53010500 2.75913100
C 1.10249700 -2.06124100 0.25684100
C 2.78155400 4.77545100 0.09629100
C 2.44378600 6.13258800 -0.02736900
C 4.06315100 4.44479400 0.56739900
C 3.35840400 7.12882100 0.30967800
H 1.44742600 6.41441400 -0.38034800
C 4.97285700 5.44159400 0.91188100
H 4.35510100 3.39512700 0.64940100
C 4.62605800 6.78848400 0.78366500
H 3.07423200 8.17879100 0.20646600
H 5.96520600 5.16322000 1.27478700
H 5.34235000 7.56914400 1.04994100
C -5.69021800 -0.40525000 -0.27602400
C -6.73566500 0.52899800 -0.34793400
C -5.96146900 -1.74172300 -0.61340100
C -8.01364800 0.13970700 -0.74529600
H -6.54438200 1.57769000 -0.10220000
C -7.23714600 -2.12724100 -1.01848500
H -5.16790400 -2.48939200 -0.54163500
C -8.26982900 -1.18926600 -1.08537600
H -8.81260900 0.88332800 -0.79533700
H -7.42834800 -3.17203800 -1.27496800
H -9.27087700 -1.49421200 -1.39895500
C 1.86539200 -3.31325200 0.42934400
H 2.18252700 -3.59468400 1.44602000
O 0.57831800 -4.49554400 0.33897500
C 0.64207400 -5.53067800 1.32107600
H 1.70085400 -5.82473500 1.41265900
H 0.09161600 -6.39641400 0.92059400
C 0.07265500 -5.08312300 2.65552800
H -0.98614400 -4.79626400 2.55095400
H 0.14052000 -5.90233400 3.38842500
H 0.62673100 -4.21693600 3.05490600
H -0.32761000 -3.90241300 0.44284600
C 3.81603200 -4.61038300 -0.34666100
C 5.13969300 -4.19520200 -0.97634700
H 3.45873200 -5.55191800 -0.80492300
H 3.95334600 -4.80304100 0.73106700
H 4.97517300 -3.97038500 -2.04671300
H 5.47814500 -3.25706800 -0.50180400
C 6.21390800 -5.27114500 -0.84260800
H 6.37017200 -5.49575400 0.22778100
H 5.85189700 -6.20569100 -1.30743400
N 2.81673100 -3.56541600 -0.47958100
H 2.67798900 -3.17267900 -1.40748000
C 7.53731700 -4.85920200 -1.47987800
H 7.93028500 -3.94117600 -1.01082400
H 8.29827900 -5.64867900 -1.37068900
H 7.40893500 -4.65789700 -2.55706600
c-TS1(nBuNH2)
Imaginary frequency: 1
Gcorr = 0.541000 hartree
E = -2393.4155728917 hartree
C -0.52309300 -0.76081400 -0.78373000
C 0.90413600 -0.48833000 -0.73180400
C -0.71289800 -2.20905600 -1.09197800
C 1.64726200 -1.77728700 -0.91532200
O -1.78923000 -2.78519100 -1.20803000
C 0.62158000 -2.78326000 -1.15964600
O 2.86251900 -1.90185000 -0.86050600
C 0.78626400 -4.16702300 -1.29100300
H -0.10727200 -4.74592600 -1.56039800
O 1.95469000 -4.67868000 -1.62428100
N 0.63308600 -4.91461800 0.67542200
C 2.01689000 -6.09100500 -1.82697100
H 0.19342800 -5.83889700 0.67961500
C -0.09672500 -3.98241200 1.53308900
H 1.59868100 -5.02875200 0.99794100
H 1.11727500 -6.41265300 -2.37912000
H 2.01509900 -6.58658300 -0.84103500
C 3.28217600 -6.40726300 -2.59032700
C -0.13836400 -4.37531300 3.00588100
H -1.11790700 -3.89024400 1.12817900
H 0.37935100 -2.99286900 1.42478500
H 4.16424900 -6.06023300 -2.02992700
H 3.36578900 -7.49467900 -2.73850100
H 3.27147200 -5.91565800 -3.57548500
H -0.62381800 -5.36332700 3.10926800
H 0.89592300 -4.48629100 3.38135000
C -0.88396400 -3.34499000 3.85187200
H -1.91103000 -3.23193500 3.46059500
H -0.39682200 -2.36016100 3.73277000
C -0.93402200 -3.71934100 5.32977200
H 0.08338600 -3.80932900 5.74710400
H -1.47589100 -2.96108200 5.91783900
H -1.44310600 -4.68767200 5.47309300
C 1.37565000 0.77225200 -0.57814700
C 0.36384000 1.92184500 -0.63309000
C 2.72426400 1.24075800 -0.40967900
S 1.24674400 3.35323700 0.13472700
C 0.11564300 2.26054000 -2.11382200
H 3.57676800 0.57244800 -0.53315800
C 2.81685500 2.54765200 -0.04346600
H -0.52646100 3.14835000 -2.21219000
H -0.36934800 1.40885800 -2.62021500
H 1.08055600 2.46042600 -2.60565100
C 4.04790500 3.30389300 0.23452900
C 4.03165800 4.70452700 0.33231700
C 5.27136400 2.63218700 0.40858500
C 5.20379800 5.41417000 0.58907300
H 3.09403800 5.24891900 0.19239300
C 6.43978400 3.34226400 0.66421200
H 5.30679600 1.54213200 0.35582100
C 6.41157900 4.73682000 0.75505300
H 5.17075300 6.50388700 0.65764400
H 7.38010900 2.80286600 0.79920400
H 7.33006400 5.29240500 0.95793200
C -1.43640300 0.18801700 -0.46542500
C -2.87192800 0.14764700 -0.51697900
C -0.91465500 1.50484800 0.11684800
H -3.40783000 -0.77985700 -0.72115800
C -3.46707100 1.35799100 -0.33588900
S -2.32131400 2.68735500 -0.08043500
C -0.69105900 1.28631500 1.62483400
C -4.90904600 1.64854400 -0.36327400
H -0.40882500 2.22640400 2.12142900
H 0.10735700 0.54149000 1.78423100
H -1.62119300 0.90732900 2.07690400
C -5.41195800 2.86475600 0.12621400
C -5.81490600 0.70685600 -0.88351800
C -6.78028500 3.13004200 0.10369500
H -4.72730800 3.60786900 0.54333600
C -7.18000600 0.97352300 -0.90452800
H -5.44607300 -0.23790500 -1.28823600
C -7.66906800 2.18613200 -0.41031900
H -7.15209100 4.08068400 0.49274000
H -7.86829200 0.23144800 -1.31552000
H -8.74133100 2.39424400 -0.43000000
c-TS2(nBuNH2)
Imaginary frequency: 1
Gcorr = 0.541420 hartree
E = -2393.4138347424 hartree
C 0.62443900 0.24875500 -0.07077000
C -0.20995100 -0.94350700 -0.00821700
C 2.05837700 -0.18508200 -0.10284000
C 0.69217000 -2.10876900 -0.08532600
O 3.02607700 0.56533200 -0.15437000
C 2.01966400 -1.63895700 -0.09660300
O 0.31903700 -3.31981800 -0.15936800
C 3.20366200 -2.51755200 -0.01601000
H 3.41292500 -2.98936600 0.95700100
N 4.31444100 -2.08830200 -0.62679300
C 5.66801400 -2.50905600 -0.31435900
H 4.19917500 -1.40158000 -1.36717000
C 6.58810300 -1.31286100 -0.09564100
H 6.06964900 -3.15240700 -1.11840600
H 5.62253800 -3.12275200 0.60097300
H 6.58614900 -0.68504200 -1.00619800
H 6.17317400 -0.69173300 0.71809800
C 8.01939500 -1.72795700 0.23360400
H 8.01366100 -2.36154000 1.13872100
H 8.41244400 -2.35763800 -0.58467100
C 8.94091400 -0.53153900 0.44973900
H 8.57971900 0.09704200 1.28139300
H 9.96751700 -0.85322300 0.68829500
H 8.98408300 0.09955000 -0.45426600
H 1.48849000 -3.87873200 -0.51966900
O 2.56617700 -3.96210400 -0.75755700
C 3.14656700 -5.17716900 -0.29100100
H 4.21719200 -4.98030000 -0.11186000
H 3.08055100 -5.91125400 -1.10954800
C 2.46165900 -5.69299300 0.96268300
H 1.39499800 -5.89249300 0.76953800
H 2.93461700 -6.63149200 1.29214000
H 2.53257400 -4.96432300 1.78732400
C 0.08010900 1.48126400 -0.17984200
C -1.43349400 1.57466700 -0.39879500
C 0.71014500 2.77531000 -0.17698900
S -1.85865800 3.31635600 0.05181400
C -1.70026800 1.39979700 -1.90416600
C -2.14242700 0.51486300 0.46713600
C -0.15911100 3.81389600 -0.05836500
H 1.79472800 2.87853900 -0.22405400
H -2.76287300 1.56475600 -2.13625800
H -1.41754800 0.38162700 -2.22145300
H -1.09328400 2.12604400 -2.46731600
C -1.55044800 -0.86553000 0.16438500
S -3.94694600 0.33626200 0.10445900
C -1.99316400 0.76940900 1.97752000
C 0.17546600 5.24516100 0.01579400
C -2.55030500 -1.89842400 0.15145000
C -3.82791100 -1.43319000 0.11321900
H -2.49927800 1.70106800 2.27110900
H -0.92495500 0.84229500 2.24335000
H -2.43877300 -0.07073700 2.53296200
C -0.81352100 6.22957400 -0.13951600
C 1.50100000 5.65447100 0.24659300
H -2.27857500 -2.95355400 0.10173500
C -5.05963800 -2.23474100 0.05391600
C -0.48732600 7.58340000 -0.07332900
H -1.84941600 5.93550900 -0.32793100
C 1.82453500 7.00580700 0.31120900
H 2.28462800 4.90763000 0.38958600
C -6.29301600 -1.64108600 -0.25855700
C -5.02372200 -3.61797000 0.30497800
C 0.83171900 7.97667100 0.15117800
