# Supplementary material for: Photoswitchable dynamic conjugate addition-elimination reactions as a tool for light-mediated click and clip chemistry
Source: Nat Commun. 2023 Jul 7;14:4015. doi: 10.1038/s41467-023-39669-x (PMC10328932; doi:10.1038/s41467-023-39669-x)
Supplement: Supplementary file 5 — Dataset 2 [file 41467_2023_39669_MOESM5_ESM.cif]

####################################################################### 
# 
# This file contains crystal structure data downloaded from the 
# Cambridge Structural Database (CSD) hosted by the Cambridge 
# Crystallographic Data Centre (CCDC).
# 
# Full information about CCDC data access policies and citation 
# guidelines are available at http://www.ccdc.cam.ac.uk/access/V1 
# 
# Audit and citation data items may have been added by the CCDC. 
# Please retain this information to preserve the provenance of 
# this file and to allow appropriate attribution of the data. 
# 
#######################################################################

data_o-3(1-butylamine)
_audit_block_doi                 10.5517/ccdc.csd.cc2c4x4l
_database_code_depnum_ccdc_archive 'CCDC 2179459'
loop_
_audit_author_name
_audit_author_address
'Hanwei Lu'
;Fujian Institute of Research on the Structure of Matter, Chinese Academy of Sciences
China
;
_audit_update_record             
;
2022-06-16 deposited with the CCDC.	2023-05-27 downloaded from the CCDC.
;
_audit_creation_date             2022-05-24
_audit_creation_method           
;
Olex2 1.2
(compiled 2018.05.29 svn.r3508 for OlexSys, GUI svn.r5506)
;
_shelx_SHELXL_version_number     2014/7
_chemical_name_common            ?
_chemical_name_systematic        ?
_chemical_formula_moiety         'C32 H29 N O2 S2'
_chemical_formula_sum            'C32 H29 N O2 S2'
_chemical_formula_weight         523.68
_chemical_melting_point          ?
loop_
_atom_type_symbol
_atom_type_description
_atom_type_scat_dispersion_real
_atom_type_scat_dispersion_imag
_atom_type_scat_source
C C 0.0147 0.0070 'International Tables Vol C Tables 4.2.6.8 and 6.1.1.4'
H H 0.0000 0.0000 'International Tables Vol C Tables 4.2.6.8 and 6.1.1.4'
N N 0.0253 0.0135 'International Tables Vol C Tables 4.2.6.8 and 6.1.1.4'
O O 0.0412 0.0250 'International Tables Vol C Tables 4.2.6.8 and 6.1.1.4'
S S 0.2922 0.4242 'International Tables Vol C Tables 4.2.6.8 and 6.1.1.4'

_shelx_space_group_comment       
;
The symmetry employed for this shelxl refinement is uniquely defined
by the following loop, which should always be used as a source of
symmetry information in preference to the above space-group names.
They are only intended as comments.
;
_space_group_crystal_system      monoclinic
_space_group_IT_number           14
_space_group_name_H-M_alt        'P 1 21/c 1'
_space_group_name_Hall           '-P 2ybc'
loop_
_space_group_symop_operation_xyz
'x, y, z'
'-x, y+1/2, -z+1/2'
'-x, -y, -z'
'x, -y-1/2, z-1/2'

_cell_length_a                   16.8382(8)
_cell_length_b                   9.0005(6)
_cell_length_c                   18.3050(11)
_cell_angle_alpha                90
_cell_angle_beta                 98.603(5)
_cell_angle_gamma                90
_cell_volume                     2742.9(3)
_cell_formula_units_Z            4
_cell_measurement_reflns_used    8055
_cell_measurement_temperature    293(2)
_cell_measurement_theta_max      60.3830
_cell_measurement_theta_min      2.9080
_shelx_estimated_absorpt_T_max   ?
_shelx_estimated_absorpt_T_min   ?
_exptl_absorpt_coefficient_mu    1.287
_exptl_absorpt_correction_T_max  ?
_exptl_absorpt_correction_T_min  ?
_exptl_absorpt_correction_type   ?
_exptl_absorpt_process_details   ?
_exptl_absorpt_special_details   ?
_exptl_crystal_colour            ?
_exptl_crystal_density_diffrn    1.268
_exptl_crystal_density_meas      ?
_exptl_crystal_density_method    ?
_exptl_crystal_description       Prism
_exptl_crystal_F_000             1104
_exptl_crystal_size_max          ?
_exptl_crystal_size_mid          ?
_exptl_crystal_size_min          ?
_exptl_transmission_factor_max   ?
_exptl_transmission_factor_min   ?
_diffrn_reflns_av_R_equivalents  0.0453
_diffrn_reflns_av_unetI/netI     0.0419
_diffrn_reflns_Laue_measured_fraction_full 0.987
_diffrn_reflns_Laue_measured_fraction_max 0.957
_diffrn_reflns_limit_h_max       21
_diffrn_reflns_limit_h_min       -21
_diffrn_reflns_limit_k_max       11
_diffrn_reflns_limit_k_min       -10
_diffrn_reflns_limit_l_max       23
_diffrn_reflns_limit_l_min       -19
_diffrn_reflns_number            20440
_diffrn_reflns_point_group_measured_fraction_full 0.987
_diffrn_reflns_point_group_measured_fraction_max 0.957
_diffrn_reflns_theta_full        53.543
_diffrn_reflns_theta_max         60.697
_diffrn_reflns_theta_min         2.307
_diffrn_ambient_temperature      293(2)
_diffrn_detector_area_resol_mean ?
_diffrn_measured_fraction_theta_full 0.987
_diffrn_measured_fraction_theta_max 0.957
_diffrn_measurement_device_type  'ROD, Synergy Custom system, HyPix'
_diffrn_measurement_method       ?
_diffrn_radiation_type           GaK\a
_diffrn_radiation_wavelength     1.3405
_diffrn_source                   ?
_reflns_Friedel_coverage         0.000
_reflns_Friedel_fraction_full    .
_reflns_Friedel_fraction_max     .
_reflns_number_gt                4198
_reflns_number_total             6059
_reflns_special_details          
;
 Reflections were merged by SHELXL according to the crystal
 class for the calculation of statistics and refinement.
 
 _reflns_Friedel_fraction is defined as the number of unique
 Friedel pairs measured divided by the number that would be
 possible theoretically, ignoring centric projections and
 systematic absences.
;
_reflns_threshold_expression     'I > 2\s(I)'
_computing_cell_refinement       ?
_computing_data_collection       ?
_computing_data_reduction        ?
_computing_molecular_graphics    'Olex2 (Dolomanov et al., 2009)'
_computing_publication_material  'Olex2 (Dolomanov et al., 2009)'
_computing_structure_refinement  'XL (Sheldrick, 2008)'
_computing_structure_solution    ?
_refine_diff_density_max         0.278
_refine_diff_density_min         -0.269
_refine_diff_density_rms         0.041
_refine_ls_extinction_coef       .
_refine_ls_extinction_method     none
_refine_ls_goodness_of_fit_ref   1.040
_refine_ls_hydrogen_treatment    constr
_refine_ls_matrix_type           full
_refine_ls_number_parameters     375
_refine_ls_number_reflns         6059
_refine_ls_number_restraints     184
_refine_ls_R_factor_all          0.0834
_refine_ls_R_factor_gt           0.0572
_refine_ls_restrained_S_all      1.059
_refine_ls_shift/su_max          0.001
_refine_ls_shift/su_mean         0.000
_refine_ls_structure_factor_coef Fsqd
_refine_ls_weighting_details     
'w=1/[\s^2^(Fo^2^)+(0.0552P)^2^+1.2042P] where P=(Fo^2^+2Fc^2^)/3'
_refine_ls_weighting_scheme      calc
_refine_ls_wR_factor_gt          0.1317
_refine_ls_wR_factor_ref         0.1474
_refine_special_details          ?
_olex2_refinement_description    
;
1. Fixed Uiso
 At 1.2 times of:
  All C(H) groups, All C(H,H) groups, All N(H,H) groups
 At 1.5 times of:
  All C(H,H,H) groups
2. Restrained distances
 N1-C17 \\sim N1-C17B
 with sigma of 0.01
 C17-C18 \\sim C18-C19 \\sim C19-C20 \\sim C17B-C18B \\sim C18B-C19B \\sim
C19B-C20B
 with sigma of 0.01
3. Uiso/Uaniso restraints and constraints
C17 \\sim C18 \\sim C19 \\sim C20 \\sim C17B \\sim C18B \\sim C19B \\sim C20B:
within 3.8A with sigma of 0.02 and sigma for terminal atoms of 0.04
4. Others
 Sof(H1B)=Sof(C17B)=Sof(H17C)=Sof(H17D)=Sof(C18B)=Sof(H18C)=Sof(H18D)=
 Sof(C19B)=Sof(H19C)=Sof(H19D)=Sof(C20B)=Sof(H20D)=Sof(H20E)=Sof(H20F)=1-FVAR(1)
 Sof(H1A)=Sof(C17)=Sof(H17A)=Sof(H17B)=Sof(C18)=Sof(H18A)=Sof(H18B)=Sof(C19)=
 Sof(H19A)=Sof(H19B)=Sof(C20)=Sof(H20A)=Sof(H20B)=Sof(H20C)=FVAR(1)
5.a Secondary CH2 refined with riding coordinates:
 C17(H17A,H17B), C18(H18A,H18B), C19(H19A,H19B), C17B(H17C,H17D), C18B(H18C,
 H18D), C19B(H19C,H19D)
5.b Aromatic/amide H refined with riding coordinates:
 N1(H1A), N1(H1B), C2(H2), C3(H3), C4(H4), C5(H5), C6(H6), C8(H8), C16(H16),
 C23(H23), C28(H28), C29(H29), C30(H30), C31(H31), C32(H32)
5.c Idealised Me refined as rotating group:
 C20(H20A,H20B,H20C), C20B(H20D,H20E,H20F), C21(H21A,H21B,H21C), C26(H26A,H26B,
 H26C)
;
_atom_sites_solution_hydrogens   geom
_atom_sites_solution_primary     ?
_atom_sites_solution_secondary   ?
loop_
_atom_site_label
_atom_site_type_symbol
_atom_site_fract_x
_atom_site_fract_y
_atom_site_fract_z
_atom_site_U_iso_or_equiv
_atom_site_adp_type
_atom_site_occupancy
_atom_site_site_symmetry_order
_atom_site_calc_flag
_atom_site_refinement_flags_posn
_atom_site_refinement_flags_adp
_atom_site_refinement_flags_occupancy
_atom_site_disorder_assembly
_atom_site_disorder_group
S1 S 0.73655(4) 0.19010(7) 0.70973(4) 0.0663(2) Uani 1 1 d . . . . .
S2 S 0.41855(4) 0.41660(8) 0.74899(4) 0.06446(19) Uani 1 1 d . . . . .
O2 O 0.75782(9) 0.7115(2) 0.59641(11) 0.0756(5) Uani 1 1 d . . . . .
O1 O 0.48143(9) 0.8008(2) 0.56034(9) 0.0643(4) Uani 1 1 d . . . . .
N1 N 0.70614(13) 0.9544(3) 0.50083(15) 0.0870(8) Uani 1 1 d D . . . .
H1A H 0.7464 0.9078 0.5249 0.104 Uiso 0.624(8) 1 calc R . P A 1
H1B H 0.7461 0.8943 0.5094 0.104 Uiso 0.376(8) 1 calc R . P A 2
C1 C 0.88313(13) 0.3094(3) 0.77583(13) 0.0595(6) Uani 1 1 d . . . . .
C2 C 0.89995(15) 0.1867(3) 0.82077(15) 0.0698(7) Uani 1 1 d . . . . .
H2 H 0.8599 0.1175 0.8250 0.084 Uiso 1 1 calc R . . . .
C3 C 0.97610(17) 0.1663(4) 0.85951(17) 0.0828(9) Uani 1 1 d . . . . .
H3 H 0.9865 0.0834 0.8897 0.099 Uiso 1 1 calc R . . . .
C4 C 1.03604(16) 0.2651(4) 0.85429(18) 0.0851(9) Uani 1 1 d . . . . .
H4 H 1.0871 0.2500 0.8805 0.102 Uiso 1 1 calc R . . . .
C5 C 1.02020(16) 0.3872(4) 0.80986(19) 0.0871(9) Uani 1 1 d . . . . .
H5 H 1.0608 0.4554 0.8059 0.104 Uiso 1 1 calc R . . . .
C6 C 0.94458(15) 0.4099(3) 0.77107(17) 0.0767(8) Uani 1 1 d . . . . .
H6 H 0.9346 0.4937 0.7413 0.092 Uiso 1 1 calc R . . . .
C7 C 0.80308(13) 0.3345(3) 0.73324(13) 0.0574(6) Uani 1 1 d . . . . .
C8 C 0.76983(13) 0.4644(3) 0.70536(13) 0.0562(6) Uani 1 1 d . . . . .
H8 H 0.7966 0.5549 0.7114 0.067 Uiso 1 1 calc R . . . .
C9 C 0.69047(12) 0.4495(3) 0.66613(12) 0.0518(5) Uani 1 1 d . . . . .
C10 C 0.66467(13) 0.3046(3) 0.66294(13) 0.0565(5) Uani 1 1 d . . . . .
C11 C 0.64453(12) 0.5762(3) 0.63212(12) 0.0499(5) Uani 1 1 d . . . . .
C12 C 0.56490(12) 0.6080(2) 0.62545(11) 0.0488(5) Uani 1 1 d . . . . .
C13 C 0.54798(12) 0.7454(3) 0.57719(11) 0.0505(5) Uani 1 1 d . . . . .
C14 C 0.62343(12) 0.7952(3) 0.55863(12) 0.0531(5) Uani 1 1 d . . . . .
C15 C 0.68478(13) 0.6980(3) 0.59485(13) 0.0546(5) Uani 1 1 d . . . . .
C16 C 0.63550(14) 0.9147(3) 0.51489(14) 0.0612(6) Uani 1 1 d . . . . .
H16 H 0.5911 0.9701 0.4943 0.073 Uiso 1 1 calc R . . . .
C17 C 0.7258(6) 1.0700(8) 0.4484(4) 0.095(2) Uani 0.624(8) 1 d D U P A 1
H17A H 0.7525 1.0252 0.4104 0.113 Uiso 0.624(8) 1 calc R . P A 1
H17B H 0.6771 1.1180 0.4248 0.113 Uiso 0.624(8) 1 calc R . P A 1
C18 C 0.7790(4) 1.1794(8) 0.4905(4) 0.107(2) Uani 0.624(8) 1 d D U P A 1
H18A H 0.7906 1.2555 0.4561 0.128 Uiso 0.624(8) 1 calc R . P A 1
H18B H 0.7487 1.2268 0.5251 0.128 Uiso 0.624(8) 1 calc R . P A 1
C19 C 0.8531(5) 1.1336(11) 0.5308(6) 0.143(3) Uani 0.624(8) 1 d D U P A 1
H19A H 0.8819 1.0769 0.4981 0.172 Uiso 0.624(8) 1 calc R . P A 1
H19B H 0.8423 1.0674 0.5699 0.172 Uiso 0.624(8) 1 calc R . P A 1
C20 C 0.9036(6) 1.2495(14) 0.5626(6) 0.167(4) Uani 0.624(8) 1 d D U P A 1
H20A H 0.9458 1.2085 0.5979 0.251 Uiso 0.624(8) 1 calc GR . P A 1
H20B H 0.8727 1.3182 0.5870 0.251 Uiso 0.624(8) 1 calc GR . P A 1
H20C H 0.9264 1.3003 0.5246 0.251 Uiso 0.624(8) 1 calc GR . P A 1
C17B C 0.7168(9) 1.1036(13) 0.4700(12) 0.114(4) Uani 0.376(8) 1 d D U P A 2
H17C H 0.6739 1.1235 0.4297 0.136 Uiso 0.376(8) 1 calc R . P A 2
H17D H 0.7147 1.1784 0.5079 0.136 Uiso 0.376(8) 1 calc R . P A 2
C18B C 0.7930(5) 1.1107(14) 0.4438(8) 0.109(3) Uani 0.376(8) 1 d D U P A 2
H18C H 0.7870 1.0515 0.3990 0.131 Uiso 0.376(8) 1 calc R . P A 2
H18D H 0.7988 1.2128 0.4284 0.131 Uiso 0.376(8) 1 calc R . P A 2
C19B C 0.8683(6) 1.0706(14) 0.4839(8) 0.114(3) Uani 0.376(8) 1 d D U P A 2
H19C H 0.9011 1.0403 0.4472 0.137 Uiso 0.376(8) 1 calc R . P A 2
H19D H 0.8587 0.9814 0.5110 0.137 Uiso 0.376(8) 1 calc R . P A 2
C20B C 0.9187(10) 1.162(2) 0.5350(10) 0.161(6) Uani 0.376(8) 1 d D U P A 2
H20D H 0.9637 1.1054 0.5582 0.241 Uiso 0.376(8) 1 calc GR . P A 2
H20E H 0.8886 1.1984 0.5719 0.241 Uiso 0.376(8) 1 calc GR . P A 2
H20F H 0.9376 1.2449 0.5092 0.241 Uiso 0.376(8) 1 calc GR . P A 2
C21 C 0.58789(15) 0.2393(3) 0.62436(16) 0.0717(7) Uani 1 1 d . . . . .
H21A H 0.5701 0.2945 0.5800 0.108 Uiso 1 1 calc GR . . . .
H21B H 0.5477 0.2440 0.6563 0.108 Uiso 1 1 calc GR . . . .
H21C H 0.5967 0.1376 0.6120 0.108 Uiso 1 1 calc GR . . . .
C22 C 0.50090(12) 0.5380(3) 0.65890(12) 0.0511(5) Uani 1 1 d . . . . .
C23 C 0.42246(13) 0.5129(3) 0.61979(14) 0.0573(6) Uani 1 1 d . . . . .
H23 H 0.4075 0.5401 0.5707 0.069 Uiso 1 1 calc R . . . .
C24 C 0.37123(14) 0.4458(3) 0.66005(15) 0.0607(6) Uani 1 1 d . . . . .
C25 C 0.50742(13) 0.4922(3) 0.73118(13) 0.0539(5) Uani 1 1 d . . . . .
C26 C 0.57685(15) 0.4987(3) 0.79216(14) 0.0668(7) Uani 1 1 d . . . . .
H26A H 0.6108 0.5810 0.7841 0.100 Uiso 1 1 calc GR . . . .
H26B H 0.6070 0.4080 0.7931 0.100 Uiso 1 1 calc GR . . . .
H26C H 0.5574 0.5112 0.8385 0.100 Uiso 1 1 calc GR . . . .
C27 C 0.28710(14) 0.4007(3) 0.63728(18) 0.0704(7) Uani 1 1 d . . . . .
C28 C 0.24828(17) 0.4323(4) 0.5672(2) 0.0940(10) Uani 1 1 d . . . . .
H28 H 0.2759 0.4830 0.5346 0.113 Uiso 1 1 calc R . . . .
C29 C 0.1696(2) 0.3907(5) 0.5441(3) 0.1213(16) Uani 1 1 d . . . . .
H29 H 0.1447 0.4130 0.4965 0.146 Uiso 1 1 calc R . . . .
C30 C 0.1287(2) 0.3165(5) 0.5920(4) 0.1290(18) Uani 1 1 d . . . . .
H30 H 0.0759 0.2873 0.5768 0.155 Uiso 1 1 calc R . . . .
C31 C 0.1650(2) 0.2852(5) 0.6619(3) 0.1326(18) Uani 1 1 d . . . . .
H31 H 0.1366 0.2354 0.6942 0.159 Uiso 1 1 calc R . . . .
C32 C 0.24432(17) 0.3269(4) 0.6852(3) 0.1066(12) Uani 1 1 d . . . . .
H32 H 0.2686 0.3053 0.7331 0.128 Uiso 1 1 calc R . . . .

loop_
_atom_site_aniso_label
_atom_site_aniso_U_11
_atom_site_aniso_U_22
_atom_site_aniso_U_33
_atom_site_aniso_U_23
_atom_site_aniso_U_13
_atom_site_aniso_U_12
S1 0.0587(3) 0.0532(4) 0.0828(4) 0.0060(3) -0.0031(3) 0.0082(3)
S2 0.0585(3) 0.0638(4) 0.0728(4) 0.0068(3) 0.0156(3) -0.0037(3)
O2 0.0405(8) 0.0923(14) 0.0930(13) 0.0297(11) 0.0071(8) 0.0033(8)
O1 0.0465(8) 0.0741(12) 0.0703(10) 0.0186(9) 0.0020(7) 0.0130(8)
N1 0.0527(12) 0.0934(18) 0.1126(19) 0.0516(15) 0.0049(12) -0.0007(12)
C1 0.0476(11) 0.0647(16) 0.0646(14) 0.0035(12) 0.0025(10) 0.0111(11)
C2 0.0575(14) 0.0672(17) 0.0814(18) 0.0134(14) -0.0001(12) 0.0110(12)
C3 0.0665(17) 0.089(2) 0.088(2) 0.0210(16) -0.0065(14) 0.0225(16)
C4 0.0535(15) 0.106(3) 0.089(2) 0.0053(18) -0.0100(13) 0.0208(16)
C5 0.0518(14) 0.099(2) 0.106(2) 0.010(2) -0.0029(15) -0.0011(15)
C6 0.0569(14) 0.0766(19) 0.094(2) 0.0196(15) 0.0007(13) 0.0055(13)
C7 0.0481(11) 0.0583(15) 0.0633(14) 0.0064(11) 0.0004(10) 0.0085(10)
C8 0.0455(11) 0.0548(14) 0.0662(14) 0.0066(11) 0.0010(10) 0.0034(10)
C9 0.0446(11) 0.0539(14) 0.0557(12) 0.0061(10) 0.0033(9) 0.0076(9)
C10 0.0526(12) 0.0544(14) 0.0602(13) 0.0012(11) 0.0013(10) 0.0064(10)
C11 0.0432(10) 0.0538(13) 0.0506(12) 0.0034(10) 0.0007(9) 0.0033(9)
C12 0.0438(10) 0.0536(13) 0.0468(11) 0.0036(9) -0.0004(8) 0.0042(9)
C13 0.0447(11) 0.0562(13) 0.0484(11) 0.0016(10) -0.0005(9) 0.0057(10)
C14 0.0448(11) 0.0593(14) 0.0538(12) 0.0090(10) 0.0033(9) 0.0043(10)
C15 0.0449(11) 0.0610(15) 0.0567(13) 0.0065(11) 0.0035(9) 0.0037(10)
C16 0.0479(12) 0.0685(16) 0.0649(14) 0.0118(12) 0.0010(10) 0.0012(11)
C17 0.068(4) 0.110(4) 0.104(5) 0.054(4) 0.007(3) -0.006(3)
C18 0.088(4) 0.110(5) 0.125(5) 0.043(4) 0.022(4) -0.015(3)
C19 0.106(5) 0.163(6) 0.152(6) 0.044(5) -0.006(5) -0.052(5)
C20 0.128(6) 0.217(11) 0.156(8) 0.001(7) 0.020(5) -0.056(7)
C17B 0.068(5) 0.127(7) 0.149(8) 0.078(6) 0.029(6) -0.011(6)
C18B 0.093(5) 0.108(6) 0.140(7) 0.034(5) 0.063(5) -0.003(5)
C19B 0.082(5) 0.120(7) 0.145(7) 0.035(6) 0.033(5) -0.008(5)
C20B 0.154(11) 0.136(11) 0.191(12) 0.046(10) 0.019(10) -0.031(9)
C21 0.0655(15) 0.0601(16) 0.0833(18) -0.0084(14) -0.0094(13) 0.0011(13)
C22 0.0424(10) 0.0524(13) 0.0568(12) 0.0034(10) 0.0015(9) 0.0032(9)
C23 0.0471(11) 0.0606(15) 0.0610(14) 0.0016(11) -0.0021(10) 0.0013(10)
C24 0.0481(12) 0.0563(15) 0.0770(16) -0.0030(12) 0.0067(11) -0.0006(10)
C25 0.0498(11) 0.0538(14) 0.0573(13) 0.0059(10) 0.0049(10) 0.0022(10)
C26 0.0604(14) 0.0795(18) 0.0584(14) 0.0090(13) 0.0014(11) 0.0043(13)
C27 0.0479(12) 0.0565(15) 0.107(2) -0.0139(14) 0.0114(13) -0.0012(11)
C28 0.0569(16) 0.122(3) 0.100(2) -0.037(2) 0.0020(15) -0.0107(17)
C29 0.0586(18) 0.154(4) 0.145(4) -0.066(3) -0.005(2) -0.007(2)
C30 0.0517(18) 0.095(3) 0.235(6) -0.042(3) 0.005(3) -0.0080(18)
C31 0.059(2) 0.096(3) 0.242(6) 0.037(3) 0.022(3) -0.0139(19)
C32 0.0570(16) 0.090(2) 0.172(4) 0.035(2) 0.013(2) -0.0071(16)

_geom_special_details            
;
 All esds (except the esd in the dihedral angle between two l.s. planes)
 are estimated using the full covariance matrix.  The cell esds are taken
 into account individually in the estimation of esds in distances, angles
 and torsion angles; correlations between esds in cell parameters are only
 used when they are defined by crystal symmetry.  An approximate (isotropic)
 treatment of cell esds is used for estimating esds involving l.s. planes.
;
loop_
_geom_bond_atom_site_label_1
_geom_bond_atom_site_label_2
_geom_bond_distance
_geom_bond_site_symmetry_2
_geom_bond_publ_flag
S1 C7 1.728(3) . ?
S1 C10 1.718(2) . ?
S2 C24 1.722(3) . ?
S2 C25 1.719(2) . ?
O2 C15 1.232(3) . ?
O1 C13 1.223(2) . ?
N1 H1A 0.8600 . ?
N1 H1B 0.8600 . ?
N1 C16 1.304(3) . ?
N1 C17 1.486(5) . ?
N1 C17B 1.478(8) . ?
C1 C2 1.381(4) . ?
C1 C6 1.387(4) . ?
C1 C7 1.470(3) . ?
C2 H2 0.9300 . ?
C2 C3 1.382(3) . ?
C3 H3 0.9300 . ?
C3 C4 1.359(4) . ?
C4 H4 0.9300 . ?
C4 C5 1.370(4) . ?
C5 H5 0.9300 . ?
C5 C6 1.377(4) . ?
C6 H6 0.9300 . ?
C7 C8 1.362(3) . ?
C8 H8 0.9300 . ?
C8 C9 1.426(3) . ?
C9 C10 1.373(3) . ?
C9 C11 1.464(3) . ?
C10 C21 1.497(3) . ?
C11 C12 1.359(3) . ?
C11 C15 1.505(3) . ?
C12 C13 1.522(3) . ?
C12 C22 1.460(3) . ?
C13 C14 1.435(3) . ?
C14 C15 1.438(3) . ?
C14 C16 1.374(3) . ?
C16 H16 0.9300 . ?
C17 H17A 0.9700 . ?
C17 H17B 0.9700 . ?
C17 C18 1.470(7) . ?
C18 H18A 0.9700 . ?
C18 H18B 0.9700 . ?
C18 C19 1.412(6) . ?
C19 H19A 0.9700 . ?
C19 H19B 0.9700 . ?
C19 C20 1.415(8) . ?
C20 H20A 0.9600 . ?
C20 H20B 0.9600 . ?
C20 H20C 0.9600 . ?
C17B H17C 0.9700 . ?
C17B H17D 0.9700 . ?
C17B C18B 1.437(8) . ?
C18B H18C 0.9700 . ?
C18B H18D 0.9700 . ?
C18B C19B 1.413(8) . ?
C19B H19C 0.9700 . ?
C19B H19D 0.9700 . ?
C19B C20B 1.428(8) . ?
C20B H20D 0.9600 . ?
C20B H20E 0.9600 . ?
C20B H20F 0.9600 . ?
C21 H21A 0.9600 . ?
C21 H21B 0.9600 . ?
C21 H21C 0.9600 . ?
C22 C23 1.423(3) . ?
C22 C25 1.375(3) . ?
C23 H23 0.9300 . ?
C23 C24 1.357(3) . ?
C24 C27 1.473(3) . ?
C25 C26 1.492(3) . ?
C26 H26A 0.9600 . ?
C26 H26B 0.9600 . ?
C26 H26C 0.9600 . ?
C27 C28 1.380(4) . ?
C27 C32 1.385(4) . ?
C28 H28 0.9300 . ?
C28 C29 1.380(4) . ?
C29 H29 0.9300 . ?
C29 C30 1.367(7) . ?
C30 H30 0.9300 . ?
C30 C31 1.362(6) . ?
C31 H31 0.9300 . ?
C31 C32 1.391(5) . ?
C32 H32 0.9300 . ?

loop_
_geom_angle_atom_site_label_1
_geom_angle_atom_site_label_2
_geom_angle_atom_site_label_3
_geom_angle
_geom_angle_site_symmetry_1
_geom_angle_site_symmetry_3
_geom_angle_publ_flag
C10 S1 C7 93.15(11) . . ?
C25 S2 C24 93.05(11) . . ?
C16 N1 H1A 115.9 . . ?
C16 N1 H1B 120.3 . . ?
C16 N1 C17 128.1(4) . . ?
C16 N1 C17B 119.4(6) . . ?
C17 N1 H1A 115.9 . . ?
C17B N1 H1B 120.3 . . ?
C2 C1 C6 118.1(2) . . ?
C2 C1 C7 121.9(2) . . ?
C6 C1 C7 120.0(2) . . ?
C1 C2 H2 119.9 . . ?
C1 C2 C3 120.3(3) . . ?
C3 C2 H2 119.9 . . ?
C2 C3 H3 119.4 . . ?
C4 C3 C2 121.3(3) . . ?
C4 C3 H3 119.4 . . ?
C3 C4 H4 120.5 . . ?
C3 C4 C5 119.1(3) . . ?
C5 C4 H4 120.5 . . ?
C4 C5 H5 119.7 . . ?
C4 C5 C6 120.5(3) . . ?
C6 C5 H5 119.7 . . ?
C1 C6 H6 119.6 . . ?
C5 C6 C1 120.8(3) . . ?
C5 C6 H6 119.6 . . ?
C1 C7 S1 121.69(18) . . ?
C8 C7 S1 109.71(17) . . ?
C8 C7 C1 128.6(2) . . ?
C7 C8 H8 122.9 . . ?
C7 C8 C9 114.2(2) . . ?
C9 C8 H8 122.9 . . ?
C8 C9 C11 122.5(2) . . ?
C10 C9 C8 112.2(2) . . ?
C10 C9 C11 125.3(2) . . ?
C9 C10 S1 110.72(17) . . ?
C9 C10 C21 129.7(2) . . ?
C21 C10 S1 119.59(19) . . ?
C9 C11 C15 121.01(18) . . ?
C12 C11 C9 130.8(2) . . ?
C12 C11 C15 108.13(19) . . ?
C11 C12 C13 108.66(18) . . ?
C11 C12 C22 130.7(2) . . ?
C22 C12 C13 120.56(18) . . ?
O1 C13 C12 124.2(2) . . ?
O1 C13 C14 128.6(2) . . ?
C14 C13 C12 107.20(17) . . ?
C13 C14 C15 107.52(19) . . ?
C16 C14 C13 126.6(2) . . ?
C16 C14 C15 125.9(2) . . ?
O2 C15 C11 125.2(2) . . ?
O2 C15 C14 126.6(2) . . ?
C14 C15 C11 108.13(18) . . ?
N1 C16 C14 123.2(2) . . ?
N1 C16 H16 118.4 . . ?
C14 C16 H16 118.4 . . ?
N1 C17 H17A 110.1 . . ?
N1 C17 H17B 110.1 . . ?
H17A C17 H17B 108.4 . . ?
C18 C17 N1 107.9(5) . . ?
C18 C17 H17A 110.1 . . ?
C18 C17 H17B 110.1 . . ?
C17 C18 H18A 107.3 . . ?
C17 C18 H18B 107.3 . . ?
H18A C18 H18B 106.9 . . ?
C19 C18 C17 119.9(8) . . ?
C19 C18 H18A 107.3 . . ?
C19 C18 H18B 107.3 . . ?
C18 C19 H19A 108.4 . . ?
C18 C19 H19B 108.4 . . ?
C18 C19 C20 115.4(9) . . ?
H19A C19 H19B 107.5 . . ?
C20 C19 H19A 108.4 . . ?
C20 C19 H19B 108.4 . . ?
C19 C20 H20A 109.5 . . ?
C19 C20 H20B 109.5 . . ?
C19 C20 H20C 109.5 . . ?
H20A C20 H20B 109.5 . . ?
H20A C20 H20C 109.5 . . ?
H20B C20 H20C 109.5 . . ?
N1 C17B H17C 109.8 . . ?
N1 C17B H17D 109.8 . . ?
H17C C17B H17D 108.2 . . ?
C18B C17B N1 109.5(9) . . ?
C18B C17B H17C 109.8 . . ?
C18B C17B H17D 109.8 . . ?
C17B C18B H18C 105.8 . . ?
C17B C18B H18D 105.8 . . ?
H18C C18B H18D 106.2 . . ?
C19B C18B C17B 126.2(12) . . ?
C19B C18B H18C 105.8 . . ?
C19B C18B H18D 105.8 . . ?
C18B C19B H19C 105.8 . . ?
C18B C19B H19D 105.8 . . ?
C18B C19B C20B 126.2(13) . . ?
H19C C19B H19D 106.2 . . ?
C20B C19B H19C 105.8 . . ?
C20B C19B H19D 105.8 . . ?
C19B C20B H20D 109.5 . . ?
C19B C20B H20E 109.5 . . ?
C19B C20B H20F 109.5 . . ?
H20D C20B H20E 109.5 . . ?
H20D C20B H20F 109.5 . . ?
H20E C20B H20F 109.5 . . ?
C10 C21 H21A 109.5 . . ?
C10 C21 H21B 109.5 . . ?
C10 C21 H21C 109.5 . . ?
H21A C21 H21B 109.5 . . ?
H21A C21 H21C 109.5 . . ?
H21B C21 H21C 109.5 . . ?
C23 C22 C12 123.1(2) . . ?
C25 C22 C12 125.15(19) . . ?
C25 C22 C23 111.8(2) . . ?
C22 C23 H23 122.7 . . ?
C24 C23 C22 114.5(2) . . ?
C24 C23 H23 122.7 . . ?
C23 C24 S2 109.85(18) . . ?
C23 C24 C27 129.2(3) . . ?
C27 C24 S2 121.0(2) . . ?
C22 C25 S2 110.78(17) . . ?
C22 C25 C26 130.5(2) . . ?
C26 C25 S2 118.74(17) . . ?
C25 C26 H26A 109.5 . . ?
C25 C26 H26B 109.5 . . ?
C25 C26 H26C 109.5 . . ?
H26A C26 H26B 109.5 . . ?
H26A C26 H26C 109.5 . . ?
H26B C26 H26C 109.5 . . ?
C28 C27 C24 120.5(3) . . ?
C28 C27 C32 118.0(3) . . ?
C32 C27 C24 121.5(3) . . ?
C27 C28 H28 119.1 . . ?
C27 C28 C29 121.9(4) . . ?
C29 C28 H28 119.1 . . ?
C28 C29 H29 120.4 . . ?
C30 C29 C28 119.2(4) . . ?
C30 C29 H29 120.4 . . ?
C29 C30 H30 119.8 . . ?
C31 C30 C29 120.3(4) . . ?
C31 C30 H30 119.8 . . ?
C30 C31 H31 119.7 . . ?
C30 C31 C32 120.5(4) . . ?
C32 C31 H31 119.7 . . ?
C27 C32 C31 120.1(4) . . ?
C27 C32 H32 120.0 . . ?
C31 C32 H32 120.0 . . ?

loop_
_geom_hbond_atom_site_label_D
_geom_hbond_atom_site_label_H
_geom_hbond_atom_site_label_A
_geom_hbond_distance_DH
_geom_hbond_distance_HA
_geom_hbond_distance_DA
_geom_hbond_angle_DHA
_geom_hbond_site_symmetry_A
N1 H1A O2 0.86 2.19 2.853(3) 133.8 .
C16 H16 O1 0.93 2.53 3.394(3) 155.4 3_676

loop_
_geom_torsion_atom_site_label_1
_geom_torsion_atom_site_label_2
_geom_torsion_atom_site_label_3
_geom_torsion_atom_site_label_4
_geom_torsion
_geom_torsion_site_symmetry_1
_geom_torsion_site_symmetry_2
_geom_torsion_site_symmetry_3
_geom_torsion_site_symmetry_4
_geom_torsion_publ_flag
S1 C7 C8 C9 1.0(3) . . . . ?
S2 C24 C27 C28 176.2(2) . . . . ?
S2 C24 C27 C32 -3.2(4) . . . . ?
O1 C13 C14 C15 176.7(2) . . . . ?
O1 C13 C14 C16 -2.7(4) . . . . ?
N1 C17 C18 C19 58.6(11) . . . . ?
N1 C17B C18B C19B -51(2) . . . . ?
C1 C2 C3 C4 -0.3(5) . . . . ?
C1 C7 C8 C9 179.7(2) . . . . ?
C2 C1 C6 C5 0.3(4) . . . . ?
C2 C1 C7 S1 -23.2(3) . . . . ?
C2 C1 C7 C8 158.2(3) . . . . ?
C2 C3 C4 C5 0.2(5) . . . . ?
C3 C4 C5 C6 0.1(5) . . . . ?
C4 C5 C6 C1 -0.4(5) . . . . ?
C6 C1 C2 C3 0.0(4) . . . . ?
C6 C1 C7 S1 156.2(2) . . . . ?
C6 C1 C7 C8 -22.3(4) . . . . ?
C7 S1 C10 C9 -0.82(19) . . . . ?
C7 S1 C10 C21 177.5(2) . . . . ?
C7 C1 C2 C3 179.5(3) . . . . ?
C7 C1 C6 C5 -179.2(3) . . . . ?
C7 C8 C9 C10 -1.7(3) . . . . ?
C7 C8 C9 C11 179.9(2) . . . . ?
C8 C9 C10 S1 1.5(3) . . . . ?
C8 C9 C10 C21 -176.6(2) . . . . ?
C8 C9 C11 C12 -143.4(3) . . . . ?
C8 C9 C11 C15 38.2(3) . . . . ?
C9 C11 C12 C13 -173.4(2) . . . . ?
C9 C11 C12 C22 10.0(4) . . . . ?
C9 C11 C15 O2 -8.4(4) . . . . ?
C9 C11 C15 C14 172.5(2) . . . . ?
C10 S1 C7 C1 -178.9(2) . . . . ?
C10 S1 C7 C8 -0.12(19) . . . . ?
C10 C9 C11 C12 38.4(4) . . . . ?
C10 C9 C11 C15 -140.0(2) . . . . ?
C11 C9 C10 S1 179.85(18) . . . . ?
C11 C9 C10 C21 1.8(4) . . . . ?
C11 C12 C13 O1 179.2(2) . . . . ?
C11 C12 C13 C14 -2.3(3) . . . . ?
C11 C12 C22 C23 -139.8(3) . . . . ?
C11 C12 C22 C25 42.0(4) . . . . ?
C12 C11 C15 O2 172.9(2) . . . . ?
C12 C11 C15 C14 -6.3(3) . . . . ?
C12 C13 C14 C15 -1.7(2) . . . . ?
C12 C13 C14 C16 178.9(2) . . . . ?
C12 C22 C23 C24 179.7(2) . . . . ?
C12 C22 C25 S2 179.54(18) . . . . ?
C12 C22 C25 C26 -0.5(4) . . . . ?
C13 C12 C22 C23 44.0(3) . . . . ?
C13 C12 C22 C25 -134.2(2) . . . . ?
C13 C14 C15 O2 -174.5(2) . . . . ?
C13 C14 C15 C11 4.7(3) . . . . ?
C13 C14 C16 N1 179.4(3) . . . . ?
C15 C11 C12 C13 5.1(3) . . . . ?
C15 C11 C12 C22 -171.4(2) . . . . ?
C15 C14 C16 N1 0.1(4) . . . . ?
C16 N1 C17 C18 121.6(7) . . . . ?
C16 N1 C17B C18B -167.1(12) . . . . ?
C16 C14 C15 O2 5.0(4) . . . . ?
C16 C14 C15 C11 -175.9(2) . . . . ?
C17 N1 C16 C14 172.7(5) . . . . ?
C17 C18 C19 C20 173.3(9) . . . . ?
C17B N1 C16 C14 -164.3(10) . . . . ?
C17B C18B C19B C20B -84(2) . . . . ?
C22 C12 C13 O1 -3.8(3) . . . . ?
C22 C12 C13 C14 174.7(2) . . . . ?
C22 C23 C24 S2 1.7(3) . . . . ?
C22 C23 C24 C27 -178.6(2) . . . . ?
C23 C22 C25 S2 1.1(3) . . . . ?
C23 C22 C25 C26 -178.9(3) . . . . ?
C23 C24 C27 C28 -3.4(4) . . . . ?
C23 C24 C27 C32 177.1(3) . . . . ?
C24 S2 C25 C22 -0.2(2) . . . . ?
C24 S2 C25 C26 179.9(2) . . . . ?
C24 C27 C28 C29 179.7(3) . . . . ?
C24 C27 C32 C31 -179.7(3) . . . . ?
C25 S2 C24 C23 -0.8(2) . . . . ?
C25 S2 C24 C27 179.4(2) . . . . ?
C25 C22 C23 C24 -1.9(3) . . . . ?
C27 C28 C29 C30 0.2(6) . . . . ?
C28 C27 C32 C31 0.9(5) . . . . ?
C28 C29 C30 C31 0.6(6) . . . . ?
C29 C30 C31 C32 -0.6(7) . . . . ?
C30 C31 C32 C27 -0.2(6) . . . . ?
C32 C27 C28 C29 -0.9(5) . . . . ?

_shelx_res_file                  
;
    o-3(1-butylamine).res created by SHELXL-2014/7

TITL exp_6030_a.res in P2(1)/c
REM Old TITL exp_6030 in P2(1)/c
REM SHELXT solution in P2(1)/c
REM R1 0.220, Rweak 0.080, Alpha 0.031, Orientation as input
REM Formula found by SHELXT: C31 C1 O35 S11
REM SADI 0.02 C17 C19 C17B C19B C18 C20 C18B C20B
REM Instructions for potential hydrogen bonds
CELL 1.3405 16.8382 9.0005 18.305 90 98.603 90
ZERR 4 0.0008 0.0006 0.0011 0 0.005 0
LATT 1
SYMM -X,0.5+Y,0.5-Z
SFAC C H N O S
DISP C 0.0147 0.007 57.608
DISP H -0 0 0.6481
DISP N 0.0253 0.0135 110.2408
DISP O 0.0412 0.025 193.4765
DISP S 0.2922 0.4242 3234.2499
UNIT 128 116 4 8 8
EQIV $1 1-X,2-Y,1-Z
SADI 0.01 N1 C17 N1 C17B
SADI 0.01 C17 C18 C18 C19 C19 C20 C17B C18B C18B C19B C19B C20B
SIMU 0.02 0.04 3.8 C17 > C20B

L.S. 24
PLAN  34
HTAB N1 O2
HTAB C16 O1_$1
HTAB
CONF
MORE -1
BOND $H
fmap 2
acta
OMIT -14 1 20
OMIT -15 0 18
OMIT -14 0 20
OMIT -14 0 18
OMIT -14 1 18
OMIT -13 1 19
OMIT -14 1 19
OMIT -14 2 17
OMIT -13 0 20
REM <olex2.extras>
REM <HklSrc "%.\\x.hkl">
REM </olex2.extras>

WGHT    0.055200    1.204200
FVAR       4.34553   0.62432
S1    5    0.736552    0.190098    0.709733    11.00000    0.05873    0.05316 =
         0.08279    0.00596   -0.00314    0.00821
S2    5    0.418552    0.416596    0.748987    11.00000    0.05845    0.06384 =
         0.07284    0.00683    0.01561   -0.00369
O2    4    0.757820    0.711492    0.596406    11.00000    0.04053    0.09226 =
         0.09297    0.02972    0.00705    0.00325
O1    4    0.481426    0.800774    0.560337    11.00000    0.04645    0.07409 =
         0.07030    0.01859    0.00199    0.01303
N1    3    0.706137    0.954393    0.500835    11.00000    0.05274    0.09342 =
         0.11258    0.05164    0.00487   -0.00069
PART 1
AFIX  43
H1A   2    0.746369    0.907826    0.524920    21.00000   -1.20000
AFIX  43
PART 0
PART 2
H1B   2    0.746143    0.894268    0.509404   -21.00000   -1.20000
AFIX   0
PART 0
C1    1    0.883133    0.309407    0.775830    11.00000    0.04758    0.06468 =
         0.06456    0.00352    0.00253    0.01112
C2    1    0.899950    0.186681    0.820769    11.00000    0.05751    0.06722 =
         0.08145    0.01338   -0.00009    0.01099
AFIX  43
H2    2    0.859860    0.117492    0.824966    11.00000   -1.20000
AFIX   0
C3    1    0.976100    0.166300    0.859512    11.00000    0.06648    0.08857 =
         0.08780    0.02097   -0.00651    0.02249
AFIX  43
H3    2    0.986544    0.083392    0.889744    11.00000   -1.20000
AFIX   0
C4    1    1.036042    0.265079    0.854294    11.00000    0.05350    0.10585 =
         0.08948    0.00525   -0.01002    0.02082
AFIX  43
H4    2    1.087107    0.249953    0.880524    11.00000   -1.20000
AFIX   0
C5    1    1.020196    0.387233    0.809861    11.00000    0.05176    0.09882 =
         0.10616    0.00951   -0.00285   -0.00114
AFIX  43
H5    2    1.060836    0.455386    0.805860    11.00000   -1.20000
AFIX   0
C6    1    0.944579    0.409950    0.771065    11.00000    0.05687    0.07657 =
         0.09356    0.01957    0.00065    0.00547
AFIX  43
H6    2    0.934601    0.493667    0.741330    11.00000   -1.20000
AFIX   0
C7    1    0.803084    0.334520    0.733241    11.00000    0.04805    0.05831 =
         0.06335    0.00637    0.00044    0.00846
C8    1    0.769830    0.464355    0.705356    11.00000    0.04552    0.05475 =
         0.06616    0.00664    0.00105    0.00337
AFIX  43
H8    2    0.796587    0.554932    0.711381    11.00000   -1.20000
AFIX   0
C9    1    0.690469    0.449475    0.666132    11.00000    0.04456    0.05390 =
         0.05567    0.00611    0.00330    0.00764
C10   1    0.664667    0.304621    0.662942    11.00000    0.05261    0.05438 =
         0.06024    0.00117    0.00128    0.00636
C11   1    0.644527    0.576227    0.632117    11.00000    0.04318    0.05384 =
         0.05065    0.00335    0.00066    0.00327
C12   1    0.564899    0.608032    0.625451    11.00000    0.04384    0.05355 =
         0.04678    0.00359   -0.00038    0.00422
C13   1    0.547976    0.745426    0.577190    11.00000    0.04471    0.05625 =
         0.04836    0.00158   -0.00050    0.00569
C14   1    0.623431    0.795230    0.558628    11.00000    0.04477    0.05934 =
         0.05380    0.00900    0.00327    0.00435
C15   1    0.684778    0.698001    0.594845    11.00000    0.04486    0.06098 =
         0.05671    0.00645    0.00353    0.00374
C16   1    0.635497    0.914747    0.514892    11.00000    0.04789    0.06851 =
         0.06491    0.01176    0.00100    0.00116
AFIX  43
H16   2    0.591089    0.970084    0.494302    11.00000   -1.20000
AFIX   0
PART 1
C17   1    0.725845    1.069981    0.448402    21.00000    0.06829    0.10982 =
         0.10377    0.05436    0.00738   -0.00608
AFIX  23
H17A  2    0.752485    1.025186    0.410405    21.00000   -1.20000
H17B  2    0.677109    1.117963    0.424765    21.00000   -1.20000
AFIX   0
C18   1    0.779032    1.179448    0.490534    21.00000    0.08826    0.10976 =
         0.12453    0.04265    0.02159   -0.01523
AFIX  23
H18A  2    0.790600    1.255529    0.456099    21.00000   -1.20000
H18B  2    0.748688    1.226795    0.525145    21.00000   -1.20000
AFIX   0
C19   1    0.853096    1.133573    0.530788    21.00000    0.10565    0.16327 =
         0.15240    0.04406   -0.00646   -0.05214
AFIX  23
H19A  2    0.881935    1.076947    0.498085    21.00000   -1.20000
H19B  2    0.842266    1.067403    0.569949    21.00000   -1.20000
AFIX   0
C20   1    0.903558    1.249455    0.562606    21.00000    0.12785    0.21700 =
         0.15599    0.00150    0.01958   -0.05647
AFIX 137
H20A  2    0.945847    1.208534    0.597857    21.00000   -1.50000
H20B  2    0.872707    1.318220    0.586994    21.00000   -1.50000
H20C  2    0.926367    1.300255    0.524560    21.00000   -1.50000
AFIX   0
PART 0
PART 2
C17B  1    0.716832    1.103646    0.470033   -21.00000    0.06845    0.12712 =
         0.14872    0.07777    0.02855   -0.01069
AFIX  23
H17C  2    0.673882    1.123497    0.429673   -21.00000   -1.20000
H17D  2    0.714697    1.178399    0.507861   -21.00000   -1.20000
AFIX   0
C18B  1    0.793044    1.110678    0.443778   -21.00000    0.09269    0.10799 =
         0.13979    0.03431    0.06335   -0.00252
AFIX  23
H18C  2    0.786966    1.051455    0.399015   -21.00000   -1.20000
H18D  2    0.798813    1.212777    0.428438   -21.00000   -1.20000
AFIX   0
C19B  1    0.868315    1.070561    0.483890   -21.00000    0.08232    0.12015 =
         0.14512    0.03492    0.03285   -0.00832
AFIX  23
H19C  2    0.901131    1.040324    0.447221   -21.00000   -1.20000
H19D  2    0.858675    0.981418    0.511024   -21.00000   -1.20000
AFIX   0
C20B  1    0.918685    1.162351    0.534991   -21.00000    0.15384    0.13604 =
         0.19075    0.04636    0.01922   -0.03078
AFIX 137
H20D  2    0.963707    1.105404    0.558205   -21.00000   -1.50000
H20E  2    0.888634    1.198446    0.571947   -21.00000   -1.50000
H20F  2    0.937573    1.244908    0.509173   -21.00000   -1.50000
AFIX   0
PART 0
C21   1    0.587889    0.239311    0.624363    11.00000    0.06545    0.06011 =
         0.08335   -0.00841   -0.00937    0.00106
AFIX 137
H21A  2    0.570122    0.294492    0.580047    11.00000   -1.50000
H21B  2    0.547665    0.243991    0.656334    11.00000   -1.50000
H21C  2    0.596659    0.137582    0.611974    11.00000   -1.50000
AFIX   0
C22   1    0.500896    0.538021    0.658904    11.00000    0.04243    0.05235 =
         0.05681    0.00345    0.00145    0.00322
C23   1    0.422455    0.512867    0.619792    11.00000    0.04707    0.06055 =
         0.06101    0.00157   -0.00213    0.00133
AFIX  43
H23   2    0.407524    0.540149    0.570654    11.00000   -1.20000
AFIX   0
C24   1    0.371230    0.445830    0.660050    11.00000    0.04806    0.05628 =
         0.07705   -0.00299    0.00669   -0.00058
C25   1    0.507422    0.492160    0.731184    11.00000    0.04978    0.05376 =
         0.05733    0.00586    0.00492    0.00223
C26   1    0.576854    0.498677    0.792156    11.00000    0.06042    0.07946 =
         0.05838    0.00902    0.00143    0.00429
AFIX 137
H26A  2    0.610759    0.581002    0.784134    11.00000   -1.50000
H26B  2    0.607034    0.408029    0.793084    11.00000   -1.50000
H26C  2    0.557449    0.511194    0.838487    11.00000   -1.50000
AFIX   0
C27   1    0.287105    0.400695    0.637285    11.00000    0.04791    0.05647 =
         0.10684   -0.01389    0.01137   -0.00124
C28   1    0.248283    0.432264    0.567199    11.00000    0.05691    0.12234 =
         0.09978   -0.03659    0.00197   -0.01072
AFIX  43
H28   2    0.275910    0.482984    0.534560    11.00000   -1.20000
AFIX   0
C29   1    0.169608    0.390737    0.544114    11.00000    0.05864    0.15389 =
         0.14529   -0.06617   -0.00507   -0.00718
AFIX  43
H29   2    0.144702    0.412999    0.496547    11.00000   -1.20000
AFIX   0
C30   1    0.128749    0.316510    0.591997    11.00000    0.05169    0.09505 =
         0.23532   -0.04235    0.00514   -0.00796
AFIX  43
H30   2    0.075886    0.287270    0.576792    11.00000   -1.20000
AFIX   0
C31   1    0.165050    0.285152    0.661859    11.00000    0.05871    0.09620 =
         0.24248    0.03691    0.02155   -0.01389
AFIX  43
H31   2    0.136615    0.235424    0.694203    11.00000   -1.20000
AFIX   0
C32   1    0.244317    0.326913    0.685220    11.00000    0.05704    0.08982 =
         0.17166    0.03539    0.01298   -0.00711
AFIX  43
H32   2    0.268610    0.305284    0.733059    11.00000   -1.20000
AFIX   0
HKLF 4

REM  exp_6030_a.res in P2(1)/c
REM R1 =  0.0572 for    4198 Fo > 4sig(Fo)  and  0.0834 for all    6059 data
REM    375 parameters refined using    184 restraints

END

WGHT      0.0552      1.2047

REM Instructions for potential hydrogen bonds
HTAB N1 O2
HTAB C16 O1_$1

REM Highest difference peak  0.278,  deepest hole -0.269,  1-sigma level  0.041
Q1    1   0.8094  1.2057  0.5422  11.00000  0.05    0.28
Q2    1   0.6997  0.2920  0.7679  11.00000  0.05    0.26
Q3    1   0.9337  1.0568  0.5009  11.00000  0.05    0.22
Q4    1   0.4751  0.3243  0.7195  11.00000  0.05    0.19
Q5    1   0.5290  0.5809  0.6403  11.00000  0.05    0.19
Q6    1   0.7816  0.4077  0.7476  11.00000  0.05    0.18
Q7    1   0.8567  1.0734  0.4527  11.00000  0.05    0.18
Q8    1   0.4043  0.4071  0.8214  11.00000  0.05    0.17
Q9    1   0.6502  0.7376  0.5640  11.00000  0.05    0.17
Q10   1   0.4845  0.4156  0.7451  11.00000  0.05    0.17
Q11   1   0.2691  0.3466  0.7452  11.00000  0.05    0.17
Q12   1   0.1918  0.3135  0.7117  11.00000  0.05    0.16
Q13   1   0.8173  1.1332  0.4749  11.00000  0.05    0.16
Q14   1   0.8082  0.5525  0.6912  11.00000  0.05    0.16
Q15   1   0.4005  0.4226  0.6326  11.00000  0.05    0.16
Q16   1   0.6345  0.7395  0.5450  11.00000  0.05    0.16
Q17   1   0.7159  1.0343  0.4382  11.00000  0.05    0.15
Q18   1   0.6247  0.8513  0.5443  11.00000  0.05    0.14
Q19   1   0.3902  0.4062  0.6759  11.00000  0.05    0.14
Q20   1   0.6329  0.5125  0.7876  11.00000  0.05    0.14
Q21   1   0.5855  0.7731  0.5613  11.00000  0.05    0.14
Q22   1   0.2646  0.3599  0.7975  11.00000  0.05    0.14
Q23   1   0.2751  0.4635  0.6160  11.00000  0.05    0.14
Q24   1   0.2733  0.3590  0.6030  11.00000  0.05    0.14
Q25   1   0.1460  0.3332  0.6415  11.00000  0.05    0.14
Q26   1   0.5612  0.6715  0.6071  11.00000  0.05    0.14
Q27   1   0.4050  0.5372  0.5426  11.00000  0.05    0.14
Q28   1   0.7240  1.1241  0.4956  11.00000  0.05    0.13
Q29   1   0.4662  0.5039  0.6407  11.00000  0.05    0.13
Q30   1   0.5653  0.6925  0.7036  11.00000  0.05    0.13
Q31   1   0.1363  0.2514  0.7592  11.00000  0.05    0.13
Q32   1   0.9410  0.4387  0.7068  11.00000  0.05    0.13
Q33   1   0.7180  0.2296  0.6378  11.00000  0.05    0.13
Q34   1   0.7121  0.1933  0.7810  11.00000  0.05    0.13
;
_shelx_res_checksum              7654
_shelx_hkl_file                  
;
   0   0  -1-17.0754 34.8825  10
   0   0   1 9.75214 13.6642   2
   0   0  -2 170182. 6304.02  10
   0   0   2 163965. 6240.94   2
   0   0  -2 170257. 6232.20   1
   0   0  -3-26.7969 110.210  10
   0   0   3 3.82599 55.5484   2
   0   0  -3 16.1095 33.4749   1
   0   0   4 9561.05 413.384   2
   0   0  -4 9074.04 392.214   1
   0   0  -5 12.7245 131.965  10
   0   0   5 53.6622 80.7466   2
   0   0  -5 77.5875 51.8101   1
   0   0  -6 8821.43 398.641   1
   0   0   6 8634.50 432.744   2
   0   0  -7-188.416 141.385  10
   0   0   7 39.6019 39.3076  23
   0   0  -7 7.36735 67.1371   1
   0   0   7 50.4848 98.2832   2
   0   0   8 4568.40 442.172   9
   0   0  -8 3743.72 358.059  10
   0   0   8 4226.52 189.449  23
   0   0   8 3674.28 285.916   2
   0   0  -8 3875.30 254.870   1
   0   0  -9 43.8928 141.410  10
   0   0   9-24.5082 254.131   9
   0   0   9-8.41337 47.6342  23
   0   0  -9 10.9218 78.8820   1
   0   0   9-14.6947 115.467   2
   0   0 -10 12353.5 763.976  10
   0   0  10 13404.9 843.371   9
   0   0  10 12620.7 511.432  23
   0   0  10 11381.7 667.234   2
   0   0 -10 12720.9 635.719   1
   0   0  11-160.117 299.214   9
   0   0  11 91.0745 57.2060  23
   0   0  12 433.557 352.133   9
   0   0  12 486.815 77.0690  22
   0   0  13-40.1751 344.324   9
   0   0  13-15.5323 59.2481  22
   0   0  14 7882.00 749.630   9
   0   0  14 7530.68 362.689  22
   0   0  15 106.169 80.2307  22
   0   0  16 1052.38 104.769  13
   0   0  16 1115.00 133.309  22
   0   0  17 67.8092 58.5318  13
   0   0  17 108.746 103.610  22
   0   0  18 148.297 63.2314  13
   0   0  18 305.785 119.219  22
   0   0  19-99.9381 115.344  22
   0   0  20 61.4417 119.558  22
   0   0  21 30.7615 119.701  22
   0   0  22 563.971 139.417  22
   0   0  23 103.130 106.914  22
   0  -1   0-1.75048 26.4827  16
   0  -1   1 16593.1 601.856   2
   0  -1   1 16932.7 624.104  16
   0  -1   2 13747.5 547.497   2
   0   1   2 13777.5 546.259   2
   0  -1   3 597965. 21378.8  10
   0  -1  -3 573390. 21319.2   1
   0  -1   3 589108. 21310.0   2
   0   1   3 553306. 21306.7   2
   0  -1   4 153257. 6388.55  10
   0   1   4 169828. 6323.38   2
   0  -1  -4 169965. 6326.85   1
   0  -1   4 175907. 6325.20   2
   0  -1   5 148934. 5667.01  10
   0  -1  -5 148918. 5525.85   1
   0   1   5 147584. 5530.06   2
   0  -1   5 143076. 5533.98   2
   0  -1   6 19474.8 985.608  10
   0  -1  -6 17879.4 766.706   1
   0   1   6 17883.4 736.880   1
   0   1   6 16690.4 770.261   2
   0  -1   6 17504.4 773.840   2
   0  -1   7 33523.7 1592.81  10
   0  -1  -7 32914.3 1541.48  10
   0   1   7 31773.2 1208.99  23
   0  -1   7 31806.7 1210.01  23
   0   1   7 31669.1 1327.93   2
   0  -1  -7 31883.2 1318.95   1
   0  -1   7 31977.9 1326.17   2
   0  -1  -8 55.0434 179.604  10
   0   1   8-122.239 247.836   9
   0   1   8 62.6776 43.6242  23
   0  -1   8 81.3960 45.9206  23
   0  -1  -8-56.2233 91.3747   1
   0   1   8 74.2273 100.525   2
   0  -1   8 49.8916 108.456   2
   0   1   9 14712.5 840.176   9
   0  -1  -9 12332.5 803.106  10
   0   1   9 13906.0 555.240  23
   0  -1   9 14117.2 556.794  23
   0  -1   9 13031.5 703.595   2
   0   1   9 13976.3 708.401   2
   0  -1  -9 13851.0 693.070   1
   0  -1 -10 3377.58 384.696  10
   0  -1  10 5616.35 551.842   9
   0   1  10 4643.77 214.807  23
   0  -1  10 4356.44 213.916  23
   0   1  10 4611.06 353.842   2
   0  -1 -10 4256.50 333.987   1
   0  -1  10 4182.30 345.125   2
   0  -1  11 5330.97 564.869   9
   0  -1  11 4772.27 233.857  23
   0   1  11 4864.75 233.769  23
   0  -1  12 45.8815 61.7442  22
   0   1  12 32.0323 60.6697  22
   0  -1  13 898.986 398.128   9
   0  -1  13 625.575 91.3074  22
   0   1  13 548.718 90.1568  22
   0  -1  14 46.9768 378.561   9
   0   1  14-23.8480 72.7943  22
   0  -1  14 89.1303 74.0885  22
   0  -1  15 2603.48 573.777   9
   0   1  15 2581.29 153.727  13
   0  -1  15 2789.24 188.716  22
   0   1  15 3007.18 197.112  22
   0  -1  16-5.90818 63.9392  13
   0  -1  16-271.024 407.157   9
   0  -1  16 45.2412 89.3863  22
   0   1  16 76.5029 91.3758  22
   0  -1  17 449.953 88.6170  13
   0  -1  17 593.913 121.734  22
   0   1  17 449.100 124.378  22
   0  -1  18 1262.03 124.208  13
   0  -1  18 1622.53 175.080  22
   0   1  18 1816.04 177.823  22
   0  -1  19 443.125 83.3494  13
   0  -1  19 564.698 133.168  22
   0   1  19 780.155 142.494  22
   0   1  20 153.614 119.297  22
   0  -1  20 242.663 125.396  22
   0   1  21-205.311 123.556  22
   0  -1  21 81.9010 116.710  22
   0   1  22-30.1340 110.671  22
   0  -1  22 137.974 114.155  22
   0  -1  23-130.280 105.726  22
   0   1  23-130.777 105.689  22
   0  -2   0 47948.1 1825.66  16
   0  -2   1 209465. 7805.19  16
   0   2   2 25720.0 1023.16   2
   0  -2   2 27061.3 1027.01   2
   0  -2   2 27652.6 1070.79  16
   0   2   3 37614.6 1493.01   1
   0   2   3 38043.7 1476.05   2
   0  -2   3 39915.6 1482.21   2
   0  -2   3 36979.0 1524.71  16
   0  -2   4 111854. 4144.52   2
   0   2   4 108718. 4132.96   1
   0   2   4 108940. 4138.07   2
   0  -2   5 204570. 7757.06  10
   0   2   5 203992. 7653.67   2
   0   2   5 202731. 7629.30   1
   0  -2   5 206057. 7655.80   2
   0  -2   6 32645.9 1572.80  10
   0  -2   6 36284.7 1368.88  23
   0  -2   6 37282.0 1475.54   2
   0   2   6 36453.1 1476.48   2
   0   2   6 36970.2 1434.15   1
   0  -2   7 4625.03 441.554  10
   0   2   7 5708.91 244.007  23
   0  -2   7 5904.13 246.372  23
   0   2   7 5863.33 307.732   1
   0   2   7 5552.65 352.453   2
   0  -2   7 5481.04 347.151   2
   0   2  -7 5828.96 252.146   7
   0  -2   8 52766.2 2290.72  10
   0  -2   8 47079.2 1817.27  23
   0   2   8 47717.3 1815.50  23
   0   2  -8 48937.1 1916.91   1
   0  -2   8 47019.4 1964.66   2
   0   2  -8 50671.8 1819.22   7
   0   2   8 44722.8 1956.53   2
   0   2   8 46626.3 1901.46   1
   0  -2  -9 15017.6 1025.04  10
   0  -2   9 16563.1 1091.44  10
   0   2   9 16963.4 661.129  23
   0  -2   9 16076.3 661.759  23
   0   2   9 14886.7 854.613   5
   0   2  -9 17329.3 766.157   1
   0   2  -9 17427.6 658.865   7
   0  -2 -10 4316.68 505.320  10
   0   2  10 4102.69 202.555  22
   0  -2  10 4132.69 200.962  23
   0   2 -10 3853.40 280.497   1
   0   2  10 3612.08 383.417   5
   0   2 -10 4020.55 189.316   7
   0  -2  11 46473.2 1761.10  22
   0   2  11 46752.0 1760.68  22
   0   2  12 819.934 91.7878  22
   0  -2  12 725.351 90.1915  22
   0  -2  13 9116.41 822.689   9
   0   2  13 8432.78 386.072  22
   0  -2  13 8312.22 385.283  22
   0  -2  14 3183.69 593.529   9
   0  -2  14 2662.95 178.997  22
   0   2  14 2642.47 177.398  22
   0  -2  15 2462.62 566.479   9
   0   2  15 2478.41 181.332  22
   0  -2  15 2502.23 182.045  22
   0  -2  16 932.130 115.950  13
   0  -2  16 927.825 491.070   9
   0   2  16 1106.31 135.187  22
   0  -2  16 916.369 130.503  22
   0  -2  17 421.486 469.109   9
   0  -2  17 189.781 79.5428  13
   0  -2  17 222.196 104.279  22
   0   2  17 268.537 106.446  22
   0  -2  18 60.0670 455.437   9
   0  -2  18 87.3021 79.0659  13
   0   2  18 28.4798 109.118  22
   0  -2  18 141.619 108.083  22
   0  -2  19 77.3355 70.4101  13
   0   2  19 168.588 120.222  22
   0  -2  19-49.0068 110.805  22
   0  -2  20 65.2527 69.5217  13
   0  -2  20 9.98380 108.042  22
   0   2  20-60.9248 113.327  22
   0  -2  21 414.681 131.672  22
   0   2  21 554.343 135.167  22
   0   2  22 107.531 112.849  22
   0  -2  22 123.998 110.552  22
   0   2  23-118.719 101.492  22
   0  -2  23 62.4185 100.373  22
   0  -3   0 92.3673 68.7772  16
   0  -3  -1 658.538 86.8686  16
   0  -3   1 627.729 102.208  16
   0   3  -2 68.3043 73.4687   6
   0   3  -2 45.5828 71.4335  16
   0  -3   2-15.5572 81.8577  16
   0   3  -3 1302.78 106.608   6
   0   3   3 1358.15 137.065   1
   0   3   3 1360.57 168.407   4
   0   3  -3 1455.29 140.517  16
   0  -3   3 1584.40 168.365  16
   0   3   4 37126.2 1558.95   1
   0   3   4 35364.4 1575.08   4
   0   3  -4 38150.3 1499.62   6
   0   3  -4 41696.5 1586.11  16
   0   3  -5 33100.3 1276.37   6
   0   3   5 30194.4 1330.45   1
   0   3  -5 32937.7 1375.25  16
   0  -3   6 437.419 157.319  10
   0   3   6 494.545 170.075   4
   0   3   6 573.709 92.8124   1
   0   3  -6 446.500 63.2757   6
   0   3   6 898.058 185.255   5
   0  -3   6 486.651 49.5279  23
   0   3   6 363.206 195.559  17
   0   3  -6 613.830 138.491  16
   0   3   7 17606.8 867.531   8
   0  -3   7 17173.0 995.663  10
   0   3   7 20199.8 935.383   5
   0   3   7 20544.1 850.181   1
   0   3   7 18392.3 902.015   4
   0   3   7 19821.5 766.507  22
   0  -3   7 19837.4 765.323  23
   0   3  -7 20932.5 926.932  16
   0   3   7 24166.7 952.383  17
   0   3   8 225.990 136.455   8
   0  -3   8 405.843 200.959  10
   0   3  -8 285.618 64.3268   7
   0   3   8 234.230 176.853   5
   0   3   8 323.229 167.131   4
   0   3   8 363.082 85.4812   1
   0   3   8 241.937 52.7850  22
   0  -3   8 354.341 54.1735  23
   0  -3   8 321.625 50.9935  22
   0   3  -8 309.575 129.252  16
   0   3   9 319.586 142.406   8
   0  -3   9 371.390 255.930  10
   0   3   9 360.572 194.074   4
   0   3  -9 521.828 71.0220   7
   0   3   9 642.496 201.781   5
   0   3  -9 353.583 103.757   1
   0   3   9 346.459 94.7240   1
   0   3   9 386.267 60.1165  22
   0  -3   9 410.568 63.5446  22
   0   3  -9 617.498 166.563  16
   0  -3  10 20445.5 835.915  22
   0   3  10 21896.8 837.681  22
   0   3 -10 22344.6 838.330   7
   0   3  10 21305.2 1025.00   5
   0   3  11 15188.2 626.006  22
   0  -3  11 16030.3 631.202  22
   0   3  11 15512.4 812.391   5
   0   3 -11 15347.8 618.149   7
   0  -3  12 1437.28 115.766  22
   0   3  12 1183.55 111.199  22
   0   3  12 1161.41 217.870   4
   0   3 -12 1363.56 103.882   7
   0   3  13 22.4960 71.5500  22
   0  -3  13 44.6611 71.0239  22
   0   3  13 14.9465 156.515   4
   0  -3  14 2109.13 576.989   9
   0   3  14 1968.54 154.914  22
   0  -3  14 1835.76 153.229  22
   0  -3  15 1599.94 147.575  13
   0  -3  15 1470.30 538.839   9
   0  -3  15 1486.14 143.846  22
   0   3  15 1469.10 145.066  22
   0  -3  16 677.067 519.921   9
   0  -3  16 194.697 92.2433  13
   0  -3  16 314.158 102.257  22
   0   3  16 282.402 105.061  22
   0  -3  17 190.393 458.370   9
   0  -3  17 65.6746 80.7532  13
   0   3  17 26.6958 100.167  22
   0  -3  17 8.83195 96.8791  22
   0  -3  18 237.209 90.2598  13
   0  -3  18 568.051 512.833   9
   0   3  18 66.0954 101.545  22
   0  -3  18 343.415 117.156  22
   0  -3  19 721.249 481.019   9
   0  -3  19 655.653 102.555  13
   0   3  19 779.603 145.831  22
   0  -3  19 642.998 137.021  22
   0  -3  20 87.8566 73.5611  13
   0  -3  20-67.6032 108.256  22
   0   3  20 79.7138 107.840  22
   0  -3  21 453.408 81.9958  13
   0  -3  21 252.400 110.927  22
   0   3  21 427.726 124.507  22
   0  -3  22-26.7151 97.2486  22
   0   3  22 129.894 108.317  22
   0  -4   0 15407.7 684.198  16
   0  -4   1 64690.6 2551.38  16
   0  -4  -1 66102.4 2537.19  16
   0   4  -2 315.859 91.1359   6
   0  -4   2 291.273 43.7811  13
   0   4   2 219.423 111.027   8
   0  -4   2 219.531 101.289  16
   0   4  -3 29586.2 1177.00   6
   0   4   3 30297.6 1242.68   4
   0   4   3 31413.5 1232.02   8
   0  -4   3 28911.0 1274.52  16
   0   4   4 25282.2 1100.16   1
   0   4   4 25968.5 1104.05   4
   0   4  -4 26665.8 1027.14   6
   0   4   4 26833.9 1090.86   8
   0   4  -4 26357.3 1110.91  16
   0  -4   4 23860.2 1147.72  16
   0   4   5 15273.0 747.645   4
   0   4  -5 16428.2 663.520   6
   0   4   5 15398.9 725.400   1
   0   4   5 15619.9 725.207   8
   0   4  -5 17786.1 777.203  16
   0   4   5 18734.6 815.434  17
   0   4   6 119.342 137.191   4
   0   4  -6 211.391 60.6691   6
   0   4   6 82.6506 74.7438   1
   0   4   6 114.616 121.981   8
   0   4   6 27.2085 215.680  17
   0   4  -6 12.9581 98.3510  16
   0   4   7 555.809 130.968   8
   0  -4   7 391.811 169.642  10
   0   4   7 634.871 107.864   1
   0   4   7 477.463 164.845   4
   0   4   7 542.893 58.5623  22
   0  -4   7 649.549 58.9105  22
   0   4   7 262.045 241.267  17
   0   4  -7 523.780 131.729  16
   0   4   8 5088.04 325.547   8
   0   4   8 5471.44 319.763   1
   0   4  -8 4874.21 258.229   7
   0   4   8 5620.70 379.178   4
   0  -4   8 5777.76 240.569  22
   0   4   8 4987.21 235.607  22
   0   4   8 4836.28 423.636  17
   0   4   9 444.646 129.182   8
   0  -4   9 651.632 72.2596  22
   0   4   9 628.146 71.5387  22
   0   4   9 404.023 182.465   4
   0   4  -9 582.852 87.2816   7
   0   4  10 2625.19 221.617   8
   0  -4  10 2845.10 159.657  22
   0   4  10 2880.00 162.563  22
   0   4  10 2267.22 269.333   4
   0   4 -10 3034.40 175.569   7
   0   4  11 2283.08 152.732  22
   0  -4  11 2658.64 158.707  22
   0   4 -11 2496.33 155.597   7
   0   4  11 2124.03 259.728   4
   0   4  12 307.048 74.6105  22
   0  -4  12 353.275 78.5479  22
   0   4 -12 430.453 77.4946   7
   0   4  12 587.427 181.098   4
   0   4  13 3576.67 205.723  22
   0  -4  13 3462.06 204.176  22
   0   4  13 2687.17 275.965   4
   0   4 -13 2976.58 183.601   7
   0   4  14 1799.53 155.766  22
   0  -4  14 1966.18 157.760  22
   0  -4  15 254.393 94.5141  13
   0  -4  15 508.285 503.586   9
   0  -4  15 99.1922 86.1883  22
   0   4  15 251.280 98.0831  22
   0  -4  16 1496.60 591.645   9
   0  -4  16 1729.37 156.862  13
   0  -4  16 1468.02 154.602  22
   0   4  16 1262.27 148.433  22
   0  -4  17-196.773 488.019   9
   0  -4  17 114.171 92.9539  13
   0  -4  17 86.8567 98.2015  22
   0   4  17 8.93723 98.0543  22
   0  -4  18 1796.97 594.787   9
   0  -4  18 1758.09 155.196  13
   0   4  18 1456.84 163.524  22
   0  -4  18 1211.08 155.511  22
   0  -4  19 1571.00 139.265  13
   0   4  19 1247.71 158.516  22
   0  -4  20 50.1989 74.4041  13
   0  -4  20-9.06658 93.5632  22
   0   4  20 114.437 105.989  22
   0  -4  21 139.195 67.8021  13
   0  -4  21 87.1077 97.3198  22
   0   5   0-39.0577 94.2706   6
   0  -5   0 11.6467 85.8180  16
   0   5   1-20.1115 95.6534   6
   0  -5   1 105.445 36.7583  13
   0  -5   1 87.9370 93.5294  16
   0  -5  -1 130.938 85.8074  16
   0   5   1-22.7561 247.516  18
   0   5   2 381.697 104.907   6
   0   5  -2 676.960 107.448   6
   0  -5   2 635.193 60.8635  13
   0  -5   2 692.716 145.990  16
   0  -5  -2 565.833 115.992  16
   0   5   3 211.016 104.321   1
   0   5  -3 371.675 88.5126   6
   0  -5   3 374.973 55.2446  13
   0  -5   3 199.629 120.217  16
   0  -5  -3 281.843 97.5975  16
   0   5   4 6547.09 383.354   4
   0   5   4 5260.70 345.607   1
   0   5  -4 5404.92 277.838   6
   0   5   4 6490.22 352.580   8
   0  -5   4 5553.46 253.648  13
   0  -5   4 4584.18 380.383  16
   0  -5  -4 4903.41 330.052  16
   0   5  -5 1588.63 126.936   6
   0   5   5 1694.72 175.651   1
   0   5   5 1792.26 212.299   4
   0   5   5 1743.66 185.969   8
   0  -5   5 1408.74 109.276  13
   0   5   6 1062.35 142.353   1
   0   5  -6 1301.90 114.305   6
   0   5   6 1487.44 206.026   4
   0  -5   6 1207.78 102.125  13
   0   5   6 1372.73 174.904   8
   0   5   7 6073.33 384.482   4
   0   5   7 5656.35 332.943   1
   0   5   7 6014.64 346.624   8
   0  -5   7 5515.18 266.441  13
   0   5  -8 2153.75 159.101   7
   0   5   8 2320.96 246.227   4
   0  -5   8 2168.56 148.290  13
   0   5   8 2090.90 208.896   8
   0  -5   9 252.755 79.3332  13
   0   5   9 262.866 121.624   8
   0   5   9 219.796 151.453   4
   0   5  -9 228.761 85.5739   7
   0   5  10 595.538 134.130   8
   0  -5  10 536.613 96.0744  13
   0   5  10 593.485 175.512   4
   0   5 -10 655.441 99.6526   7
   0  -5  11 16063.5 677.917  13
   0   5 -11 15308.9 662.108   7
   0   5  11 16194.5 793.868   4
   0  -5  12 334.991 105.165  13
   0   5  12 338.511 80.0550  22
   0   5 -12 388.192 85.9936   7
   0   5  12 338.356 171.409   4
   0  -5  13 457.294 105.975  13
   0   5  13 334.990 88.1373  22
   0   5 -13 323.613 82.2604   7
   0   5  13 275.335 166.786   4
   0  -5  14 7.65376 88.2963  13
   0   5  14 42.6050 80.2635  22
   0   5  15 7878.07 394.558  22
   0  -5  16-67.5009 502.223   9
   0   5  16-24.9772 89.2779  22
   0  -5  17 132.235 462.705   9
   0  -5  18-7.22953 79.6430  13
   0  -5  18 126.537 475.236   9
   0  -5  19 100.079 79.4964  13
   0  -5  19 522.201 475.189   9
   0  -5  20-5.84952 65.8386  13
   0  -5  21 247.893 69.7324  13
   0   6   0 2157.50 180.551   6
   0   6   1 76.3479 100.302   6
   0   6   2 4559.66 285.976   6
   0  -6   2 5123.35 228.784  13
   0   6   3 977.101 143.011   6
   0   6   3 920.235 161.318   1
   0   6  -3 1231.22 128.974   6
   0  -6   3 1150.41 88.1124  13
   0   6   4 320.836 106.579   6
   0   6   4 533.000 124.189   1
   0   6  -4 563.929 97.9612   6
   0  -6   4 629.380 72.0720  13
   0   6  -5 34.5886 79.8001   6
   0   6   5 39.8107 83.2847   1
   0   6   5-79.4326 103.668   6
   0  -6   5-13.1912 53.4878  13
   0   6   5-20.2658 258.639  17
   0   6  -6 717.364 96.6291   6
   0  -6   6 620.015 82.7897  13
   0   6   7 3559.26 225.578   6
   0  -6   7 3745.41 198.047  13
   0   6  -8 15533.5 557.384   7
   0  -6   8 15174.6 537.447  13
   0   6  -9 1324.99 142.363   7
   0  -6   9 1323.57 129.821  13
   0   6 -10 11227.7 510.064   7
   0  -6  10 11139.6 509.052  13
   0   6 -11 5825.57 289.258   7
   0  -6  11 5106.82 286.988  13
   0   6 -12 3365.32 216.192   7
   0  -6  12 3725.21 234.446  13
   0   6 -13 117.078 79.1310   7
   0  -6  13 238.682 98.7695  13
   0   6 -14 1875.98 150.719   7
   0  -6  14 1902.11 172.534  13
   0  -6  15 335.709 101.692  13
   0  -6  16 2541.67 194.715  13
   0  -6  16 3299.52 711.545   9
   0  -6  17 7.27381 83.2370  13
   0  -6  17 447.296 484.484   9
   0  -6  18 710.100 489.146   9
   0  -6  19 262.394 412.480   9
   0  -6  20-50.3966 62.2084  13
   0   7   0 31.1599 98.7732   6
   0   7   1 158.302 103.143   6
   0   7   2 1491.70 164.906   6
   0   7  -3 3396.80 221.460   6
   0   7   3 3110.76 228.025   6
   0   7  -4 10214.4 407.811   6
   0   7   4 8943.48 413.363   6
   0  -7   4 9398.79 356.883  13
   0   7  -5 3931.14 231.618   6
   0   7   5 3763.30 245.048   6
   0  -7   5 3756.61 201.575  13
   0   7   6 7449.48 359.606   6
   0  -7   6 8317.00 328.965  13
   0   7  -7 3953.77 246.019   7
   0   7   7 3525.79 233.045   6
   0  -7   7 4085.52 218.723  13
   0   7  -8 2290.24 186.243   7
   0  -7   8 2246.10 155.485  13
   0   7  -9 2024.66 176.770   7
   0  -7   9 1715.35 152.813  13
   0   7 -10 281.114 98.7133   7
   0  -7  10 194.286 85.7403  13
   0   7 -11 4219.51 250.514   7
   0  -7  11 4368.56 252.024  13
   0   7 -12 54.3007 80.1738   7
   0  -7  12 37.1378 82.2000  13
   0   7 -13 59.2536 83.0092   7
   0  -7  13 158.733 89.3467  13
   0   7 -14 43.8970 76.5638   7
   0  -7  14 7.52674 81.4556  13
   0  -7  15 227.364 90.8815  13
   0  -7  16 262.708 88.1558  13
   0  -7  16 63.2044 500.997   9
   0  -7  17 546.065 97.7470  13
   0  -7  17 638.664 479.672   9
   0  -7  18 89.5204 68.1443  13
   0  -7  18 155.760 393.670   9
   0   8   0 29094.9 1194.35   6
   0   8  -1 1012.01 140.082   6
   0   8   1 810.912 134.561   6
   0   8   2 4717.37 286.490   6
   0   8   3 368.050 110.412   6
   0   8   3 28.5560 350.080  17
   0   8  -4 3107.63 207.196   6
   0   8   4 2627.35 198.190   6
   0   8  -5 667.938 134.066   7
   0   8   5 788.666 128.127   6
   0   8   6 95.8722 87.1588   6
   0   8  -6 138.544 110.563   7
   0  -8   6 74.3565 60.6265  13
   0   8   6 282.517 376.332  17
   0   8  -7 17.1464 105.411   7
   0   8   7 13.7271 74.6148   6
   0  -8   7 34.5257 62.5575  13
   0   8   7-31.6664 356.417  17
   0   8  -8 1613.78 165.075   7
   0   8   8 1375.95 132.535   6
   0  -8   8 1512.38 132.416  13
   0   8  -9 3137.83 222.756   7
   0  -8   9 2711.40 187.986  13
   0   8 -10 46.3207 100.444   7
   0  -8  10-53.7773 72.0833  13
   0   8 -11 2516.16 193.869   7
   0  -8  11 2857.53 191.706  13
   0   8 -12 528.712 102.065   7
   0  -8  12 525.051 98.8876  13
   0   8 -13 299.811 91.3041   7
   0  -8  13 366.573 91.8800  13
   0  -8  14-32.6602 79.1815  13
   0  -8  15 841.994 519.448   9
   0  -8  15 443.333 90.1931  13
   0  -8  16-54.5744 460.909   9
   0  -8  16 61.0422 64.5597  13
   0  -8  17-48.3471 363.161   9
   0   9   0-16.0239 92.0543   6
   0   9  -1-17.5674 112.117   7
   0   9  -1 168.362 104.651   6
   0   9   1 8.00023 93.7723   6
   0   9   2 46.9836 93.2339   6
   0   9  -2 152.021 114.916   7
   0   9   3 341.447 111.172   7
   0   9   3 457.853 107.065   6
   0   9  -3 551.533 134.474   7
   0   9   4 2165.21 167.648   6
   0   9   4 1567.90 156.205   7
   0   9   5 631.188 111.030   6
   0   9   5 489.463 104.242   7
   0   9   6 132.105 84.6444   6
   0   9  -6 26.3519 110.683   7
   0   9   6 100.296 343.233  17
   0   9  -7 8.45684 101.758   7
   0   9   7 100.706 387.234  17
   0   9  -8 24.2512 95.4665   7
   0   9  -9 1941.24 174.611   7
   0   9 -10 79.7342 92.8521   7
   0  -9  10 72.8551 66.2398  13
   0   9 -11-81.3488 87.6442   7
   0  -9  11 22.3739 64.0110  13
   0   9 -12 25.4448 80.1350   7
   0  -9  12-82.0613 65.3644  13
   0  -9  13 31.3515 61.4810  13
   0  -9  14 12.1351 70.2738  12
   0  -9  15 387.661 377.743   9
   0  10   0 5678.54 324.916   7
   0  10   1 63.6142 96.2084   7
   0  10  -1 294.776 111.098   7
   0  10  -1 65.1629 344.518  17
   0  10   2 1221.43 142.415   7
   0  10  -2 1205.59 155.640   7
   0  10   3 7.08132 83.9436   7
   0  10  -3-16.7373 103.255   7
   0  10   3-104.409 407.845  17
   0  10  -4 618.750 128.274   7
   0  10   4 722.857 107.641   7
   0  10   5 33.4325 371.522  17
   0  10  -6 1253.89 148.757   7
   0  10   6 32.7066 419.480  17
   0  10  -7 1273.68 140.096   7
   0 -10   7 877.631 105.159  12
   0  10  -8 98.4383 94.1525   7
   0 -10   8 148.270 75.8405  12
   0  10  -9 1093.34 130.136   7
   0 -10   9 755.578 100.130  12
   0  10 -10 49.6466 78.1603   7
   0 -10  10-51.9076 72.3960  12
   0  10 -11 724.167 103.692   7
   0 -10  11 737.121 94.7463  12
   0  11   0-31.5396 78.9183   7
   0  11  -1-71.5210 81.3626   7
   0  11   1-42.2003 74.4113   7
   0  11  -1-29.4849 319.073  17
   0  11  -2-46.3143 83.8998   7
   0  11   2-29.9134 357.279  17
   0  11  -2 29.1686 333.778  17
   0  11  -3 183.958 88.0577   7
   0  11  -3 28.2413 304.273  17
   0  11   3-29.6956 345.336  17
   0  11  -4 389.170 97.8110   7
   0  11  -4 136.520 311.426  17
   0  11   4 28.9633 346.162  17
   0  11   5 83.8993 358.945  17
   0  11  -5 25.9411 304.026  17
   0  11  -6-24.3849 289.065  17
   0  11  -7 562.902 96.5865   7
   0  11  -7 45.6792 307.850  17
   0  11  -8 143.387 80.6449   7
  -1   0  23-20.2900 115.618  22
  -1   0  22 1012.86 161.398  22
  -1   0  21 32.5067 115.652  22
  -1   0  20 385.125 136.826  22
  -1   0  19-102.637 117.984  22
  -1   0  18 784.321 89.7928  13
  -1   0  18 1257.88 159.358  22
  -1   0  17 79.0635 58.1786  13
  -1   0  17 8.89965 106.320  22
  -1   0  16 10113.2 456.821  13
  -1   0  16 11356.6 506.256  22
  -1   0  15 9.24300 54.9926  13
  -1   0  15 13.8405 81.0975  22
  -1   0  14 207.343 62.3366  13
  -1   0  14 39.7501 312.462   9
  -1   0  14 290.202 87.0751  22
  -1   0  13-109.207 309.721   9
  -1   0  13 26.4123 63.7988  22
  -1   0  12 13775.0 908.661   9
  -1   0  12 13136.4 554.638  22
  -1   0  11 115.470 276.215   9
  -1   0  11 52.2484 54.3974  22
   1   0 -11-14.1599 98.0127   1
  -1   0  10 3205.40 408.822   9
  -1   0  10 3084.67 169.606  22
   1   0 -10 3547.65 259.970   1
  -1   0   9-87.3853 244.853   9
   1   0  -9 65.0155 134.164  10
  -1   0   9 29.9978 45.9106  22
   1   0  -9-39.6744 79.2721   1
   1   0  -8 4083.39 358.445  10
   1   0  -8 4479.57 270.152   1
  -1   0   8 4342.86 196.790  23
   1   0  -7 30.9456 107.097  10
   1   0  -7 20.4617 62.1589   1
  -1   0   7 17.9450 36.7560  23
  -1   0   7 82.6769 90.3263  20
  -1   0   6 49258.1 1933.89   2
   1   0  -6 49399.3 1893.57   1
   1   0  -6 46535.4 1982.91  10
   1   0  -5 19.1214 79.4774   2
   1   0  -5 36.6239 53.2534   1
  -1   0   5 116.161 92.3657   2
   1   0  -5 10.6300 108.031  10
   1   0  -4 44204.7 1621.68   2
   1   0  -4 38024.9 1657.97  10
   1   0  -3 36.1124 57.7038   2
   1   0  -3 90.8925 69.3721  10
   1   0  -2 7195.58 323.753  10
   1   0  -1 199.516 25.0641  16
   1   0   0 270577. 10016.4  19
   1   0   1 39.5569 19.2338   1
   1   0   2 35767.3 1354.36   1
  -1   0  -3 11.8285 147.466  10
   1   0   3 11.7765 34.3699   1
  -1   0  -3 10.2135 45.5313   1
  -1   0  -4 2060.71 265.459  10
  -1   0  -4 2158.51 140.837   1
   1   0   4 2104.34 137.144   1
  -1   0  -5-85.5093 158.808  10
   1   0   5 27.0214 76.3541   2
  -1   0  -5 16.6253 55.7329   1
  -1   0  -6 38479.9 1715.88  10
   1   0   6 39120.7 1499.95  23
  -1   0  -6 40738.7 1574.54   1
   1   0   6 42549.7 1602.21   2
  -1   0  -7 95.0165 141.389  10
   1   0   7 123.079 252.210   9
   1   0   7 24.9306 42.1581  23
   1   0   7-50.7381 90.6740   2
  -1   0  -7-16.8347 71.6173   1
   1   0   8 139403. 4995.37   9
   1   0   8 124028. 4646.17  23
  -1   0  -8 128784. 4764.28   1
   1   0   8 128199. 4790.42   2
   1   0   9 302.539 290.783   9
  -1   0  -9-23.5086 157.194  10
   1   0   9-2.96014 48.4846  23
   1   0   9-28.4717 107.936   2
  -1   0  -9-24.6201 83.2877   1
   1   0  10 43486.3 1967.10   9
  -1   0 -10 36746.9 1833.85  10
   1   0  10 40760.8 1556.38  23
   1   0  10 40986.9 1742.55   2
  -1   0 -10 41771.3 1713.54   1
   1   0  11 35.4267 308.007   9
   1   0  11 72.4931 60.1480  23
   1   0  12 318.681 363.434   9
   1   0  12 492.105 80.7410  23
   1   0  13-220.056 385.406   9
   1   0  13 248.475 78.5692  23
   1   0  14 765.002 444.363   9
   1   0  14 483.172 93.8005  22
   1   0  15 65.9370 85.2789  22
   1   0  16 924.274 125.137  22
   1   0  17-27.5509 61.2482  13
   1   0  17-64.6736 95.8418  22
   1   0  18 884.464 102.411  13
   1   0  18 1359.00 154.678  22
   1   0  19 95.3383 113.498  22
   1   0  20 108.943 115.680  22
   1   0  21-19.6564 109.219  22
   1   0  22 402.071 127.361  22
   1   0  23 114.137 102.974  22
  -1  -1  23 39.5399 107.472  22
  -1   1  23 69.4477 113.544  22
  -1  -1  22 155.003 117.309  22
  -1   1  22-10.5662 116.938  22
  -1   1  21 368.510 135.975  22
  -1  -1  21 202.578 124.398  22
  -1   1  20 105.849 126.426  22
  -1  -1  20-116.291 121.958  22
  -1  -1  19 106.153 64.8868  13
  -1  -1  19 173.113 117.097  22
  -1   1  19 175.049 123.992  22
  -1  -1  18 2025.86 154.450  13
  -1  -1  18 2533.89 212.827  22
  -1   1  18 2660.44 214.692  22
  -1  -1  17 5.82359 63.8727  13
  -1  -1  17-51.2552 362.553   9
  -1   1  17-88.7135 110.977  22
  -1  -1  17 97.7860 108.526  22
  -1  -1  16 250.694 407.851   9
  -1  -1  16 486.833 86.6844  13
  -1   1  16 499.907 114.399  22
  -1  -1  16 782.861 122.875  22
  -1  -1  15 660.795 449.547   9
  -1  -1  15 624.742 89.3108  13
  -1   1  15 617.693 109.740  22
  -1  -1  15 569.710 106.278  22
  -1   1  14 123.945 45.9972  13
  -1  -1  14 80.0232 61.0018  13
  -1  -1  14 174.447 387.108   9
  -1  -1  14 188.540 81.2149  22
  -1   1  14 110.526 77.4614  22
  -1  -1  13 39.5545 326.493   9
  -1   1  13-55.6640 45.7208  13
  -1  -1  13-5.32304 69.0481  22
  -1   1  13-5.32650 70.3921  22
  -1  -1  12 16801.6 1046.08   9
  -1  -1  12 16348.2 654.653  22
  -1   1  12 15198.0 651.760  22
  -1  -1  11 1633.08 373.133   9
   1  -1 -11 880.304 223.675  10
  -1  -1  11 917.841 94.7617  22
  -1   1  11 1370.77 102.896  22
   1  -1 -11 1082.94 182.930   1
  -1  -1  10 4776.69 225.834  22
  -1   1  10 4820.79 226.812  22
   1   1 -10 4757.41 310.085   1
   1  -1 -10 4957.61 339.730   1
   1  -1  -9 1597.09 257.111  10
  -1   1   9 2079.06 318.003   9
  -1  -1   9 2096.33 121.380  22
  -1   1   9 2120.09 122.346  22
   1  -1  -9 1741.41 194.865   1
   1   1  -9 2107.01 181.525   1
  -1  -1   8 13458.5 521.962  23
  -1   1   8 13169.6 524.347  22
  -1  -1   8 12474.7 522.704  22
   1   1  -8 14276.9 614.953   1
   1  -1  -8 13641.1 625.404   1
   1  -1  -7 6604.62 507.411  10
  -1  -1   7 6133.23 323.068  20
  -1  -1   7 6958.12 278.389  23
  -1   1   7 6786.68 279.979  22
  -1   1   7 5941.70 321.223  20
   1  -1  -7 6813.06 359.525   1
   1  -1  -6 85262.1 3194.47   1
   1  -1  -6 79288.6 3378.81  10
   1  -1  -5 12782.5 564.977   2
   1   1  -5 12208.2 561.805   2
   1  -1  -5 13592.9 556.345   1
   1   1  -5 12703.7 601.965  16
  -1   1   4 971577. 36243.2   1
   1   1  -4 983275. 36271.9   2
   1  -1  -4 999999. 36273.8   2
   1  -1  -4 986020. 36256.2   1
  -1  -1   4 982610. 36342.7  10
   1   1  -4 952330. 36292.5  16
   1  -1  -3 167674. 6348.66   1
   1   1  -3 169593. 6359.78   2
  -1   1   3 173718. 6337.87   1
   1  -1  -3 170137. 6361.16   2
   1   1  -3 170256. 6377.10  16
   1   1  -2 76577.9 2987.68   2
   1  -1  -2 79040.2 2989.64   2
   1  -1  -2 79821.9 2981.10   1
  -1   1   2 79885.6 2969.60   1
  -1  -1   2 80878.5 3005.61  16
   1   1  -2 82763.8 3000.51  16
  -1   1   1 5299.94 222.061   1
   1   1  -1 5544.49 241.291  16
  -1  -1   1 5764.14 243.606  16
   1  -1   0 351.821 37.1066  16
  -1  -1   0 297.413 29.4682  19
  -1   1   0 392.824 34.1169  19
   1  -1   2 99897.7 3777.11  10
   1  -1   3 64312.7 2508.84  10
   1  -1   4 44799.6 1858.55  10
  -1  -1  -4 44332.1 1749.07   1
   1  -1   5 459.353 223.439  10
   1   1   5 367.973 99.2763   2
  -1  -1  -5 584.999 106.071   1
   1  -1   5 385.037 99.6423   2
   1   1   6 100.963 39.7049  23
   1  -1   6 95.3283 41.2760  23
   1  -1   6 217.561 99.6606   2
   1   1   6 86.3459 87.8328   2
  -1  -1  -6 133.892 90.5250   1
   1   1   7 16178.7 859.318   9
  -1  -1  -7 14638.9 900.425  10
   1  -1   7 15350.2 600.167  23
   1   1   7 15178.6 598.870  23
   1  -1   7 15470.3 708.607   2
  -1  -1  -7 15691.2 723.888   1
   1   1   7 14809.7 706.700   2
   1   1   8 1529.56 332.989   9
  -1  -1  -8 897.908 297.173  10
   1   1   8 1226.89 84.9736  23
   1  -1   8 1142.56 84.8510  23
  -1  -1  -8 1270.57 167.687   1
   1   1   8 1000.39 162.434   2
   1  -1   8 944.590 158.794   2
   1  -1   9 8898.14 702.724   9
  -1  -1  -9 7961.60 632.200  10
   1   1   9 8472.79 355.963  23
   1  -1   9 8536.83 356.556  23
   1  -1   9 8566.61 490.836   2
  -1  -1  -9 8089.76 490.392   1
   1   1   9 7621.64 479.269   2
   1  -1  10 12573.6 868.759   9
   1   1  10 11884.4 475.691  23
   1  -1  10 11511.6 476.296  23
   1  -1  10 11430.0 634.843   2
  -1  -1 -10 11507.0 643.942   1
   1   1  10 10878.1 627.700   2
   1  -1  11 9838.41 797.529   9
   1  -1  11 9793.91 421.705  23
   1   1  11 9814.07 419.413  23
   1  -1  12 8159.77 745.921   9
   1  -1  12 7076.32 330.379  23
   1   1  12 7224.89 329.951  23
   1  -1  13 2399.86 163.652  23
   1   1  13 2717.43 169.620  22
   1  -1  14 7732.70 811.787   9
   1  -1  14 6787.82 339.068  22
   1   1  14 7080.54 343.078  22
   1  -1  15 5505.01 724.425   9
   1  -1  15 5128.82 283.355  22
   1   1  15 5354.58 287.247  22
   1  -1  16 2615.16 619.333   9
   1   1  16 2599.70 191.971  22
   1  -1  16 2729.04 198.997  22
   1  -1  17 3172.63 208.542  13
   1   1  17 3402.69 235.656  22
   1  -1  18 245.484 78.5051  13
   1  -1  18 376.784 114.318  22
   1   1  18 394.955 121.298  22
   1  -1  19 494.350 87.6326  13
   1  -1  19 578.282 135.014  22
   1   1  19 714.318 138.121  22
   1  -1  20 394.144 130.463  22
   1   1  20 503.767 128.778  22
   1  -1  21 9.65206 110.898  22
   1   1  21 29.5172 109.810  22
   1   1  22 9.39320 102.576  22
   1  -1  22 65.5052 106.654  22
   1  -1  23-8.68755 96.5428  22
   1   1  23 43.6066 98.5749  22
  -1   2  23-154.842 115.752  22
  -1  -2  23-179.670 109.260  22
  -1   2  22 103.286 122.452  22
  -1  -2  22 10.0785 110.067  22
  -1   2  21 426.806 138.875  22
  -1  -2  21 815.061 150.286  22
  -1  -2  20 46.8888 64.9151  13
  -1  -2  20 42.0128 118.253  22
  -1   2  20 245.952 128.229  22
  -1  -2  19 106.422 71.5956  13
  -1  -2  19 203.744 119.993  22
  -1   2  19 289.213 123.513  22
  -1  -2  18 708.273 104.876  13
  -1  -2  18 225.387 427.939   9
  -1  -2  18 626.889 135.427  22
  -1   2  18 700.218 142.655  22
  -1  -2  17 143.639 81.3695  13
  -1  -2  17-169.547 428.548   9
  -1  -2  17 181.450 108.143  22
  -1   2  17 245.879 112.933  22
  -1  -2  16 121.034 76.4750  13
  -1  -2  16 163.488 420.789   9
  -1  -2  16 8.09300 96.3845  22
  -1   2  16 213.257 103.382  22
  -1  -2  15 18.1752 70.7295  13
  -1  -2  15 51.3614 403.587   9
  -1  -2  15-57.6321 86.6890  22
  -1   2  15-72.5514 89.5225  22
  -1  -2  14 47.7083 365.098   9
  -1  -2  14 142.095 72.7460  13
  -1   2  14 286.310 88.9739  22
  -1  -2  14 57.1151 77.1145  22
  -1  -2  13 2382.04 490.547   9
  -1   2  13 2299.32 156.873  22
  -1  -2  13 2077.03 153.245  22
  -1   2  12 3774.08 207.053  22
  -1  -2  12 3772.95 207.515  22
  -1  -2  11 46191.3 1708.75  22
  -1   2  11 46285.5 1707.80  22
   1  -2 -10 4966.15 516.270  10
  -1  -2  10 6433.93 689.910  10
   1  -2 -10 6461.62 442.778   1
   1   2 -10 6705.32 276.466   7
  -1   2  10 5179.87 365.167   4
  -1   2  10 6505.65 291.936  22
  -1  -2  10 6704.89 292.637  22
   1   2 -10 5912.81 436.501  16
   1  -2  -9 17548.8 1078.26  10
  -1  -2   9 20591.9 1184.75  10
  -1   2   9 15087.0 814.279   4
   1   2  -9 19558.3 728.067   7
   1  -2  -9 18845.3 900.576   1
  -1  -2   9 18337.4 734.869  22
  -1   2   9 19283.8 736.383  22
   1   2  -9 17071.5 892.588  16
  -1  -2   8 116997. 4720.61  10
   1  -2  -8 116986. 4747.15  10
   1  -2  -8 118360. 4501.95   1
   1   2  -8 120227. 4338.52   7
  -1  -2   8 114210. 4338.97  22
  -1   2   8 113631. 4338.51  22
   1   2  -8 118419. 4515.04  16
  -1  -2   7 11825.3 747.117  10
  -1   2   7 13668.1 606.010   1
   1  -2  -7 12958.2 668.149   1
  -1   2   7 14186.9 547.784  22
  -1  -2   7 14025.4 547.435  22
   1   2  -7 14153.2 689.464  16
   1  -2  -6 9867.05 501.242   1
  -1   2   6 10213.0 452.168   1
  -1  -2   6 9257.04 578.936  10
   1   2  -6 10516.5 523.268  16
  -1   2   5 2933.72 170.786   1
   1   2  -5 2808.35 222.907  16
  -1   2   4 46849.9 1836.11   1
   1   2  -4 50630.3 1892.89  16
   1  -2  -3 21603.0 813.954   2
   1   2  -3 20434.2 808.860   2
  -1   2   3 19525.9 805.231   1
  -1  -2   3 19774.2 857.011  16
   1  -2  -2 457108. 16599.6   2
   1   2  -2 448304. 16597.7   2
  -1   2   2 425471. 16613.2   1
  -1  -2   2 464589. 16645.5  16
   1   2  -1 171687. 6576.01   2
   1  -2  -1 181495. 6572.32  19
  -1  -2   1 179003. 6618.56  16
  -1  -2   0 226011. 8537.20  16
   1  -2   0 232127. 8525.55  16
   1  -2   1 185659. 7009.37  16
  -1   2  -1 190008. 7002.47  16
  -1   2  -2 5599.94 270.238  16
   1  -2   2 4880.80 284.363  16
   1   2   3 5584.63 265.524   2
   1   2   3 5061.96 292.184   1
  -1   2  -3 5970.14 303.735  16
   1   2   4 44344.6 1767.70   2
   1   2   4 44259.3 1779.53   1
   1  -2   4 46879.2 1771.26   2
   1  -2   4 45844.8 1862.80  10
  -1   2  -4 47292.8 1809.00  16
   1   2   5 46904.3 1837.29   2
   1   2   5 46349.1 1829.77   1
   1  -2   5 49031.5 1845.41   2
   1  -2   5 41411.6 1933.83  10
  -1   2  -5 48578.1 1879.67  16
   1  -2   6 26841.9 1392.03  10
   1   2   6 30648.0 1256.21   2
  -1   2  -6 31393.4 1164.29   7
   1   2   6 29926.7 1225.65   1
   1  -2   6 31404.0 1257.23   2
   1   2   6 30139.1 1154.04  23
   1  -2   6 30744.1 1156.96  23
  -1   2  -6 28782.3 1287.25  16
   1  -2   7 38482.5 1724.08  10
   1   2   7 34345.2 1435.96   2
   1   2   7 35478.2 1397.99   1
  -1   2  -7 35426.3 1322.92   7
   1  -2   7 35224.2 1444.65   2
  -1   2  -7 35409.5 1405.84   1
   1   2   7 34764.6 1317.69  23
   1  -2   7 33937.7 1319.38  23
  -1   2  -7 32513.8 1473.37  16
   1  -2   8 4014.23 504.891  10
   1   2   8 4214.14 265.776   1
  -1   2  -8 4703.91 201.660   7
  -1   2  -8 4775.76 277.439   1
   1  -2   8 4277.22 304.785   2
   1   2   8 4373.59 311.781   2
   1   2   8 4073.39 197.819  23
   1  -2   8 4233.10 200.756  23
  -1   2  -8 4127.69 340.955  16
  -1  -2  -9 607.983 274.491  10
  -1   2  -9 376.469 101.342   1
   1  -2   9 362.983 132.946   2
  -1   2  -9 384.911 57.4388   7
   1   2   9 285.098 88.6990   1
   1   2   9 314.212 125.982   2
   1  -2   9 266.586 58.2266  23
   1   2   9 289.055 55.3536  23
  -1   2  -9 380.596 164.519  16
  -1   2 -10 1424.53 97.4932   7
   1   2  10 1436.00 102.064  23
   1  -2  10 1432.86 106.642  23
  -1   2 -10 1733.48 181.969   1
   1  -2  10 1628.86 219.564   2
   1   2  10 1255.80 205.617   2
   1   2  11 2979.38 164.713  23
   1  -2  11 2900.37 166.182  23
   1   2  11 2559.54 399.015   5
   1  -2  12 134.783 370.874   9
   1   2  12 131.876 64.6611  22
   1  -2  12 135.501 66.6213  23
   1   2  12 173.831 267.412   5
   1  -2  13 10581.2 939.896   9
   1  -2  13 9340.77 427.525  22
   1   2  13 10190.0 433.854  22
   1   2  14 1086.63 115.107  22
   1  -2  14 1129.98 118.695  22
   1   2  14 979.596 234.987   4
   1  -2  15 3720.28 679.064   9
   1  -2  15 3651.43 226.467  22
   1   2  15 3742.92 225.808  22
   1  -2  16 123.191 479.830   9
   1   2  16 75.9575 86.6705  22
   1  -2  16 162.821 92.9968  22
   1  -2  17 3636.90 698.457   9
   1  -2  17 3569.11 230.868  13
   1   2  17 4090.34 253.478  22
   1  -2  17 3849.96 249.417  22
   1  -2  18 1162.10 127.844  13
   1  -2  18 1420.88 158.924  22
   1   2  18 1018.15 146.015  22
   1  -2  19 139.099 73.4182  13
   1  -2  19 219.606 114.122  22
   1   2  19-9.63253 107.590  22
   1  -2  20 192.530 79.2550  13
   1  -2  20 318.010 121.685  22
   1   2  20 264.017 118.416  22
   1  -2  21 489.799 124.685  22
   1   2  21 509.520 133.246  22
   1  -2  22-45.0380 99.6699  22
   1   2  22-9.20157 98.2113  22
  -1  -3  22-105.634 108.575  22
  -1   3  22-39.2154 113.579  22
  -1  -3  21 200.281 66.4381  14
  -1  -3  21 113.330 67.4237  13
  -1  -3  21-20.0493 107.081  22
  -1   3  21 62.6939 115.697  22
  -1  -3  20 24.7674 69.1039  13
  -1   3  20 62.2490 112.270  22
  -1  -3  20-132.575 112.346  22
  -1  -3  19 80.5494 75.2875  13
  -1  -3  19-228.311 440.712   9
  -1  -3  19-30.2342 113.468  22
  -1   3  19 227.892 119.050  22
  -1  -3  18 839.432 514.174   9
  -1  -3  18 461.429 97.7667  13
  -1  -3  18 279.397 121.745  22
  -1   3  18 680.543 135.716  22
  -1  -3  17 1412.79 142.525  13
  -1  -3  17 1449.26 166.421  22
  -1   3  17 1771.20 177.697  22
  -1  -3  16 565.339 108.384  13
  -1   3  16 717.514 127.374  22
  -1  -3  16 781.603 128.894  22
  -1  -3  15 67.2998 78.5646  13
  -1  -3  15 56.2776 442.217   9
  -1  -3  15-45.6151 86.9988  22
  -1   3  15 38.4492 93.8821  22
  -1  -3  14 2564.36 185.309  13
  -1  -3  14 2716.55 190.071  22
  -1   3  14 2886.34 193.986  22
  -1  -3  13 6726.33 336.144  13
  -1  -3  13 6948.37 338.220  22
  -1   3  13 6844.68 336.880  22
  -1  -3  12 1301.57 114.240  22
  -1   3  12 1304.46 117.182  22
  -1   3  12 1011.96 173.048   4
  -1   3  11 1035.50 99.3860  22
   1   3 -11 969.419 90.0392   7
  -1   3  11 756.127 166.545   4
  -1  -3  10 25522.0 1030.84  22
  -1   3  10 27357.4 1034.13  22
   1   3 -10 27142.5 1032.88   7
  -1   3  10 24269.1 1125.00   4
  -1  -3   9 35226.5 1875.95  10
  -1  -3   9 41152.9 1529.53  22
  -1   3   9 40916.6 1527.70  22
  -1   3   9 36087.4 1626.23   4
   1   3  -9 39734.1 1532.31   7
  -1   3   8 4514.37 261.008   1
  -1   3   8 3971.91 296.339   4
  -1   3   8 3909.75 194.435  22
  -1  -3   8 4332.80 196.823  22
  -1  -3   7 30829.8 1473.93  10
   1   3  -7 34738.4 1232.48   6
  -1   3   7 29567.6 1314.76   4
  -1   3   7 32954.8 1291.14   1
  -1  -3   7 32227.5 1223.91  22
  -1   3   7 29745.2 1221.32  22
  -1   3   7 36806.3 1377.23  17
   1   3  -6 71098.2 2722.02   6
  -1   3   6 67314.0 2799.59   4
  -1   3   6 75342.4 2774.20   1
  -1   3   6 79608.4 2847.79  17
  -1   3   5 15514.7 669.163   1
   1   3  -5 16186.8 641.559   6
  -1   3   5 15107.3 701.790   4
  -1   3   5 17100.8 737.573  17
  -1   3   4 46402.9 1780.16   4
   1   3  -4 43813.4 1731.24   6
  -1   3   4 45555.6 1758.46   1
  -1  -3   4 47560.4 1848.59  16
  -1   3   3 69103.9 2385.36   4
  -1   3   3 65703.9 2379.93   1
  -1  -3   3 64947.1 2424.81  16
   1  -3  -2 9420.15 377.908  19
  -1  -3   2 9949.22 464.698  16
  -1  -3   1 157571. 5965.81  16
   1  -3  -1 159642. 5941.22  16
   1  -3   0 51809.8 2002.03  16
  -1  -3   0 52324.5 2015.68  16
   1  -3   1 1697.62 84.5601   2
  -1   3  -1 1806.68 89.3135  19
   1  -3   1 1812.78 148.079  16
   1   3   2 2638.37 144.039   2
   1  -3   2 3047.53 151.603   2
  -1   3  -2 3397.89 160.153   6
  -1   3  -2 2887.12 188.207  16
   1  -3   2 2510.56 199.404  16
   1   3   3 3486.11 303.840   5
  -1   3  -3 3658.21 175.428   6
   1  -3   3 3719.60 195.363   2
   1   3   3 3269.76 185.870   2
   1  -3   3 3499.48 251.918  16
  -1   3  -3 3497.97 225.874  16
   1   3   4 4892.54 373.794   5
  -1   3  -4 5486.58 237.886   6
   1   3   4 4969.95 268.956   2
   1   3   4 4326.03 346.237   4
   1   3   4 5212.66 312.002   1
   1  -3   4 5418.71 279.354   2
   1   3   4 6010.63 362.134  17
  -1   3  -4 5284.07 306.626  16
   1  -3   5 3681.62 233.660   2
   1   3   5 3732.57 231.992   2
  -1   3  -5 4395.19 182.620   6
   1   3   5 3755.51 243.765   1
   1   3   5 3725.47 339.756   5
   1  -3   5 4008.66 336.585  10
  -1   3  -5 3912.19 264.642  16
   1  -3   6 12328.1 741.009  10
   1   3   6 13858.5 629.658   1
  -1   3  -6 13499.1 556.939   7
   1   3   6 13750.2 637.061   2
   1   3   6 13963.4 738.337   5
   1  -3   6 14113.0 642.866   2
   1  -3   6 14322.5 539.259  23
  -1   3  -6 15305.2 685.885  16
   1  -3   7 21072.9 1174.40  10
   1  -3   7 23546.7 1035.15   2
   1   3   7 24386.8 1003.74   1
  -1   3  -7 24421.7 926.959   7
   1   3   7 22989.6 1126.29   5
   1   3   7 23641.5 1034.77   2
   1  -3   7 22799.8 907.455  23
   1   3   7 23973.9 905.381  23
  -1   3  -7 24374.2 1070.81  16
   1  -3   8 54705.9 2573.09  10
  -1   3  -8 59257.1 2180.63   7
   1   3   8 57418.4 2271.03   1
   1   3   8 58707.1 2325.84   2
   1  -3   8 57321.6 2326.02   2
   1   3   8 52947.5 2396.14   5
  -1   3  -8 54968.3 2273.72   1
   1  -3   8 57566.0 2167.90  23
   1   3   8 57366.4 2163.97  23
  -1   3  -8 59680.9 2362.88  16
   1  -3   9 743.640 315.100  10
   1   3   9 564.682 64.1564  23
   1  -3   9 529.521 65.7218  23
  -1   3  -9 634.387 118.822   1
   1   3   9 477.798 112.167   1
   1   3   9 755.383 248.783   5
   1   3   9 541.061 146.400   2
  -1   3  -9 551.229 71.4345   7
   1  -3   9 373.184 136.461   2
   1   3  10 4026.19 197.400  22
   1  -3  10 3765.09 193.574  23
   1   3  10 3139.09 380.811   5
  -1   3 -10 3887.15 195.687   7
   1   3  10 2862.99 339.027   4
   1   3  11 11131.8 457.297  22
   1  -3  11 10319.0 454.127  23
   1  -3  11 11680.4 462.907  22
   1   3  11 10040.4 681.956   5
  -1   3 -11 10603.0 451.772   7
   1   3  12 253.070 70.6269  22
   1  -3  12 366.365 75.2300  22
   1   3  12 345.787 225.338   5
   1   3  12 155.566 195.867   4
   1  -3  13 17301.6 1221.26   9
   1  -3  13 15730.3 647.151  22
   1   3  13 15419.1 643.740  22
   1   3  14 148.049 80.4030  22
   1  -3  14 130.021 80.9509  22
   1   3  14 168.040 180.782   4
   1  -3  15 41.5086 79.1654  22
   1   3  15 7.05097 78.6933  22
   1  -3  16 2921.84 204.223  13
   1  -3  16 3291.39 677.433   9
   1  -3  16 2880.93 206.313  22
   1   3  16 2720.75 202.112  22
   1  -3  17 1336.14 140.391  13
   1  -3  17 858.647 547.032   9
   1  -3  17 1222.62 145.604  22
   1   3  17 1097.61 146.073  22
   1  -3  18 161.910 85.6739  13
   1  -3  18 66.0233 491.247   9
   1   3  18 9.17507 100.717  22
   1  -3  18 154.060 106.281  22
   1  -3  19-374.589 494.794   9
   1  -3  19-131.526 82.4349  13
   1  -3  19 45.9371 103.024  22
   1   3  19-103.253 112.575  22
   1  -3  20 31.4158 70.4268  13
   1  -3  20-92.4309 107.054  22
   1   3  20-56.4107 100.815  22
   1  -3  21 142.000 69.3880  13
   1   3  21 146.925 106.866  22
   1  -3  21 53.3305 99.2978  22
   1  -3  22-91.4530 95.1742  22
   1   3  22-51.9781 97.1324  22
  -1  -4  21 160.315 68.3545  13
  -1  -4  21 102.250 63.5136  14
  -1  -4  21 101.091 102.229  22
  -1  -4  20 49.8452 70.4441  13
  -1  -4  20 126.600 109.162  22
  -1   4  20-30.0268 106.837  22
  -1  -4  19 2375.83 167.285  13
  -1  -4  19 2266.89 572.455   9
  -1   4  19 1402.40 178.778  22
  -1  -4  19 1294.25 165.032  22
  -1  -4  18 223.778 89.6506  13
  -1  -4  18 247.635 460.669   9
  -1  -4  18 181.721 107.877  22
  -1   4  18 146.225 107.149  22
  -1  -4  17 3263.70 214.410  13
  -1  -4  17 3158.16 683.439   9
  -1   4  17 2952.23 225.257  22
  -1  -4  17 2879.01 223.180  22
  -1  -4  16 335.836 103.851  13
  -1  -4  16-62.9015 477.034   9
  -1   4  16 279.302 107.459  22
  -1  -4  16 264.525 100.556  22
  -1  -4  15 94.8936 90.3824  13
  -1   4  15-47.7808 90.0124  22
  -1  -4  15 31.4285 85.7995  22
  -1   4  14 1327.23 135.674  22
  -1  -4  14 1428.52 143.681  22
  -1   4  13 7708.19 373.804  22
  -1  -4  13 7920.50 377.676  22
  -1   4  13 7320.91 436.485   4
  -1  -4  12 371.912 87.8117  22
  -1   4  12 387.430 83.2835  22
   1   4 -12 365.889 75.9729   7
  -1   4  12 433.132 142.235   4
  -1  -4  11 11047.0 512.355  13
  -1  -4  11 11692.6 506.472  22
  -1   4  11 11788.7 504.775  22
  -1   4  11 11407.5 592.625   4
   1   4 -11 12334.7 505.397   7
  -1  -4  10 151.819 70.7733  13
  -1   4  10 52.7502 55.7266  22
  -1  -4  10 206.417 62.6193  22
   1   4 -10 104.350 64.5226   7
  -1   4  10 82.3047 126.152   4
  -1   4   9 14643.2 614.138   8
  -1  -4   9 13722.5 577.688  13
  -1   4   9 13816.0 649.455   1
  -1   4   9 12691.5 660.531   4
  -1   4   9 13619.0 561.599  22
  -1  -4   9 13548.2 561.169  22
  -1   4   8 10468.5 456.845   8
  -1  -4   8 9892.96 411.621  13
  -1   4   8 9320.16 499.192   4
  -1   4   8 9980.90 472.973   1
  -1   4   8 9467.56 393.117  22
  -1  -4   8 9835.89 395.054  22
  -1  -4   7 573.369 195.032  10
  -1  -4   7 976.793 88.2615  13
  -1   4   7 819.533 124.177   8
  -1   4   7 581.796 100.866   1
   1   4  -7 713.743 81.2467   6
  -1   4   7 530.734 86.8538   6
  -1   4   7 883.029 164.661   4
  -1   4   7 736.671 66.9836  22
  -1  -4   7 799.451 69.5312  22
   1   4  -7 728.358 147.469  16
  -1   4   7 385.965 236.131  17
  -1   4   6 1222.18 164.293   4
  -1   4   6 1384.87 131.357   1
   1   4  -6 1112.83 104.031   6
  -1   4   6 1315.98 141.017   8
  -1  -4   6 1381.98 99.7467  13
   1   4  -6 1155.11 170.505  16
  -1   4   5 5223.04 306.451   4
   1   4  -5 4634.93 240.873   6
  -1   4   5 4602.64 267.215   1
  -1   4   5 5248.68 283.871   8
  -1  -4   5 4659.77 222.332  13
   1   4  -5 5130.16 319.632  16
  -1   4   4 2295.35 201.880   4
  -1   4   4 1780.53 157.189   1
   1   4  -4 1702.67 141.553   6
  -1  -4   4 1921.88 114.570  13
  -1  -4   4 1838.47 214.369  16
   1   4  -4 2428.96 197.673  16
  -1   4   3 18687.1 818.138   6
  -1   4   3 21972.6 882.041   1
   1   4  -3 19085.5 829.545   6
  -1  -4   3 22542.3 791.765  13
  -1  -4   3 21252.9 923.753  16
   1  -4  -3 19582.0 773.232  19
  -1   4   2 13678.7 619.845   6
  -1  -4   2 15420.0 587.169  13
  -1  -4   2 15442.4 703.195  16
   1  -4  -2 15322.3 658.264  16
  -1   4   1 4014.56 221.544   6
  -1  -4   1 3886.56 266.290  16
   1  -4  -1 4551.33 255.070  16
  -1   4   0 41935.2 1691.55   6
  -1  -4   0 43784.8 1679.28  21
  -1  -4   0 41942.8 1748.22  16
   1  -4   0 43856.8 1743.04  16
   1   4   1 20708.2 899.427   8
   1   4   1 21540.0 910.157   4
  -1  -4  -1 20927.1 824.494  21
   1  -4   1 20890.9 906.013  16
  -1  -4  -1 21369.6 901.201  16
  -1   4  -2 13313.4 518.864   6
   1   4   2 12303.6 592.636   4
   1   4   2 12620.3 590.455   8
  -1  -4  -2 13190.1 580.690  16
  -1   4  -2 11765.5 476.668  19
   1  -4   2 12749.2 599.934  16
  -1   4  -3 63191.2 2098.94   6
   1   4   3 57561.1 2190.47   8
  -1   4  -3 66450.8 2191.79  16
   1  -4   3 59546.4 2226.86  16
   1   4   4 2172.49 240.270   4
  -1   4  -4 2330.20 141.779   6
   1   4   4 2191.91 205.116   1
   1   4   4 2147.84 226.550   8
   1   4   4 2387.62 277.593  17
  -1   4  -4 2619.34 209.488  16
   1   4   5 64912.6 2822.19   4
   1   4   5 67454.9 2797.93   1
  -1   4  -5 75127.2 2697.56   6
   1   4   5 64059.8 2803.30   8
   1   4   5 76570.6 2850.30  17
  -1   4  -5 74608.1 2817.81  16
   1   4   6 3210.37 290.370   4
   1   4   6 3033.81 225.650   1
   1   4   6 3044.37 271.474   8
   1  -4   6 3054.39 321.733  10
  -1   4  -6 3371.33 255.113  16
   1  -4   7 57751.5 2712.52  10
   1   4   7 59867.5 2567.32   8
   1   4   7 61181.5 2601.38   4
  -1   4  -7 66277.9 2446.43   7
   1   4   7 65680.8 2537.64   1
   1  -4   7 64597.8 2414.64  22
   1   4   7 63588.9 2412.23  22
   1  -4   7 65460.1 2414.18  23
  -1   4  -7 68657.5 2599.73  16
   1   4   7 60871.3 2600.19  17
   1   4   8 5830.65 413.804   8
   1   4   8 6086.27 274.290  22
   1  -4   8 6587.25 278.818  22
   1  -4   8 6383.10 275.944  23
   1   4   8 5880.91 442.688   4
   1   4   8 6570.80 378.698   1
   1   4   8 7208.97 502.016   5
  -1   4  -8 6449.35 304.611   7
   1   4   9 41629.7 1913.96   8
   1  -4   9 49222.1 1775.30  22
   1   4   9 45079.2 1769.44  22
  -1   4  -9 47396.9 1791.85   7
   1   4   9 52252.9 2062.10   5
   1   4   9 42013.5 1956.01   4
   1   4  10 1286.74 211.808   8
   1  -4  10 1390.78 106.299  22
   1   4  10 1409.88 104.416  22
   1   4  10 1131.37 274.404   5
   1   4  10 1527.69 260.928   4
  -1   4 -10 1617.06 124.968   7
   1   4  11 4933.53 371.808   8
   1   4  11 6193.49 282.102  22
   1  -4  11 6119.96 284.005  22
  -1   4 -11 5927.54 286.291   7
   1   4  11 4739.42 429.102   4
   1   4  12 416.218 77.7772  22
   1  -4  12 453.727 78.2815  22
   1   4  12 324.500 206.189   4
  -1   4 -12 383.648 81.9276   7
   1  -4  13 5150.65 270.916  22
   1   4  13 5492.34 274.203  22
   1  -4  14 62.8267 480.788   9
   1   4  14 125.103 78.6397  22
   1  -4  14 232.942 80.6769  22
   1   4  14 254.935 177.231   4
   1  -4  15 262.042 523.628   9
   1  -4  15 225.341 87.5175  22
   1   4  15 210.658 91.5474  22
   1  -4  16 565.502 118.283  13
   1  -4  16 67.3889 520.634   9
   1   4  16 435.412 109.357  22
   1  -4  16 507.389 106.637  22
   1  -4  17 1618.43 157.192  13
   1  -4  17 1019.71 568.073   9
   1   4  17 1318.26 153.865  22
   1  -4  17 1492.57 155.551  22
   1  -4  18 1041.14 127.663  13
   1  -4  18 736.011 129.584  22
   1   4  18 832.587 137.478  22
   1  -4  19 187.085 518.750   9
   1  -4  19-62.5384 82.0597  13
   1  -4  19-43.5986 96.8993  22
   1   4  19 226.084 105.566  22
   1  -4  20 81.1107 70.5504  13
   1  -4  20-164.939 412.980   9
   1  -4  20 25.7206 91.9536  22
   1  -4  21 74.7597 65.9055  13
   1  -4  21-8.14813 86.9779  22
  -1  -5  21-54.5392 60.4452  14
  -1  -5  21-44.1500 61.3933  13
  -1  -5  20 35.1369 67.8362  13
  -1  -5  19 172.470 84.9269  13
  -1  -5  19 448.996 437.246   9
  -1  -5  18 137.400 84.5493  13
  -1  -5  18-122.502 472.949   9
  -1  -5  17 64.3853 455.435   9
  -1  -5  16 132.095 496.113   9
  -1   5  16 17.6713 94.7436  22
  -1   5  15 1703.28 161.527  22
  -1  -5  14 14.9501 92.5650  13
  -1   5  14 67.9849 85.7483  22
  -1  -5  13 13627.7 584.215  13
  -1   5  13 12577.5 569.296  22
   1   5 -13 12714.3 554.425   7
  -1  -5  12 381.294 98.7704  13
  -1   5  12 333.212 85.5802  22
   1   5 -12 528.306 92.2832   7
   1   5 -11 2347.56 164.063   7
  -1  -5  11 2044.13 164.744  13
   1   5 -10 281.172 87.7230   7
  -1  -5  10 153.894 79.0700  13
  -1  -5   9 3812.68 198.429  13
  -1   5   9 197.265 321.270  17
  -1   5   8 5671.03 280.701   6
   1   5  -8 6639.30 288.219   6
  -1   5   8 6047.94 342.678   1
  -1  -5   8 5940.30 286.041  13
  -1   5   7 2429.85 191.219   1
   1   5  -7 2848.64 165.139   6
  -1  -5   7 2629.28 156.641  13
   1   5  -6 374.493 84.7059   6
  -1   5   6 248.632 85.3899   6
  -1   5   6 335.131 83.7774   1
  -1  -5   6 274.826 60.2180  13
  -1   5   6 64.9187 223.050  17
  -1   5   5 665.332 107.951   1
   1   5  -5 1009.40 114.067   6
  -1   5   5 707.319 109.296   6
  -1  -5   5 887.546 84.1229  13
  -1   5   4 4702.46 299.767   1
  -1   5   4 4405.83 267.816   6
   1   5  -4 5660.64 283.161   6
  -1  -5   4 5330.45 241.051  13
   1  -5  -4 5495.98 318.611  16
  -1  -5   4 4597.04 372.735  16
  -1   5   3 6774.85 359.361   1
   1   5  -3 6392.14 313.563   6
  -1   5   3 5825.62 296.728   6
  -1  -5   3 6651.25 260.212  13
   1  -5  -3 6410.40 344.357  16
  -1  -5   3 6544.37 409.589  16
  -1   5   2 303.053 89.1691   6
   1   5  -2 323.138 107.130   6
  -1  -5   2 386.927 51.4538  13
  -1  -5   2 185.537 112.834  16
   1  -5  -2 310.707 94.4659  16
  -1   5   1 9147.10 445.407   6
  -1  -5   1 10162.8 402.772  13
   1  -5  -1 10094.0 504.920  16
  -1  -5   1 10624.8 540.721  16
  -1   5   0 17946.7 762.618   6
  -1  -5   0 18768.2 850.529  16
   1  -5   0 19495.5 844.906  16
   1  -5   1 4086.58 179.761  13
  -1  -5  -1 3580.98 269.973  16
   1  -5   1 3417.90 273.203  16
   1   5   2 815.126 161.356   4
   1  -5   2 765.854 66.7879  13
   1   5   2 1028.36 164.186   8
  -1  -5  -2 673.043 129.893  16
   1  -5   2 717.764 141.937  16
   1   5   3 1750.48 197.909   8
  -1   5  -3 1597.26 128.229   6
  -1  -5  -3 1596.58 113.911  21
   1  -5   3 1422.64 199.860  16
  -1  -5  -3 1635.19 177.141  16
   1   5   4 7796.95 416.324   1
   1   5   4 7929.43 416.194   4
  -1   5  -4 8024.78 294.651   6
   1   5   4 7790.91 392.449   8
   1   5   5 1645.78 186.619   1
   1   5   5 1672.62 223.778   4
  -1   5  -5 1776.95 127.913   6
   1   5   5 1515.42 199.323   8
  -1   5  -5 1816.25 196.796  16
   1   5   6 298.857 107.730   1
   1   5   6 472.302 179.179   4
   1   5   6 184.176 144.242   8
   1   5   6 36.8526 241.445  17
   1   5   7 17066.2 783.952   4
  -1   5  -7 17566.8 639.560   7
   1   5   7 18517.3 758.986   8
  -1   5  -8 6028.24 282.944   7
   1   5   8 6482.74 422.617   4
   1   5   8 5423.48 360.404   8
   1   5   9 77.4605 129.160   8
  -1   5  -9 93.3823 73.9232   7
   1   5   9-135.431 161.048   4
   1   5  10 454.084 153.396   8
  -1   5 -10 512.692 94.2830   7
   1   5  10 441.529 198.769   4
   1   5  11 9604.23 507.732   8
   1   5  11 9035.43 570.254   4
  -1   5 -11 9430.06 429.361   7
   1  -5  12 379.370 101.061  13
   1   5  12 256.431 72.2820  22
  -1   5 -12 309.012 86.4986   7
   1   5  12 286.551 179.498   4
   1  -5  13 4254.08 256.307  13
   1   5  13 3968.37 228.319  22
  -1   5 -13 4350.92 235.736   7
   1  -5  14 109.977 96.6007  13
   1   5  14 33.7171 75.2808  22
   1   5  14-32.8036 166.682   4
   1  -5  15 2649.52 200.222  13
   1  -5  15 2339.03 667.695   9
   1   5  15 2127.56 175.349  22
   1  -5  16 68.8425 531.546   9
   1  -5  17-406.099 522.803   9
   1  -5  18 64.5282 470.785   9
   1  -5  18 43.6360 81.8725  13
   1  -5  19 410.945 92.5471  13
   1  -5  19 652.094 481.862   9
   1  -5  20 11.6080 69.3286  13
   1  -5  20 665.563 441.958   9
  -1  -6  20 35.6525 59.2232  13
  -1  -6  20-56.4495 63.0985  14
  -1  -6  19 256.995 400.407   9
  -1  -6  19 109.076 70.9559  12
  -1  -6  18 231.571 439.024   9
  -1  -6  17 62.8361 439.781   9
  -1  -6  17 209.793 92.3305  13
  -1  -6  16 1260.35 142.192  13
  -1  -6  16 996.781 537.470   9
  -1  -6  15 624.122 115.047  13
   1   6 -14 1672.76 137.561   7
  -1  -6  14 1433.21 155.637  13
   1   6 -13 216.461 83.0058   7
  -1  -6  13 112.857 90.0795  13
   1   6 -12 5026.85 274.843   7
  -1  -6  12 4980.98 283.944  13
   1   6 -11 784.916 115.935   7
  -1  -6  11 564.547 110.304  13
   1   6 -10 4106.01 240.637   7
  -1  -6  10 3444.26 225.819  13
   1   6  -9 2392.27 183.649   7
  -1  -6   9 3002.15 180.549  13
  -1   6   9 739.227 387.853  17
   1   6  -9 230.977 307.873  18
  -1   6   8 9600.61 337.285   6
  -1  -6   8 10831.6 358.108  13
  -1   6   8 517.179 412.857  17
   1   6  -8 451.072 379.669  18
  -1   6   7 2375.63 168.192   6
   1   6  -7 2705.68 175.972   6
  -1  -6   7 2445.38 159.415  13
  -1   6   6 14486.1 546.139   6
   1   6  -6 15853.3 551.719   6
  -1  -6   6 15383.3 529.000  13
  -1   6   5 592.454 108.651   6
   1   6  -5 787.038 111.251   6
  -1  -6   5 577.696 75.1654  13
  -1   6   4 873.047 132.150   1
  -1   6   4 641.852 112.632   6
   1   6  -4 758.668 116.396   6
  -1  -6   4 753.255 77.1767  13
   1   6  -3 939.316 128.173   6
  -1   6   3 746.888 129.338   1
  -1   6   3 817.031 117.855   6
  -1  -6   3 783.345 76.7653  13
  -1   6   2 477.676 124.055   1
  -1   6   2 803.767 115.119   6
   1   6  -2 710.840 126.715   6
  -1  -6   2 758.149 68.8473  13
   1  -6  -2 967.735 146.568  16
  -1   6   1 437.223 98.3038   6
   1  -6  -1 471.448 122.687  16
   1   6   0 9337.62 484.589   6
  -1   6   0 10810.8 462.695   6
   1  -6   0 9156.24 547.201  16
   1   6   1-26.6372 120.500   6
   1  -6   1 65.3962 101.215  16
   1   6   2 420.983 129.304   6
   1  -6   2 497.191 59.7473  13
  -1   6  -3 4126.36 223.058   6
   1   6   3 4096.89 331.228   1
   1  -6   3 4169.50 193.516  13
  -1   6  -4 55.3762 73.6171   6
   1  -6   4 4.06266 51.1708  13
   1   6   4-19.8696 247.715  17
  -1   6  -5 3350.64 194.401   6
   1  -6   5 3462.89 181.307  13
  -1   6  -6 2548.75 181.556   7
   1   6   6 2618.62 277.718   4
   1  -6   6 2402.16 157.238  13
  -1   6  -7 15557.5 575.957   7
   1  -6   7 15934.7 559.315  13
   1   6   8 2036.57 262.741   4
   1   6   8 1372.61 161.372   6
  -1   6  -8 1951.32 162.558   7
   1  -6   8 1713.18 141.887  13
   1   6   9 5622.28 421.943   4
  -1   6  -9 5504.52 281.820   7
   1  -6   9 4985.13 271.441  13
  -1   6 -10 2375.82 180.156   7
   1   6  10 2676.01 310.680   4
   1  -6  10 2459.25 183.865  13
   1   6  11 780.893 222.486   4
  -1   6 -11 642.863 103.104   7
   1  -6  11 595.994 112.707  13
  -1   6 -12 178.296 84.1448   7
   1  -6  12 182.685 92.1667  13
  -1   6 -13 96.1890 78.1023   7
   1  -6  13 118.017 93.3468  13
   1  -6  14 239.102 100.093  13
   1  -6  15 702.594 124.396  13
   1  -6  15 768.141 558.704   9
   1  -6  16 1147.98 135.476  13
   1  -6  16 950.022 557.315   9
   1  -6  17 64.6759 504.117   9
   1  -6  17 497.673 104.351  13
   1  -6  18 1734.15 585.578   9
   1  -6  19 265.594 421.092   9
  -1  -7  18 118.524 68.7024  13
  -1  -7  18 51.1311 391.256   9
  -1  -7  18 17.5742 69.2247  12
  -1  -7  17 863.483 110.483  13
  -1  -7  17 747.686 493.950   9
  -1  -7  16 188.565 498.236   9
  -1  -7  16 268.988 87.9995  13
  -1  -7  15 94.1001 84.2371  13
   1   7 -14 367.049 91.3823   7
  -1  -7  14 366.296 101.473  13
   1   7 -13 667.785 106.343   7
  -1  -7  13 398.989 101.362  13
   1   7 -12 1973.92 163.594   7
  -1  -7  12 1819.12 162.448  13
   1   7 -11 263.239 100.335   7
  -1  -7  11 136.623 85.5279  13
   1   7 -10 53.7098 96.3180   7
  -1  -7  10 13.7637 79.3958  13
   1   7 -10 182.758 321.464  18
   1   7  -9 262.012 108.467   7
  -1  -7   9 260.900 85.3760  13
  -1   7   9 83.7753 356.513  17
   1   7  -8 102.602 101.140   7
  -1   7   8 138.134 69.8926   6
  -1  -7   8 91.9765 73.6246  13
  -1   7   8 27.2394 320.472  17
  -1   7   7 313.227 83.9741   6
  -1  -7   7 142.529 74.5859  13
  -1   7   7 26.6693 302.785  17
   1   7  -6 40.9513 84.5174   6
  -1   7   6 100.395 80.8735   6
  -1  -7   6 5.21678 60.9135  13
  -1   7   6 50.5952 303.275  17
   1   7  -6-36.2525 322.251  18
  -1   7   5 1428.38 138.619   6
   1   7  -5 1383.23 145.326   6
  -1  -7   5 1642.05 122.844  13
  -1   7   4 3013.38 208.100   6
   1   7  -4 3467.76 226.729   6
  -1  -7   4 3233.70 179.320  13
  -1   7   3 1189.80 135.198   6
   1   7  -3 1265.28 149.886   6
  -1  -7   3 1379.42 100.442  13
  -1   7   2 12610.5 564.884   6
  -1   7   1 4809.38 272.681   6
  -1   7   0 18639.8 775.788   6
   1   7   0 17700.7 802.931   6
   1   7   1 786.580 150.658   6
  -1   7  -1 896.962 122.819   6
   1   7   2 16762.9 507.736   6
  -1   7  -2 342.786 435.246  18
   1   7   3 16161.9 737.510   6
  -1   7  -4 776.810 113.617   6
   1  -7   4 677.353 83.9126  13
   1   7   5 3055.04 239.833   6
  -1   7  -5 3567.01 229.194   7
   1  -7   5 3568.75 185.214  13
   1   7   5 676.532 369.233  17
  -1   7  -5 234.445 372.042  18
  -1   7  -6 158.216 102.913   7
   1   7   6 95.6269 104.029   6
   1  -7   6 102.331 66.5744  13
   1   7   6-27.8484 326.372  17
  -1   7  -6 52.5513 350.893  18
   1   7   7 181.608 106.738   6
  -1   7  -7 358.908 111.575   7
   1  -7   7 452.053 87.2116  13
   1   7   7 28.4392 349.885  17
   1   7   8 32.9214 91.4856   6
  -1   7  -8 82.4173 99.0228   7
   1  -7   8 63.0705 75.6404  13
   1   7   8 29.4756 372.477  17
  -1   7  -9 346.090 104.140   7
   1   7   9 240.719 92.4597   6
   1  -7   9 275.444 85.8128  13
  -1   7 -10 144.752 90.4299   7
   1  -7  10 177.220 83.6084  13
  -1   7 -11-62.8893 89.4806   7
   1  -7  11-14.7047 81.7144  13
  -1   7 -11 12.5606 342.640  18
  -1   7 -12 599.775 107.828   7
   1  -7  12 605.875 112.729  13
  -1   7 -13-47.4326 87.3421   7
   1  -7  13-53.0561 85.3292  13
   1  -7  14 471.895 102.846  13
   1  -7  15-335.350 499.023   9
   1  -7  15-65.7186 83.9388  13
   1  -7  16 96.5822 83.0837  13
   1  -7  16 63.1278 465.161   9
   1  -7  17 25.1875 73.8064  13
   1  -7  17 695.971 482.452   9
   1  -7  18 311.125 407.477   9
   1  -7  18 99.7906 68.7519  13
  -1  -8  17-48.2388 398.172   9
  -1  -8  17-5.01120 60.9588  13
  -1  -8  16 168.266 73.4870  13
  -1  -8  16 437.370 454.825   9
  -1  -8  15 421.803 88.7758  13
   1   8 -14 46.7546 73.1417   7
  -1  -8  14 71.2720 77.7042  13
   1   8 -13 626.526 105.137   7
  -1  -8  13 811.188 108.840  13
   1   8 -12 736.986 116.960   7
  -1  -8  12 602.152 105.671  13
   1   8 -11 2542.24 191.703   7
  -1  -8  11 2297.65 172.412  13
   1   8 -10 283.275 107.406   7
  -1  -8  10 571.984 98.8787  13
   1   8  -9 3560.03 247.062   7
  -1  -8   9 3576.35 220.360  13
   1   8  -8 2479.97 205.667   7
  -1  -8   8 2675.16 174.474  13
  -1   8   7 227.313 77.5064   6
   1   8  -7 131.915 118.281   7
  -1  -8   7 290.838 74.4728  13
  -1   8   7 91.3811 359.818  17
  -1   8   6 2759.57 180.280   6
  -1   8   6 2336.07 171.362   7
  -1  -8   6 2756.41 166.798  13
  -1   8   5 2354.79 171.935   6
   1   8  -5 2774.13 196.121   6
  -1   8   4 1207.08 129.379   6
   1   8  -4 951.597 135.324   6
   1   8  -3 5453.94 310.418   6
  -1   8   3 5256.88 295.344   6
  -1   8   2 1774.12 163.221   6
  -1   8   1 3897.07 242.016   6
   1   8   0 62.7049 108.180   6
  -1   8   0-36.9670 86.6411   6
   1   8   1 422.478 126.648   6
  -1   8  -1 469.555 109.534   6
   1   8   2 1175.93 159.771   6
  -1   8  -3 582.755 125.692   7
   1   8   3 565.912 130.112   6
   1   8   4 3653.33 236.130   6
   1   8   4 30.3347 363.550  17
  -1   8  -5 3097.29 216.719   7
   1   8   5 2559.64 207.584   6
   1   8   5 32.0463 368.492  17
  -1   8  -5 257.532 387.542  18
   1   8   6 989.898 142.042   6
  -1   8  -6 923.409 146.911   7
   1  -8   6 851.308 96.5832  13
   1   8   7 15.9128 87.6522   6
  -1   8  -7 32.9898 102.469   7
   1  -8   7-40.8963 62.6466  13
   1   8   7-32.5834 332.809  17
  -1   8  -8 672.218 126.778   7
   1   8   8 621.571 108.748   6
   1  -8   8 538.293 92.4742  13
  -1   8  -9 528.038 120.904   7
   1  -8   9 512.446 96.8143  13
  -1   8 -10 2985.19 203.975   7
   1  -8  10 2524.00 178.291  13
  -1   8 -11 137.093 88.1844   7
   1  -8  11 90.2386 83.9319  13
  -1   8 -12 980.988 125.461   7
   1  -8  12 1168.39 125.991  13
  -1   8 -13 487.394 99.8349   7
   1  -8  13 473.960 95.3932  13
   1  -8  14 110.247 76.1065  13
   1  -8  15 42.2862 73.2373  13
   1  -8  15 118.914 490.772   9
   1  -8  16 87.1246 68.6492  13
   1  -8  16-54.1533 410.600   9
  -1  -9  15-195.840 391.306   9
  -1  -9  15-81.7584 66.8519  12
  -1  -9  14 109.294 69.8787  12
   1   9 -13-17.0834 73.8572   7
  -1  -9  13-26.3904 76.4152  12
   1   9 -12 331.849 93.7521   7
   1   9 -11 88.9234 87.9279   7
   1   9 -10 698.526 122.516   7
   1   9  -9 39.8145 103.934   7
   1   9  -8 1009.70 145.224   7
  -1   9   8 32.0081 385.131  17
   1   9  -7 142.154 114.599   7
  -1   9   7 32.7142 389.297  17
   1   9  -6 292.758 123.099   7
  -1   9   6 32.7916 382.907  17
  -1   9   5 25.3099 78.0938   7
   1   9  -5 129.473 119.575   7
  -1   9   5-33.8445 369.563  17
  -1   9   4 3103.20 203.238   7
  -1  -9   4 2762.61 179.527  12
  -1   9   3 119.786 95.0137   7
  -1   9   3 32.5227 356.731  17
  -1   9   2 833.908 130.451   7
  -1   9   2 31.8320 345.543  17
   1   9  -1 102.542 103.582   6
  -1   9   1-16.3013 100.925   7
   1   9   0 198.700 107.810   6
  -1   9   0 67.1771 102.258   7
   1   9   1 95.7737 100.844   6
  -1   9  -1-34.2366 104.123   7
   1   9   1 32.5483 361.697  17
   1   9   2 1026.24 143.368   6
  -1   9  -2 864.406 146.660   7
  -1   9  -3-8.68414 107.554   7
   1   9   3 145.721 99.3118   6
   1   9   4 66.6174 95.7077   6
   1   9   4 105.176 379.389  17
   1   9   5 216.558 96.0760   6
   1   9   5-68.6039 371.266  17
   1   9   6 884.577 123.182   6
  -1   9  -6 935.868 138.281   7
   1   9   6 597.227 106.323   7
   1   9   7 119.156 76.8063   6
  -1   9  -7 147.362 103.211   7
   1   9   7-34.4104 377.438  17
  -1   9  -8 1626.16 162.233   7
  -1   9  -9 2384.45 188.495   7
  -1   9 -10 193.200 91.8303   7
   1  -9  10 154.396 69.2595  13
  -1   9 -11 472.337 101.793   7
   1  -9  11 313.220 75.1661  13
  -1   9 -12 440.583 99.3042   7
   1  -9  12 503.969 82.6456  13
   1  -9  13 35.6709 58.3263  13
   1  -9  14 794.419 444.900   9
   1  10 -11 457.037 91.8848   7
  -1 -10  11 288.614 75.9020  12
   1  10 -10 80.1095 81.4239   7
  -1 -10  10-57.1368 73.3959  12
   1  10  -9 661.706 113.383   7
  -1 -10   9 501.917 89.2930  12
   1  10  -8-94.1445 91.5337   7
  -1 -10   8-29.2690 67.5554  12
   1  10  -7 992.043 138.234   7
  -1 -10   7 888.043 103.635  12
   1  10  -6 40.6086 97.0110   7
  -1  10   6-63.5748 363.743  17
  -1  10   5 64.4633 377.721  17
   1  10  -4 287.580 120.699   7
  -1  10   4 66.8318 376.236  17
  -1  10   3 583.935 105.967   7
   1  10  -3 484.810 127.474   7
  -1  10   2 28.0604 85.6500   7
   1  10  -2 53.0355 105.973   7
  -1  10   2 33.3365 373.635  17
   1  10  -2-96.6221 343.744  17
  -1  10   1 1262.93 140.413   7
   1  10  -1 1357.02 161.958   7
  -1  10   1-33.2098 365.034  17
   1  10  -1 33.1986 380.649  17
  -1  10   0 463.780 112.365   7
   1  10   0 436.323 116.872   7
   1  10   0 101.398 366.106  17
   1  10   1 157.561 100.976   7
  -1  10  -1 382.387 108.458   7
  -1  10  -2 214.615 97.7186   7
   1  10   2 222.850 105.472   7
   1  10   3 179.836 96.8554   7
  -1  10  -3 231.454 105.403   7
   1  10   4 254.986 99.2214   7
  -1  10  -4 443.881 115.675   7
   1  10   5 33.8293 349.044  17
   1  10   6 165.330 375.333  17
  -1  10  -7 372.547 104.920   7
   1 -10   7 41.1095 67.1157  12
  -1  10  -8 931.127 124.813   7
   1 -10   8 801.893 103.181  12
  -1  10  -9 65.8980 81.0655   7
   1 -10   9 76.6617 69.4244  12
  -1  10 -10 31.0496 82.3080   7
   1 -10  10 22.9480 65.6552  12
   1 -10  11 65.5294 67.6549  12
   1 -10  12 527.688 402.579   9
   1  11  -8 142.690 78.0241   7
   1  11  -7-23.3384 77.5671   7
   1  11  -6-24.6779 298.027  17
  -1  11   5 27.3571 351.419  17
   1  11  -5 52.0935 315.706  17
   1  11  -4 403.915 102.848   7
   1  11  -4 82.2292 328.830  17
  -1  11   4-113.585 360.245  17
   1  11  -3 417.374 103.607   7
   1  11  -3 56.6961 324.645  17
  -1  11   3-28.7853 337.576  17
   1  11  -2 41.2854 85.7967   7
  -1  11   2 29.7901 339.500  17
   1  11  -2 28.9749 326.125  17
  -1  11   1 1041.29 116.509   7
   1  11  -1 1150.63 128.428   7
  -1  11   1 29.9348 330.262  17
   1  11  -1-30.1413 331.057  17
   1  11   0 157.794 88.5882   7
  -1  11   0 331.811 89.9511   7
   1  11   0 30.8426 339.877  17
  -1  11   0-29.3432 372.128  17
   1  11   1 692.376 108.184   7
  -1  11  -1 691.292 108.256   7
  -1  11  -2 1002.32 117.568   7
  -1  11  -2 28.6685 346.479  17
  -1  11  -3 581.319 103.773   7
   1  11   3-29.9476 344.533  17
  -1  11  -3 28.0181 323.689  17
  -1  11  -4 162.595 85.0403   7
  -1  11  -4-53.3144 320.798  17
   1  11   4 146.608 352.852  17
  -1  11  -5 49.3016 77.1104   7
  -1  11  -5-25.5653 293.734  17
  -1  11  -7 86.9196 79.1568   7
  -2   0  23-74.4544 120.749  22
  -2   0  22 187.866 125.615  22
  -2   0  21 78.4647 120.226  22
  -2   0  20 342.492 139.253  22
  -2   0  19-42.7273 124.701  22
  -2   0  18-30.4484 56.0613  14
  -2   0  18 9.92700 113.597  22
  -2   0  17 14.0908 53.0872  13
  -2   0  17-36.7898 110.668  22
  -2   0  16 5564.25 283.712  13
  -2   0  16 7118.26 352.175  22
  -2   0  15-8.77631 52.0183  13
  -2   0  15 7.34837 88.7436  22
  -2   0  14 230.492 59.3862  13
  -2   0  14 142.096 315.400   9
  -2   0  14 192.347 86.1168  22
  -2   0  13-7.57524 45.5746  13
  -2   0  13-32.5493 282.980   9
  -2   0  13 33.3673 69.3317  22
  -2   0  12 3792.47 447.343   9
  -2   0  12 3341.23 172.350  13
  -2   0  12 3301.65 191.637  22
  -2   0  11-103.356 235.455   9
  -2   0  11-3.09325 42.5826  13
  -2   0  11 12.4711 57.5465  22
   2   0 -11-66.3582 90.8325   1
  -2   0  10 75921.8 3031.41   9
   2   0 -10 78178.7 2874.70   1
  -2   0  10 71009.7 2749.67  22
   2   0  -9-19.0322 75.4227   1
  -2   0   9 47.3129 49.7918  22
  -2   0   9 14.1524 103.515  20
  -2   0   8 31279.5 1313.39  20
  -2   0   8 32863.9 1267.29  22
   2   0  -7 26.7981 61.8283   1
   2   0  -7 9.64173 93.3227   2
  -2   0   7 6.97775 38.1747  22
  -2   0   7 24.2822 86.3550  20
   2   0  -6 42202.1 1725.76   2
   2   0  -6 44472.6 1695.33   1
   2   0  -5 77.5390 88.5365   2
  -2   0   5 120.933 181.808  10
   2   0  -4 32827.6 1315.97   2
  -2   0   4 33737.3 1395.93  10
  -2   0   3-6.42769 77.0564  10
   2   0  -2 33328.8 1267.64  16
  -2   0   1-5.34458 25.6536  16
   2   0  -1 11.8941 33.4813  19
   2   0  -1 40.6895 20.8411  16
  -2   0   0 70866.1 2653.98  19
   2   0   1-2.90281 37.1677   1
   2   0   2 516743. 19140.3   1
   2   0   3 10.7023 45.9749   1
   2   0   4 53593.8 2046.75   1
   2   0   5 5.28582 51.1613   1
   2   0   6 9812.95 637.403   9
   2   0   6 9100.46 372.020  23
   2   0   7-186.734 298.868   9
   2   0   7 10.1262 45.0918  23
   2   0   7 42.0919 93.3992   2
   2   0   8 13066.9 537.674  23
   2   0   8 13898.7 668.159   2
   2   0   9-30.6231 307.964   9
   2   0   9 51.5030 53.9764  23
   2   0   9-29.2362 103.408   2
   2   0  10 64207.8 2703.77   9
   2   0  10 56670.3 2413.94   2
   2   0  11 351.611 395.162   9
   2   0  12 2963.01 554.156   9
   2   0  13 382.516 385.568   9
   2   0  15 6.64876 79.1140  22
   2   0  16 6825.88 353.610  22
   2   0  17-7.98103 89.8296  22
   2   0  18 2887.50 186.532  13
   2   0  18 3662.57 237.750  22
   2   0  19 64.5508 108.509  22
   2   0  20 315.099 122.019  22
   2   0  21 103.899 107.711  22
   2   0  22-90.2365 109.818  22
   2   0  23 182.843 102.408  22
  -2   1  23-63.5393 116.150  22
  -2  -1  23 93.3303 115.238  22
  -2  -1  22 121.487 126.483  22
  -2   1  22 155.036 125.269  22
  -2  -1  21 494.152 143.540  22
  -2   1  21 270.003 137.560  22
  -2   1  20 111.125 122.550  22
  -2  -1  20 199.891 128.229  22
  -2  -1  19 114.467 63.7711  14
  -2  -1  19 53.9187 60.9916  13
  -2  -1  19 10.6044 118.879  22
  -2   1  19 10.7643 122.698  22
  -2  -1  18 156.731 65.2678  13
  -2  -1  18 319.978 124.463  22
  -2   1  18 269.548 126.381  22
  -2  -1  17 38.7596 62.0613  13
  -2  -1  17-9.19249 109.383  22
  -2   1  17-36.9966 110.470  22
  -2  -1  16 37.7889 63.5389  13
  -2   1  16 160.305 106.636  22
  -2  -1  16-25.2376 100.121  22
  -2  -1  15 340.924 75.8376  13
  -2  -1  15 432.749 381.619   9
  -2   1  15 194.933 100.161  22
  -2  -1  15 206.684 97.7423  22
  -2  -1  14 961.260 391.761   9
  -2  -1  14 1067.96 106.491  13
  -2   1  14 1008.73 83.2621  13
  -2   1  14 965.131 122.564  22
  -2  -1  14 1193.87 126.949  22
  -2   1  13 3052.68 161.846  13
  -2  -1  13 3290.02 490.578   9
  -2  -1  13 3255.44 181.562  13
  -2   1  13 3388.44 202.964  22
  -2  -1  13 3612.83 206.048  22
  -2  -1  12 33824.3 1620.75   9
  -2   1  12 29743.8 1185.16  13
  -2  -1  12 31003.9 1205.18  13
  -2  -1  12 31679.8 1219.05  22
  -2   1  12 32359.0 1221.42  22
  -2   1  11 1015.71 74.1268  13
  -2  -1  11 1089.74 90.4259  13
   2  -1 -11 966.795 225.222  10
   2  -1 -11 1227.21 180.784   1
  -2  -1  11 1126.37 100.182  22
  -2   1  11 1132.39 100.438  22
  -2   1  10 2371.45 120.086  13
   2  -1 -10 1979.33 286.838  10
   2   1 -10 2627.79 212.584   1
   2  -1 -10 2516.18 220.325   1
  -2   1  10 2356.86 143.077  22
  -2  -1  10 2398.80 143.271  22
   2   1 -10 2635.55 290.103  16
  -2  -1   9 2728.10 425.928  10
   2  -1  -9 2521.52 293.911  10
   2  -1  -9 3206.07 236.184   1
   2   1  -9 2753.16 215.780   1
  -2  -1   9 2795.07 212.557  20
  -2   1   9 2797.50 211.693  20
  -2   1   9 3279.59 159.487  22
  -2  -1   9 2860.29 154.707  22
   2   1  -9 2422.30 271.259  16
  -2  -1   8 4068.96 460.975  10
   2  -1  -8 3153.20 313.490  10
   2  -1  -8 4309.69 259.854   1
  -2  -1   8 3702.48 233.331  20
  -2   1   8 3917.52 238.908  20
  -2   1   8 3818.98 183.671  22
  -2  -1   8 3744.05 183.749  22
   2   1  -8 4063.79 309.672  16
  -2  -1   7 131643. 5189.24  10
   2  -1  -7 114035. 5043.68  10
   2   1  -7 126483. 4975.53   2
   2  -1  -7 136560. 4981.75   2
   2  -1  -7 137852. 4946.37   1
  -2  -1   7 130926. 4869.55  22
  -2   1   7 133461. 4870.01  22
  -2   1   7 129378. 4907.75  20
  -2  -1   7 129118. 4907.68  20
   2   1  -7 126002. 5001.09  16
   2  -1  -6 189342. 6869.65   1
   2  -1  -6 186291. 6908.51   2
   2   1  -6 191216. 6907.43   2
   2   1  -6 177451. 6923.84  16
   2  -1  -5 76671.9 2906.77   2
   2   1  -5 74125.7 2904.37   2
   2  -1  -5 78106.4 2869.51   1
   2  -1  -5 75736.0 3009.07  10
   2   1  -5 72869.8 2915.20  16
   2  -1  -4 613712. 22288.1   1
   2  -1  -4 610818. 22330.3   2
   2   1  -4 582651. 22326.4   2
   2  -1  -4 588265. 22407.0  10
   2   1  -4 598365. 22329.3  16
   2  -1  -3 238846. 8850.46   1
   2   1  -3 237995. 8886.80  16
   2  -1  -2 225272. 8331.77   1
   2   1  -2 223973. 8363.72  16
   2  -1  -1 5200.37 222.247  19
   2   1  -1 4840.17 220.762  19
  -2   1   0 131698. 4794.83  16
  -2  -1   0 124690. 4810.16  19
  -2   1  -1 11310.3 420.875   1
  -2   1  -1 10600.2 442.763  16
   2  -1   2 230612. 8347.56  10
  -2   1  -2 219984. 8243.68   1
  -2   1  -3 4042.21 269.097  10
   2  -1   3 3664.17 320.287  10
  -2   1  -3 3636.56 185.497   1
   2   1   3 3438.64 210.942   1
  -2   1  -4 11729.6 566.500  10
   2   1   4 10802.2 490.769   1
  -2   1  -4 11222.1 476.174   1
  -2   1  -5 38993.9 1595.87  10
  -2   1  -5 39049.5 1488.30   1
  -2  -1  -5 35201.6 1533.34   1
   2   1   5 38214.8 1492.33   1
  -2   1  -6 9898.66 551.101  10
   2  -1   6 9150.71 373.202  23
   2   1   6 8899.04 371.626  23
   2   1   6 9450.21 435.725   1
  -2  -1  -6 9187.48 489.092   1
  -2   1  -6 9619.56 436.088   1
  -2   1  -7 170.902 152.112  10
   2  -1   7 306.944 55.3761  23
   2   1   7 283.125 53.9458  23
  -2  -1  -7 329.918 119.149   1
   2  -1   7 329.982 106.981   2
   2   1   7 191.617 73.2100   1
   2   1   7 328.744 115.737   2
  -2   1  -7 269.458 82.7605   1
  -2   1  -8 8620.57 557.008  10
   2  -1   8 8453.41 668.102   9
  -2  -1  -8 8022.96 670.245  10
   2   1   8 7704.16 329.551  23
   2  -1   8 7587.26 330.703  23
  -2   1  -8 7635.00 413.534   1
   2  -1   8 8589.70 461.812   2
   2   1   8 7869.27 450.913   2
  -2  -1  -8 7145.89 460.342   1
  -2  -1  -9 43942.5 2160.05  10
   2  -1   9 46034.0 1737.88  23
   2   1   9 45264.8 1736.56  23
   2   1   9 44588.0 1896.19   2
  -2  -1  -9 43102.9 1924.00   1
   2  -1   9 49434.6 1913.81   2
  -2   1  -9 44588.6 1854.33   1
  -2  -1 -10 798.391 255.727  10
   2  -1  10 1433.62 421.498   9
   2   1  10 911.138 89.4397  23
   2  -1  10 926.119 89.2555  23
   2   1  10 1173.73 178.062   2
  -2   1 -10 834.166 150.392   1
   2  -1  10 1279.00 180.946   2
  -2  -1 -10 986.339 195.843   1
   2  -1  11 8359.61 750.062   9
   2  -1  11 7589.13 342.994  23
   2   1  11 7604.01 342.154  23
   2  -1  12 6386.34 728.087   9
   2  -1  12 5785.05 282.840  23
   2   1  12 5735.73 279.164  23
   2   1  13 6420.30 309.868  23
   2  -1  13 6310.89 312.693  23
   2  -1  14 1907.93 518.283   9
   2   1  14 2159.54 159.080  23
   2  -1  14 2068.00 156.031  23
   2   1  15 707.665 112.894  22
   2  -1  15 748.932 110.297  22
   2  -1  16 5803.72 809.164   9
   2   1  16 5397.54 302.353  22
   2  -1  16 5674.00 305.505  22
   2   1  17 1479.28 154.374  22
   2  -1  17 1726.41 161.425  22
   2  -1  18 149.669 77.8511  13
   2  -1  18 318.751 112.372  22
   2   1  18 263.216 110.796  22
   2  -1  19-55.1303 69.5287  13
   2  -1  19 63.8386 104.361  22
   2   1  19-27.8838 101.947  22
   2   1  20 48.1930 108.557  22
   2  -1  20 172.964 114.407  22
   2   1  21 432.452 125.787  22
   2  -1  21 342.766 122.492  22
   2  -1  22-8.80899 100.801  22
   2   1  22-8.98196 104.026  22
   2   1  23-74.0495 92.9940  22
   2  -1  23 88.7662 91.9644  22
  -2   2  23 81.7217 113.532  22
  -2  -2  23 19.9182 108.275  22
  -2  -2  22-43.1306 118.797  22
  -2   2  22 165.225 131.078  22
  -2  -2  21 109.049 122.008  22
  -2   2  21 401.329 141.605  22
  -2  -2  20-20.9698 63.5557  14
  -2  -2  20 124.666 67.1866  13
  -2   2  20-22.4657 121.562  22
  -2  -2  20 22.0634 117.195  22
  -2  -2  19 1729.21 144.570  13
  -2   2  19 1829.36 196.434  22
  -2  -2  19 2026.49 203.937  22
  -2  -2  18 250.443 69.5944  12
  -2  -2  18 585.683 94.6982  13
  -2  -2  18 260.428 416.445   9
  -2  -2  18 330.127 127.817  22
  -2   2  18 121.307 122.223  22
  -2  -2  17-209.969 419.524   9
  -2  -2  17 37.6842 73.6023  13
  -2  -2  17-46.5631 109.554  22
  -2   2  17-37.4279 107.506  22
  -2  -2  16 2852.91 190.289  13
  -2  -2  16 3145.36 224.071  22
  -2   2  16 2881.41 218.327  22
  -2  -2  15 633.473 92.6538  13
  -2  -2  15 289.259 385.980   9
  -2  -2  15 627.616 118.105  22
  -2   2  15 625.059 113.808  22
  -2  -2  14 721.785 393.822   9
  -2  -2  14 862.106 102.739  13
  -2  -2  14 1026.22 122.123  22
  -2   2  14 1090.95 124.153  22
  -2  -2  13 499.052 83.0628  13
  -2   2  13 490.270 91.0663  22
  -2  -2  13 411.972 92.8034  22
  -2  -2  12 219.818 68.2254  13
  -2   2  12 224.953 73.8733  22
  -2  -2  12 221.670 70.6392  22
  -2  -2  11 55.2065 56.8005  13
   2  -2 -11 19.7368 120.479   1
  -2  -2  11 9.00160 60.9110  22
  -2   2  11 13.6408 63.9902  22
   2  -2 -10 20414.8 939.694   1
   2   2 -10 19688.2 888.152   1
  -2  -2  10 18273.7 762.499  22
  -2   2  10 20003.3 767.425  22
   2   2 -10 19312.4 942.109  16
   2  -2  -9 9160.36 493.477   1
  -2  -2   9 8071.05 359.095  22
  -2   2   9 8632.38 362.220  22
   2   2  -9 9044.90 514.929  16
   2  -2  -8 41489.7 1848.36  10
   2  -2  -8 41121.0 1644.16   1
  -2   2   8 39197.5 1558.45  20
  -2  -2   8 37088.2 1553.34  20
  -2  -2   8 40292.9 1509.21  22
  -2   2   8 39661.1 1509.28  22
   2   2  -8 40368.2 1664.52  16
   2  -2  -7 8588.59 593.497  10
   2  -2  -7 9358.89 447.162   1
  -2   2   7 7909.41 334.162  22
  -2  -2   7 8079.51 335.078  22
  -2  -2   7 7216.29 370.502  20
  -2   2   7 8114.62 375.720  20
   2   2  -7 8274.47 461.154  16
   2  -2  -6 13411.0 607.536   2
   2  -2  -6 13036.0 608.501   1
   2   2  -6 13008.0 599.259   2
   2   2  -6 13435.0 633.697  16
   2  -2  -5 7415.74 377.717   1
   2   2  -5 7255.77 374.420   2
  -2   2   5 7482.02 338.825   1
   2  -2  -5 7981.81 385.261   2
  -2  -2   5 7571.75 312.883  13
   2   2  -5 8028.95 407.940  16
   2  -2  -4 76711.3 2818.85   2
   2   2  -4 76349.0 2817.30   2
  -2   2   4 71890.1 2777.31   1
   2   2  -4 76938.9 2839.32  16
  -2  -2   4 67606.8 2854.60  16
   2   2  -3 415205. 15483.8   2
  -2   2   3 408792. 15449.0   1
   2  -2  -3 419931. 15488.4   2
   2   2  -3 436793. 15505.8  16
  -2  -2   3 416813. 15519.6  16
  -2   2   2 721662. 27791.6   1
  -2  -2   2 784666. 27855.3  16
   2   2  -2 805502. 27844.4  16
   2  -2  -1 27181.3 1022.43  19
  -2  -2   1 26452.1 1056.19  16
   2  -2  -1 26391.9 1021.24  16
   2   2  -1 26445.2 1017.48  19
   2  -2   0 26583.6 1057.69  16
  -2   2   0 28066.0 1051.54  19
  -2  -2  -1 25752.6 1009.58  19
  -2   2  -1 28017.5 1026.87  16
   2  -2   1 25238.3 1039.30  16
  -2   2  -2 9610.57 427.866  16
   2  -2   3 3265.64 245.467  10
  -2   2  -3 3461.64 217.497  16
   2  -2   4-53.0949 112.119  10
  -2   2  -4 141.713 97.7060  16
  -2   2  -5 131697. 4709.70   7
  -2   2  -5 120839. 4760.67   1
   2  -2   5 123158. 4961.32  10
  -2   2  -5 116262. 4814.75  16
   2  -2   6 4163.58 438.464  10
  -2   2  -6 4838.89 263.248   1
   2  -2   6 4749.68 294.133   2
   2   2   6 4995.39 294.176   2
  -2   2  -6 4794.41 213.638   7
   2  -2   6 4663.74 208.301  23
   2   2   6 4564.27 204.902  23
  -2   2  -6 4736.21 331.148  16
   2  -2   7 29381.7 1548.34  10
   2   2   7 31236.3 1302.33   2
   2   2   7 30199.2 1267.61   1
  -2   2  -7 30393.8 1255.66   1
   2  -2   7 32734.5 1308.73   2
  -2   2  -7 32019.6 1182.77   7
   2  -2   7 30889.8 1180.82  23
   2   2   7 30222.0 1177.56  23
  -2   2  -7 29124.7 1339.15  16
  -2   2  -8 174.536 49.0877   7
  -2   2  -8 161.410 76.1390   1
   2  -2   8 233.862 113.126   2
   2   2   8 193.393 113.048   2
   2   2   8 160.764 82.4520   1
   2   2   8 132.795 51.6006  23
   2  -2   8 181.922 55.2668  23
  -2   2  -8 220.932 141.507  16
  -2   2  -9 17474.2 677.474   7
   2   2   9 16936.4 831.965   2
  -2   2  -9 17234.7 781.174   1
   2  -2   9 17206.5 831.890   2
   2   2   9 16491.6 773.680   1
   2   2   9 16848.5 676.854  23
   2  -2   9 17185.8 680.839  23
  -2   2  -9 15819.1 869.228  16
   2  -2  10 4171.37 211.515  23
   2   2  10 4267.01 209.361  23
   2  -2  11 4927.20 635.064   9
   2  -2  11 4588.58 232.239  23
   2   2  11 4677.50 229.792  23
   2  -2  12-95.3336 420.223   9
   2   2  12 89.0623 60.9007  23
   2  -2  12 137.871 68.1635  23
   2   2  12-69.3051 333.509   5
   2  -2  13 1831.28 517.753   9
   2   2  13 1507.17 127.678  23
   2  -2  13 1383.38 124.463  23
   2   2  13 1337.34 384.058   5
   2  -2  14 2737.26 600.424   9
   2   2  14 2781.57 184.611  22
   2  -2  14 2948.29 187.893  22
   2   2  14 2242.03 428.336   5
   2  -2  15 675.572 474.542   9
   2  -2  15 490.619 99.4873  22
   2   2  15 482.721 100.115  22
   2  -2  16 3259.34 218.614  22
   2   2  16 3363.22 221.103  22
   2  -2  17 267.661 493.069   9
   2  -2  17 103.182 92.0039  22
   2   2  17 98.1212 95.8977  22
   2  -2  18 35.5590 76.9893  13
   2  -2  18 66.0286 472.000   9
   2  -2  18 95.5201 104.508  22
   2   2  18 61.8639 101.152  22
   2  -2  19 53.7697 79.0845  13
   2  -2  19 164.129 105.197  22
   2   2  19-84.0478 109.872  22
   2  -2  20 709.202 99.2402  13
   2  -2  20 776.576 137.264  22
   2   2  20 740.172 139.708  22
   2  -2  21-151.885 108.777  22
   2   2  21-91.2972 106.670  22
   2  -2  22-25.3540 94.7222  22
   2   2  22 25.9235 96.4385  22
  -2   3  22-10.5339 115.537  22
  -2  -3  22-30.2725 108.702  22
  -2  -3  21 499.219 82.8923  14
  -2  -3  21 390.785 78.6480  13
  -2  -3  21 53.5295 116.536  22
  -2   3  21 174.476 125.921  22
  -2  -3  20 115.149 71.4378  13
  -2  -3  20 54.1818 114.656  22
  -2   3  20 231.798 129.930  22
  -2  -3  19 65.7951 61.9681  12
  -2  -3  19 236.777 81.9092  13
  -2  -3  19 232.676 120.661  22
  -2   3  19 229.412 125.133  22
  -2  -3  18 1347.98 513.848   9
  -2  -3  18 1101.64 128.062  13
  -2  -3  18 1496.49 173.689  22
  -2   3  18 1238.13 168.149  22
  -2  -3  17 1646.78 547.758   9
  -2  -3  17 1794.75 155.572  13
  -2  -3  17 2049.23 189.381  22
  -2   3  17 1868.07 187.455  22
  -2  -3  16 4583.74 260.130  13
  -2  -3  16 4517.53 701.126   9
  -2  -3  16 4677.76 286.200  22
  -2   3  16 4316.86 280.353  22
  -2  -3  15 2048.27 566.070   9
  -2  -3  15 1670.22 151.016  13
  -2  -3  15 2049.47 174.389  22
  -2   3  15 2088.81 177.988  22
  -2  -3  14 895.005 113.983  13
  -2  -3  14 887.633 125.138  22
  -2   3  14 1029.81 127.522  22
  -2  -3  13 51.7394 73.8792  13
  -2   3  13 63.7030 79.7203  22
  -2  -3  13 64.3553 79.4334  22
  -2  -3  12 122.690 70.4006  13
  -2   3  12 316.043 78.8434  22
  -2  -3  12 322.069 83.5382  22
  -2   3  11 1365.47 117.356  22
  -2  -3  11 1299.86 117.076  22
  -2   3  11 1527.58 161.577   4
   2   3 -11 1307.75 102.385   7
   2  -3 -10 7685.71 655.073  10
   2   3 -10 6941.02 312.884   7
  -2   3  10 6940.10 372.805   4
  -2  -3  10 7158.72 323.766  22
  -2   3  10 6701.85 319.048  22
  -2  -3   9 4044.52 454.066  10
   2  -3  -9 5138.21 525.213  10
  -2   3   9 5532.54 299.912   4
  -2  -3   9 4998.49 239.149  22
  -2   3   9 4822.82 237.379  22
   2   3  -9 4757.78 365.866  16
  -2  -3   8 94391.3 3650.92  13
   2   3  -8 101736. 3642.86   6
  -2   3   8 92539.7 3706.00   4
  -2  -3   8 99065.7 3646.94  22
  -2   3   8 97886.9 3647.38  22
   2   3  -8 97367.6 3816.71  16
  -2  -3   7 922.594 83.2884  13
  -2  -3   7 915.571 220.849  10
   2   3  -7 1025.77 89.3363   6
  -2   3   7 906.543 128.424   4
  -2   3   7 978.804 108.057   1
  -2   3   7 807.631 76.7989  22
  -2  -3   7 1095.39 82.4208  22
  -2   3   7 933.289 116.983  20
  -2   3   7 1093.39 213.169  17
   2   3  -7 1060.17 165.557  16
  -2  -3   6 37860.8 1467.89  13
  -2   3   6 35976.1 1504.43   1
   2   3  -6 37387.3 1480.78   6
  -2   3   6 41400.4 1529.40   4
  -2  -3   6 39104.8 1462.57  22
  -2   3   6 36427.9 1460.45  22
   2   3  -6 39634.4 1592.61  16
  -2   3   5 2697.24 158.805   1
  -2   3   5 2617.00 192.921   4
   2   3  -5 2390.93 161.783   6
  -2  -3   5 2672.64 136.533  13
  -2  -3   5 2382.77 245.327  16
   2   3  -5 2772.94 221.185  16
  -2   3   4 5312.84 238.709   1
   2  -3  -4 5767.33 264.873   2
   2   3  -4 5307.70 255.856   2
  -2  -3   4 5536.49 215.824  13
  -2  -3   4 5151.03 325.935  16
  -2  -3   3 47128.1 1057.05  13
   2   3  -3 49889.5 1115.03   2
   2  -3  -3 51458.6 1124.11   2
  -2   3   3 47288.7 1106.99   1
  -2  -3   3 47163.3 1095.44  21
  -2  -3   3 48166.8 1234.37  16
   2   3  -2 109738. 4033.10   8
  -2   3   2 97508.1 3994.73   1
   2  -3  -2 106057. 3983.24   2
   2   3  -2 106920. 3980.51   2
  -2  -3   2 106998. 3979.40  21
   2  -3  -2 107397. 3973.49  19
   2  -3  -2 107114. 3998.01  16
  -2  -3   2 107846. 4055.02  16
   2   3  -2 108204. 3970.98  19
   2   3  -1 3644.58 251.316   8
  -2  -3   1 3894.00 237.430  16
   2  -3  -1 3857.20 204.741  16
   2   3   0 167264. 6611.96   8
  -2  -3   0 177430. 6587.28  16
   2  -3   0 179154. 6563.49  16
   2   3   1 33459.1 1508.68   4
   2  -3   1 36260.1 1473.47  16
   2   3   2 2756.87 286.320   5
  -2   3  -2 2185.08 121.761   6
  -2   3  -2 2464.34 164.598  16
   2  -3   2 2315.81 187.041  16
   2   3   3 74364.4 3149.09   5
  -2   3  -3 80653.2 2979.46   6
  -2   3  -3 79243.8 3046.11  16
   2   3   4 763.468 229.253   5
   2   3   4 794.786 135.230   1
  -2   3  -4 856.582 83.7446   7
   2   3   4 733.044 98.9535   2
   2  -3   4 927.437 105.683   2
   2  -3   4 692.738 162.901  10
  -2   3  -4 941.838 131.753  16
   2   3   5 112075. 4289.67   2
   2  -3   5 112900. 4293.20   2
  -2   3  -5 110649. 4220.04   7
   2   3   5 104666. 4422.44   5
   2   3   5 102617. 4316.19   1
   2  -3   5 96517.2 4395.30  10
  -2   3  -5 115245. 4329.20  16
   2  -3   6 4078.72 386.579  10
  -2   3  -6 4769.45 221.851   7
   2  -3   6 5011.49 293.397   2
  -2   3  -6 4452.76 265.842   1
   2   3   6 4784.21 290.592   2
   2   3   6 4715.87 299.207   1
   2   3   6 4433.61 421.329   5
   2  -3   6 4697.13 204.449  23
   2   3   6 4630.75 200.114  23
  -2   3  -6 4576.36 320.204  16
   2  -3   7 4945.96 504.929  10
  -2   3  -7 5967.35 265.580   7
   2   3   7 5423.23 497.034   5
   2   3   7 4803.48 325.694   1
   2   3   7 5750.26 353.006   2
   2  -3   7 5934.82 357.746   2
  -2   3  -7 5901.01 320.514   1
   2  -3   7 5666.02 251.407  23
   2   3   7 5828.13 246.598  23
  -2   3  -7 5815.71 385.392  16
   2  -3   8 67257.4 3025.86  10
   2   3   8 66600.8 2624.88   1
   2   3   8 69092.0 2668.71   2
   2  -3   8 68941.5 2669.46   2
  -2   3  -8 67496.3 2519.08   7
  -2   3  -8 66378.2 2604.46   1
   2   3   8 59309.7 2785.59   5
   2   3   8 66679.7 2506.08  23
   2  -3   8 66274.2 2510.32  23
  -2   3  -8 66621.2 2701.40  16
   2   3   9 3709.95 179.202  23
   2  -3   9 3358.26 179.265  23
  -2   3  -9 3501.72 186.328   7
   2   3   9 3668.30 303.026   2
   2   3   9 3241.99 414.533   5
  -2   3  -9 3454.30 256.369   1
   2  -3   9 3648.76 302.788   2
   2   3  10 4266.03 207.720  23
   2  -3  10 4078.07 210.586  23
   2   3  10 3960.43 467.694   5
  -2   3 -10 4346.96 216.924   7
   2   3  11 58.9205 53.3985  23
   2  -3  11 104.141 62.0657  23
   2  -3  12 5671.49 281.814  23
   2   3  12 6150.30 285.131  22
   2  -3  13 12282.5 1052.16   9
   2   3  13 12381.3 518.722  22
   2  -3  13 12319.3 518.696  22
   2   3  13 9471.26 695.575   4
   2   3  13 9681.37 764.762   5
   2  -3  14-60.5260 533.566   9
   2  -3  14 18.6418 75.5892  22
   2   3  14-31.0170 71.8457  22
   2   3  14 114.563 226.752   4
   2   3  14-59.5194 251.334   5
   2  -3  15 8567.52 956.970   9
   2   3  15 7615.44 359.915  22
   2  -3  15 7384.71 357.620  22
   2  -3  16 743.664 567.364   9
   2   3  16 596.484 109.265  22
   2  -3  16 958.940 124.859  22
   2  -3  17 2659.50 209.583  13
   2  -3  17 3802.62 760.069   9
   2   3  17 3244.97 221.684  22
   2  -3  17 3320.93 221.843  22
   2  -3  18 614.082 518.286   9
   2  -3  18 919.890 123.625  13
   2  -3  18 920.380 136.564  22
   2   3  18 723.417 134.043  22
   2  -3  19 512.593 472.552   9
   2  -3  19 591.893 102.230  13
   2  -3  19 447.259 119.553  22
   2   3  19 592.235 128.423  22
   2  -3  20 113.202 75.2441  13
   2   3  20 179.339 105.174  22
   2  -3  20 78.3711 98.9296  22
   2  -3  21 317.237 74.7557  13
   2   3  21 138.579 104.212  22
   2  -3  21 192.378 105.011  22
  -2  -4  21 208.609 72.2776  14
  -2  -4  21 221.168 68.8766  13
  -2  -4  21 78.8870 110.279  22
  -2  -4  20 293.938 81.5675  13
  -2  -4  20 134.394 117.129  22
  -2   4  20 149.499 122.465  22
  -2  -4  19 220.134 413.381   9
  -2  -4  19-20.2700 75.4075  13
  -2  -4  19 41.9602 66.3251  12
  -2   4  19-107.018 120.957  22
  -2  -4  19 83.5288 110.914  22
  -2  -4  18 93.2833 81.8531  13
  -2   4  18 105.528 117.323  22
  -2  -4  18 121.148 104.225  22
  -2  -4  17 2057.40 595.803   9
  -2  -4  17 1914.68 161.560  13
  -2   4  17 1645.12 178.300  22
  -2  -4  17 1614.27 173.536  22
  -2  -4  16 693.108 114.178  13
  -2   4  16 715.150 133.064  22
  -2  -4  16 743.854 130.764  22
  -2  -4  15 1058.69 128.088  13
  -2   4  15 1141.48 141.981  22
  -2  -4  15 1121.46 138.377  22
  -2   4  14 4629.07 278.017  22
  -2  -4  14 4884.36 280.035  22
  -2   4  13 8491.15 416.443  22
  -2  -4  13 8900.79 419.279  22
  -2  -4  12 475.437 96.1159  22
  -2   4  12 219.797 85.5805  22
   2   4 -12 307.615 73.5758   7
  -2  -4  11 14599.6 623.547  13
  -2   4  11 14484.9 619.321  22
  -2  -4  11 15175.5 623.336  22
   2   4 -11 14463.1 612.979   7
  -2  -4  10 8674.17 398.301  13
  -2  -4  10 8807.24 393.509  22
  -2   4  10 8877.54 394.503  22
  -2  -4   9 5924.95 293.107  13
  -2   4   9 6086.44 286.389  22
  -2  -4   9 6288.26 288.008  22
  -2  -4   8 184.462 63.2321  13
   2   4  -8 298.422 68.2774   6
  -2   4   8 184.385 55.7273  22
  -2  -4   8 193.465 56.9517  22
  -2   4   8 295.427 217.863  17
  -2  -4   7 5707.22 268.257  13
   2   4  -7 6119.38 281.117   6
  -2   4   7 5885.86 305.378   1
  -2   4   7 5813.19 256.474   6
  -2   4   7 5064.82 253.669  22
  -2  -4   7 6053.25 260.254  22
  -2   4   7 4836.19 398.173  17
  -2   4   6 56.3894 52.1549   1
   2   4  -6 64.0427 70.4571   6
  -2   4   6 34.0216 52.3374   6
  -2  -4   6 63.1860 49.6982  13
  -2   4   6 11.8436 181.672  17
  -2   4   5 16727.5 550.259   1
   2   4  -5 16026.1 545.113   6
  -2   4   5 15697.0 509.836   6
  -2  -4   5 17525.5 505.969  13
  -2  -4   5 16133.2 709.474  16
  -2   4   4 195.441 62.9431   1
  -2   4   4 158.481 62.7121   6
   2   4  -4 155.813 97.6835   6
  -2  -4   4 132.347 44.9748  13
   2   4  -4-102.538 221.522  18
  -2  -4   4 83.5108 105.634  16
   2  -4  -4 85.1976 44.3841  19
  -2   4   3 105104. 4061.52   1
  -2   4   3 106729. 4029.20   6
  -2  -4   3 112217. 4011.37  13
  -2  -4   3 107281. 4157.91  16
   2  -4  -3 105397. 4013.33  19
   2   4  -3 105615. 4012.34  19
   2  -4  -3 109472. 4073.40  16
  -2  -4   2 1305.00 83.0783  13
   2   4  -2 1548.73 169.443   8
  -2   4   2 1275.11 102.034   6
  -2  -4   2 1216.78 117.870  21
  -2  -4   2 1112.65 157.124  16
   2  -4  -2 1307.98 124.290  16
   2   4  -1 11304.6 521.714   8
  -2  -4   1 10547.7 418.011  13
   2   4  -1 11731.5 516.697   4
  -2   4   1 10136.0 442.976   6
  -2  -4   1 10552.8 449.484  21
   2  -4  -1 10081.8 482.228  16
  -2  -4   1 10260.1 521.679  16
   2   4   0 7098.31 416.050   8
  -2   4   0 7772.84 340.134   6
   2   4   0 7911.52 417.455   4
  -2  -4   0 8017.33 342.226  21
   2  -4   0 7815.78 392.377  16
  -2  -4   0 7433.17 409.757  16
   2   4   1 14197.0 698.846   4
  -2  -4  -1 15948.0 611.603  21
  -2  -4  -1 14518.8 680.381  16
   2  -4   1 14356.5 679.295  16
   2   4   2 8401.44 485.868   8
   2  -4   2 9157.36 363.510   2
   2   4   2 9110.85 489.967   4
   2   4   2 7669.35 355.058   2
  -2  -4  -2 9312.37 368.690  21
   2  -4   2 7875.77 452.022  16
  -2   4  -2 9086.96 368.986  19
   2   4   3 9939.53 574.383   8
   2   4   3 10094.4 452.850   2
  -2   4  -3 11233.2 447.660   6
   2  -4   3 11283.3 464.527   2
  -2  -4  -3 10939.8 438.557  21
  -2  -4  -3 10284.7 431.171  19
  -2   4  -3 10930.3 516.086  16
   2   4   4 2671.52 169.938   2
   2  -4   4 2552.22 171.016   2
   2   4   4 2441.62 235.341   1
   2   4   4 1933.84 265.034   8
  -2   4  -4 2567.82 207.028  16
   2  -4   5 2055.58 168.534   2
   2   4   5 2084.75 307.408   5
   2   4   5 2033.42 278.401   4
   2   4   5 2170.29 205.530   1
   2   4   5 2077.83 165.796   2
  -2   4  -5 2057.12 136.976   7
   2  -4   5 1541.13 234.600  10
   2   4   5 1791.24 254.050   8
  -2   4  -5 2007.91 187.471  16
   2  -4   6 217.896 154.132  10
   2   4   6 64.8687 181.113   8
   2   4   6 418.402 226.483   5
   2   4   6 279.900 203.519   4
   2   4   6 170.025 88.4211   2
  -2   4  -6 239.074 74.2713   7
   2   4   6 88.4305 96.0156   1
   2  -4   6 163.918 88.6909   2
   2  -4   6 146.210 39.0520  23
   2   4   6 196.788 35.1077  23
  -2   4  -6 335.338 112.330  16
   2   4   6 15.5353 213.958  17
   2  -4   7 3695.86 423.062  10
   2   4   7 3873.39 377.372   8
   2   4   7 5453.67 468.270   5
  -2   4  -7 5182.73 254.945   7
   2   4   7 5315.19 335.708   2
   2   4   7 5594.54 340.695   1
   2  -4   7 5143.29 339.499   2
  -2   4  -7 5315.10 311.802   1
   2   4   7 4171.81 408.210   4
   2   4   7 4910.94 219.085  23
   2  -4   7 5264.86 226.849  23
   2   4   7 5656.16 450.998  17
  -2   4  -7 5669.30 371.764  16
   2   4   8 247.634 208.807   8
   2  -4   8 475.804 58.8816  23
  -2   4  -8 458.151 103.997   1
   2   4   8 315.806 121.570   2
  -2   4  -8 511.811 83.7607   7
   2  -4   8 577.897 141.194   2
   2   4   8 522.385 225.855   4
   2   4   8 618.515 255.668   5
   2   4   9 31467.6 1555.28   8
   2   4   9 37015.1 1374.58  22
   2  -4   9 36274.4 1374.84  23
   2   4   9 36037.8 1667.94   5
  -2   4  -9 36475.4 1392.50   7
   2   4   9 29015.8 1574.07   4
   2   4  10-37.2463 193.160   8
   2   4  10 130.924 52.7507  22
   2  -4  10 122.717 58.6139  23
  -2   4 -10 161.759 66.9107   7
   2   4  10-26.4162 221.470   5
   2   4  10-65.7919 211.103   4
   2   4  11-111.727 189.255   8
   2   4  11 115.168 58.0901  22
   2  -4  11 131.145 58.5630  22
   2   4  11-27.2783 228.677   5
  -2   4 -11 29.5981 68.5603   7
   2   4  11 317.317 230.347   4
   2  -4  12 66.5087 62.9054  22
   2   4  12-5.02038 55.0670  22
   2   4  12-23.1754 224.314   4
   2   4  12-139.630 259.320   5
  -2   4 -12 15.5283 66.2778   7
   2  -4  13 5650.55 286.030  22
   2   4  13 5554.08 282.882  22
   2   4  13 5032.26 460.305   4
   2   4  13 5878.90 524.480   5
   2  -4  14 194.238 499.915   9
   2  -4  14 62.9645 73.5410  22
   2   4  14 83.4555 80.0716  22
   2   4  14-21.0532 190.627   4
   2  -4  15 3378.09 719.376   9
   2   4  15 3338.35 206.701  22
   2  -4  15 2939.04 200.990  22
   2   4  15 2114.22 303.606   4
   2  -4  16-277.554 540.522   9
   2  -4  16 248.859 107.699  13
   2  -4  16 174.025 91.0678  22
   2   4  16-125.525 94.0763  22
   2  -4  17 1238.39 142.631  13
   2  -4  17 1256.19 641.167   9
   2   4  17 964.655 132.723  22
   2  -4  17 959.433 129.749  22
   2  -4  18 53.1293 83.6184  13
   2   4  18-50.9679 91.9285  22
   2  -4  18-67.2502 95.0169  22
   2  -4  19-63.3096 480.019   9
   2  -4  19 76.5153 78.3376  13
   2   4  19 8.62490 95.0528  22
   2  -4  19 133.167 92.1290  22
   2  -4  20 18.4597 69.2886  13
   2  -4  20 129.572 95.6572  22
   2  -4  21 109.588 66.2873  13
  -2  -5  21 41.5364 62.0787  14
  -2  -5  21 225.719 67.3279  13
  -2  -5  20 74.9422 68.9083  13
  -2  -5  19 653.018 101.115  13
  -2  -5  19 502.957 93.3059  12
  -2  -5  18 92.4106 85.5931  13
  -2  -5  18-59.1335 452.492   9
  -2  -5  17 249.941 495.216   9
  -2  -5  17 67.1371 83.6502  13
  -2   5  16 76.1760 103.546  22
  -2   5  15 70.6896 99.4887  22
  -2  -5  14 529.284 111.586  13
  -2   5  14 580.284 115.285  22
  -2  -5  13 10545.3 488.643  13
  -2   5  13 10466.4 488.477  22
   2   5 -13 10287.1 461.635   7
  -2  -5  12 2029.16 168.058  13
  -2   5  12 2266.57 166.902  22
   2   5 -12 1895.90 149.138   7
   2   5 -11 14259.6 611.857   7
  -2  -5  11 14114.5 613.363  13
  -2  -5  10 1633.23 140.903  13
  -2  -5   9 5983.00 262.535  13
  -2   5   9 1028.16 367.647  17
  -2   5   8 1772.25 167.236   1
  -2  -5   8 2045.39 143.001  13
   2   5  -7 1215.44 118.329   6
  -2   5   7 1026.96 119.385   1
  -2   5   7 1014.16 90.2945   6
  -2  -5   7 1078.52 99.5043  13
  -2   5   7 214.072 235.873  17
   2   5  -7 141.545 237.178  18
  -2   5   6 544.396 82.4592   6
  -2   5   6 648.914 93.8072   1
   2   5  -6 535.687 101.340   6
  -2  -5   6 659.184 78.4655  13
  -2   5   5 22634.1 913.973   6
  -2   5   5 23518.1 951.393   1
   2   5  -5 23792.1 950.454   6
  -2  -5   5 24581.8 908.286  13
   2  -5  -5 23674.4 993.277  16
   2   5  -5 21108.3 899.670  19
  -2   5   4 2411.75 173.676   1
   2   5  -4 2395.68 191.141   6
  -2   5   4 2490.85 154.715   6
  -2  -5   4 2347.73 135.345  13
  -2  -5   4 1991.57 242.429  16
   2  -5  -4 2171.71 185.644  16
  -2   5   3 28051.7 1084.33   6
  -2   5   3 26602.5 1124.99   1
  -2  -5   3 29393.3 1061.75  13
  -2  -5   3 27005.2 1232.39  16
   2  -5  -3 27459.4 1146.73  16
  -2   5   2 26.8090 69.6280   1
  -2   5   2 55.0573 62.9986   6
  -2  -5   2 47.6972 36.8138  13
  -2  -5   2-14.5908 97.5752  16
   2  -5  -2 56.7713 77.5024  16
  -2   5   1 2547.86 161.420   6
  -2  -5   1 2637.28 129.903  13
   2  -5  -1 2366.58 200.251  16
  -2  -5   1 2765.51 240.397  16
  -2   5   0 2462.90 155.563   6
  -2  -5   0 2389.66 162.982  21
  -2  -5   0 2387.95 219.741  16
   2  -5   0 2352.98 207.208  16
   2   5   1 20323.7 896.605   4
  -2   5  -1 19722.3 790.256   6
  -2  -5  -1 19677.4 792.040  21
   2  -5   1 18005.2 876.382  16
  -2  -5  -1 19898.4 893.265  16
   2   5   2 1333.31 192.161   8
   2   5   2 1559.67 212.242   4
  -2  -5  -2 1552.99 117.821  21
   2  -5   2 1582.21 198.232  16
  -2  -5  -2 1277.94 171.361  16
   2   5   3 63.5801 148.492   8
  -2   5  -3 229.652 67.2449   6
  -2  -5  -3 51.5528 59.8525  21
  -2  -5  -3 63.0746 78.1997  16
   2   5   4 8356.10 495.773   8
  -2   5  -4 9162.06 383.354   6
   2   5   4 8228.84 510.519   1
  -2  -5  -4 8398.36 370.334  21
  -2   5  -4 8326.78 373.408  19
   2   5   5 11342.4 614.590   4
  -2   5  -5 10910.8 463.354   7
   2   5   5 11573.8 596.072   1
   2   5   5 10782.6 587.305   8
   2  -5   5 11429.0 692.973  10
  -2   5  -5 12070.4 573.167  16
  -2   5  -6 1299.60 123.282   7
   2   5   6 1464.09 250.825   4
   2   5   6 1240.18 217.118   8
   2   5   7 128.211 189.929   4
  -2   5  -7 112.087 76.5279   7
   2   5   7-175.086 169.091   8
   2   5   7-20.4714 262.122  17
   2   5   8 3378.64 323.002   8
  -2   5  -8 3408.91 201.822   7
   2   5   8 3236.38 345.892   4
   2   5   9 3383.14 329.819   8
  -2   5  -9 4016.96 222.207   7
   2   5   9 3193.78 369.052   4
   2   5  10 2440.38 283.160   8
   2   5  10 2240.84 322.689   4
  -2   5 -10 2780.38 176.552   7
   2   5  11 760.229 185.909   8
  -2   5 -11 957.593 109.168   7
   2   5  11 787.737 246.832   4
   2   5  12 681.624 88.6485  22
   2   5  12 804.939 243.166   4
  -2   5 -12 653.103 104.820   7
   2   5  13 7336.30 346.373  22
   2   5  13 6387.17 490.975   4
   2  -5  14 1230.19 144.176  13
   2   5  14 1259.99 126.575  22
   2   5  14 1486.30 250.127   4
   2  -5  15 310.987 107.239  13
   2  -5  15 419.903 525.766   9
   2   5  15 211.802 87.9388  22
   2   5  15 307.971 186.235   4
   2  -5  16 70.1750 532.071   9
   2  -5  17 550.945 541.532   9
   2  -5  18 260.323 515.907   9
   2  -5  18 312.629 96.7500  13
   2  -5  19 178.870 468.586   9
   2  -5  19 235.220 84.1033  13
   2  -5  20 459.567 408.277   9
   2  -5  20 319.138 81.2965  13
  -2  -6  20 4.76652 63.7507  14
  -2  -6  20-45.7707 62.9732  13
  -2  -6  19-248.600 376.976   9
  -2  -6  19 5.69954 65.7477  12
  -2  -6  18-45.9224 77.7920  12
  -2  -6  18-281.752 415.214   9
  -2  -6  17 368.829 491.483   9
  -2  -6  17 377.489 95.1363  13
  -2  -6  16 112.039 90.9534  13
  -2  -6  15 451.389 106.629  13
  -2  -6  14 805.938 124.634  13
   2   6 -13 2521.14 174.277   7
  -2  -6  13 2313.93 184.489  13
   2   6 -12 306.870 90.8234   7
  -2  -6  12 299.051 96.1595  13
   2   6 -11 3747.87 237.954   7
  -2  -6  11 4017.66 237.598  13
   2   6 -10 6073.84 336.967   7
  -2  -6  10 6686.32 332.356  13
  -2  -6   9 600.380 93.9050  13
  -2   6   9 135.888 302.688  17
   2   6  -8 41.4406 77.5074   6
  -2  -6   8-55.3727 77.2900  13
  -2   6   8-21.6448 272.604  17
  -2   6   7 5379.31 257.791   6
   2   6  -7 5799.52 290.188   6
  -2  -6   7 5633.37 270.825  13
   2   6  -6 5139.96 271.767   6
  -2   6   6 4707.16 240.049   6
  -2  -6   6 5210.63 244.279  13
  -2   6   5 5731.55 268.158   6
   2   6  -5 6016.29 300.054   6
  -2  -6   5 5966.80 256.654  13
   2   6  -4 12772.9 588.151   6
  -2   6   4 12551.9 546.330   6
  -2  -6   4 12963.5 529.934  13
   2   6  -3 1195.67 153.230   6
  -2   6   3 1392.53 127.261   6
  -2  -6   3 1421.10 98.2086  13
   2   6  -2 7801.81 429.740   6
  -2   6   2 8763.90 388.058   6
  -2  -6   2 8424.45 351.468  13
   2  -6  -2 7400.85 455.614  16
  -2   6   1 122.216 72.2124   6
   2  -6  -1 69.3742 97.1685  16
  -2   6   0 6903.00 281.314   6
   2  -6   0 5864.84 374.928  16
  -2   6  -1 5312.41 260.510   6
   2  -6   1 3856.41 339.587  16
   2  -6   2 16603.2 849.427  16
   2   6   3 409.368 170.161   4
  -2   6  -3 201.761 74.1013   6
   2   6   3 309.143 154.372   8
   2  -6   3 232.118 55.4686  13
  -2   6  -4 2085.81 164.258   7
   2  -6   4 2259.20 140.786  13
   2   6   4 2244.28 254.651   8
   2   6   5 8466.57 502.830   4
  -2   6  -5 7702.00 362.839   7
   2   6   5 8155.35 474.844   8
   2  -6   5 7941.27 339.811  13
   2   6   6 264.009 182.645   4
  -2   6  -6 190.221 94.8510   7
   2   6   6 241.500 155.899   8
   2   6   6-70.2709 295.094  17
  -2   6  -7 2310.98 173.045   7
   2   6   7 2466.94 295.550   4
   2   6   7 2478.34 257.575   8
   2   6   8 75.8343 187.645   4
  -2   6  -8 95.7982 87.4688   7
   2   6   8 61.8245 156.278   8
   2   6   8-52.1681 322.968  17
  -2   6  -9 368.308 97.0645   7
   2   6   9 196.137 192.443   4
   2  -6   9 408.440 96.3223  13
   2   6   9 310.246 163.762   8
  -2   6 -10 866.493 118.262   7
   2   6  10 1311.77 261.333   4
   2   6  10 855.455 192.508   8
   2  -6  10 853.445 121.909  13
   2   6  11 1230.81 261.537   4
  -2   6 -11 1719.59 147.240   7
   2   6  11 1578.95 216.681   8
   2  -6  11 1522.06 154.389  13
  -2   6 -12 112.911 86.3308   7
   2   6  12 381.363 199.798   4
   2  -6  12 156.100 97.4744  13
   2   6  13 722.631 224.657   4
   2  -6  13 592.322 116.704  13
   2  -6  14 353.503 531.106   9
   2  -6  14 178.499 98.5769  13
   2  -6  15 140.280 521.921   9
   2  -6  15 224.910 100.134  13
   2  -6  16 176.537 96.5258  13
   2  -6  16-204.850 563.654   9
   2  -6  17 208.768 89.1473  13
   2  -6  17 129.830 527.438   9
   2  -6  18 774.513 492.649   9
   2  -6  18 798.024 113.142  13
   2  -6  19 845.615 450.752   9
  -2  -7  18 377.664 87.3245  12
  -2  -7  18 149.620 367.836   9
  -2  -7  18 508.588 87.5741  13
  -2  -7  17 370.863 90.6126  12
  -2  -7  17 514.709 96.1735  13
  -2  -7  16 81.2934 77.8920  13
  -2  -7  15 456.458 96.5805  13
   2   7 -14 118.329 75.8537   7
  -2  -7  14 88.3826 84.0261  13
   2   7 -13 122.703 78.4027   7
  -2  -7  13 118.375 87.4833  13
   2   7 -12 42.3563 90.7618   7
  -2  -7  12 159.952 86.9210  13
   2   7 -11 789.753 127.067   7
  -2  -7  11 744.966 114.091  13
   2   7 -10 71.6554 100.612   7
  -2  -7  10-6.79893 78.7463  13
  -2  -7   9 12.9109 68.2515  13
  -2   7   9-80.3671 329.372  17
  -2  -7   8 66.4582 69.1725  13
  -2   7   8-25.8893 321.663  17
  -2   7   7 39.2703 61.0140   6
   2   7  -7 62.3774 82.1787   6
  -2  -7   7 56.2703 68.2264  13
  -2   7   7-78.3792 316.673  17
  -2   7   6 2454.89 164.108   6
  -2   7   6 2143.46 153.569   7
  -2  -7   6 2538.00 158.488  13
  -2   7   5 244.129 80.5330   7
  -2   7   5 458.199 86.1263   6
   2   7  -5 412.423 116.254   6
  -2  -7   5 415.477 73.5494  13
  -2   7   5 117.514 297.313  17
   2   7  -4 9910.09 491.956   6
  -2   7   4 9950.11 456.077   6
  -2  -7   4 10225.6 435.793  13
  -2   7   3 9067.83 414.838   6
   2   7  -3 8383.76 448.101   6
   2   7  -2 1436.33 178.845   6
  -2   7   2 1471.94 137.084   6
  -2   7   1 8006.40 384.106   6
  -2   7   0 1168.55 123.623   6
   2   7   0 957.151 171.857   6
  -2   7  -1 194.570 86.3288   6
   2   7   1 207.178 138.443   6
  -2   7  -2 4861.98 274.212   7
   2   7   2 4496.38 322.773   6
   2   7   3 2766.30 238.697   6
  -2   7  -3 397.537 380.677  18
   2   7   4 8630.73 489.604   6
   2  -7   4 9503.08 408.324  13
  -2   7  -5 24406.2 676.185   7
   2   7   5 20487.7 718.775   6
   2  -7   5 24518.3 620.422  13
  -2   7  -5 612.565 627.870  18
   2   7   5 418.672 650.204  17
  -2   7  -6 9849.09 425.246   7
   2  -7   6 10130.8 396.772  13
   2   7   7 1836.49 201.101   6
  -2   7  -7 2332.26 183.694   7
   2  -7   7 2332.24 162.651  13
   2   7   8 1264.51 173.748   6
  -2   7  -8 1512.68 151.846   7
   2  -7   8 1672.74 138.617  13
  -2   7  -9 1890.00 165.162   7
   2   7   9 1344.83 166.417   6
   2  -7   9 1656.77 148.505  13
  -2   7 -10 880.470 123.234   7
   2  -7  10 1061.49 124.362  13
  -2   7 -11 220.330 102.841   7
   2  -7  11 135.253 88.2596  13
  -2   7 -11-93.5374 360.892  18
  -2   7 -12 589.036 110.331   7
   2  -7  12 467.661 105.544  13
   2  -7  13-38.4256 87.9518  13
   2  -7  14-7.52008 82.4800  13
   2  -7  15 209.892 89.9208  13
   2  -7  15-66.5613 536.430   9
   2  -7  16 176.597 84.0583  13
   2  -7  16 188.286 471.477   9
   2  -7  17 12.3985 70.9378  13
   2  -7  17-462.049 469.222   9
   2  -7  18 81.0574 66.7343  13
   2  -7  18-51.0094 383.164   9
  -2  -8  17 18.6224 58.2429  14
  -2  -8  17-47.4806 391.915   9
  -2  -8  16 50.7161 66.5727  13
  -2  -8  16 54.1963 410.919   9
  -2  -8  15 55.2639 80.6392  12
  -2  -8  15-48.7795 74.9690  13
   2   8 -14 291.648 84.4892   7
  -2  -8  14 354.454 88.5111  13
   2   8 -13 56.2614 78.9968   7
  -2  -8  13-19.9900 72.7609  13
   2   8 -12 574.044 106.580   7
  -2  -8  12 642.612 102.436  13
   2   8 -11 251.107 100.633   7
  -2  -8  11 235.306 83.1407  13
   2   8 -10 1781.78 173.038   7
  -2  -8  10 1600.01 144.865  13
   2   8  -9 216.377 115.763   7
  -2  -8   9 272.599 84.7679  13
  -2   8   9 88.6152 354.228  17
   2   8  -8 70.6417 107.804   7
  -2  -8   8 12.0822 67.1383  13
  -2   8   8-59.6419 366.650  17
  -2  -8   7 102.540 64.2243  13
  -2   8   7 29.6370 336.386  17
   2   8  -6 458.409 117.666   6
  -2   8   6 307.867 78.0763   7
  -2   8   5-30.0710 78.7391   7
   2   8  -5 24.6910 92.6376   6
  -2   8   5 72.9257 70.6651   6
  -2   8   5-57.8139 314.232  17
  -2   8   4 2031.83 157.104   6
   2   8  -4 2082.64 184.747   6
  -2   8   4 1540.36 146.775   7
  -2   8   3 2660.27 200.163   7
   2   8  -3 3019.47 234.808   6
  -2   8   3 3139.90 198.708   6
  -2   8   2 8995.29 424.012   6
  -2   8   2 8925.02 428.076   7
  -2  -8   2 8506.91 393.684  12
  -2   8   1 6827.98 377.074   7
  -2   8   1 8122.38 379.058   6
   2   8   0 15402.4 716.340   6
  -2   8   0 15430.3 680.049   7
   2   8   1 5884.45 339.926   6
  -2   8  -1 5741.92 301.032   7
   2   8   2 183.932 125.935   6
  -2   8  -2 142.337 104.004   7
   2   8   2 29.5623 328.563  17
  -2   8  -2 249.206 405.636  18
   2   8   3 342.618 133.011   6
  -2   8  -3 297.001 115.355   7
   2   8   4 512.333 147.861   6
   2   8   5 3843.75 270.249   6
  -2   8  -5 3859.04 245.807   7
  -2   8  -6 523.810 123.831   7
   2   8   6 596.340 138.549   6
   2   8   7 801.051 142.792   6
  -2   8  -7 1022.04 142.545   7
   2  -8   7 871.731 104.250  13
   2   8   8 1080.46 143.879   6
  -2   8  -8 888.889 132.456   7
   2  -8   8 1108.87 117.917  13
  -2   8  -9 167.589 104.889   7
   2  -8   9 19.7039 70.4666  13
  -2   8 -10 3014.55 212.008   7
   2  -8  10 2918.61 197.734  13
  -2   8 -11 73.3518 89.2343   7
   2  -8  11-6.90207 76.3752  13
  -2   8 -11 119.510 356.223  18
  -2   8 -12 339.443 96.9580   7
   2  -8  12 406.158 94.4375  13
   2  -8  13 625.381 105.473  13
   2  -8  14 1050.21 120.824  13
   2  -8  14 1819.79 580.469   9
   2  -8  15 100.665 73.4096  13
   2  -8  16-52.9894 416.399   9
   2  -8  16 117.354 67.0864  13
  -2  -9  15-5.40993 61.1469  12
  -2  -9  15-146.379 383.404   9
  -2  -9  14-40.9574 58.2889  14
  -2  -9  14-42.2619 68.8214  12
   2   9 -13 16.8264 70.6703   7
  -2  -9  13 130.352 79.3107  12
  -2  -9  13 43.3795 60.3317  14
   2   9 -12 142.006 85.0512   7
  -2  -9  12 48.1525 79.4171  12
  -2  -9  12 79.8817 65.4404  14
   2   9 -11 89.5757 89.9408   7
  -2  -9  11 7.14588 79.7656  12
   2   9 -10 2157.16 179.296   7
  -2  -9  10 2137.31 172.492  12
   2   9  -9-49.4805 102.460   7
  -2  -9   9 21.7928 84.7979  12
   2   9  -8 4741.17 279.042   7
  -2  -9   8 4218.91 244.076  12
   2   9  -7 118.944 109.399   7
  -2  -9   7 153.492 83.1756  12
  -2   9   7 63.1780 368.780  17
   2   9  -6 5135.57 306.257   7
  -2  -9   6 4827.33 259.480  12
  -2   9   5 69.2109 73.3794   7
  -2  -9   5 6.32120 70.8607  12
  -2   9   5 32.0234 386.737  17
  -2   9   4 2876.25 193.202   7
  -2  -9   4 2935.54 184.048  12
  -2   9   3 195.036 94.1564   7
   2   9  -3 366.949 114.040   6
  -2   9   3-31.5557 368.471  17
  -2   9   2 1248.17 142.398   7
  -2   9   1 77.1863 91.2777   7
   2   9  -1 231.641 125.835   6
  -2   9   0 4391.42 261.329   7
   2   9   0 4690.83 283.152   6
  -2   9  -1 555.233 123.458   7
   2   9   1 629.889 140.763   6
  -2   9  -2 189.412 106.395   7
   2   9   2 240.385 116.788   6
   2   9   2 33.6342 352.277  17
  -2   9  -3 676.505 130.867   7
   2   9   3 574.584 129.899   6
  -2   9  -4 171.877 106.381   7
   2   9   4 210.988 111.811   6
   2   9   5 106.317 104.288   6
   2   9   5-35.0915 391.650  17
  -2   9  -6 96.4626 101.293   7
   2   9   6 82.5610 99.7583   6
   2   9   6 35.2631 391.876  17
   2   9   7 241.449 97.4373   6
  -2   9  -7 306.274 106.735   7
  -2   9  -8 547.838 116.351   7
  -2   9  -9 96.4543 99.2882   7
  -2   9 -10 180.511 100.450   7
  -2   9 -11 137.184 88.1946   7
   2  -9  11 269.459 70.7954  13
   2  -9  12-31.3217 60.9484  13
   2  -9  13 78.8608 60.4512  13
   2  -9  13-55.9769 424.424   9
   2  -9  14 975.818 463.368   9
   2  10 -11-44.8401 72.4889   7
  -2 -10  11-58.9252 66.8127  12
   2  10 -10 348.318 90.9981   7
  -2 -10  10 350.944 80.0659  12
   2  10  -9 27.4161 86.0344   7
  -2 -10   9-39.7869 68.3934  12
   2  10  -8 379.919 108.161   7
  -2 -10   8 256.310 76.0525  12
   2  10  -7 134.436 100.597   7
  -2 -10   7-66.5186 68.3970  12
  -2  10   7-29.5284 392.537  17
   2  10  -6 33.5876 103.246   7
  -2  10   6-30.7765 387.613  17
  -2  10   5 157.160 368.389  17
  -2  10   4-98.8802 395.130  17
   2  10  -4 61.1727 342.810  17
  -2  10   3 699.523 103.905   7
   2  10  -3 951.299 147.654   7
   2  10  -3 31.6744 329.434  17
  -2  10   3-32.2232 371.108  17
  -2  10   2 225.243 89.3224   7
   2  10  -2 99.4698 107.766   7
   2  10  -2-32.6857 358.544  17
  -2  10   2 32.6851 343.967  17
  -2  10   1 931.860 124.640   7
   2  10  -1 1111.27 137.135   6
   2  10  -1 660.989 138.354   7
  -2  10   1 32.2309 371.613  17
   2  10  -1 100.327 363.221  17
   2  10   0-52.4464 102.573   7
   2  10   0 237.819 101.675   6
  -2  10   0 255.492 96.3062   7
   2  10   0 134.523 345.294  17
   2  10   1 838.011 130.379   6
  -2  10  -1 1090.41 134.966   7
   2  10   2 287.779 102.683   6
   2  10   2 138.675 104.092   7
  -2  10  -2 257.145 107.026   7
   2  10   2 34.8650 377.376  17
   2  10   3 30.9284 89.5528   6
  -2  10  -3 7.55540 92.5683   7
   2  10   3-84.9897 99.2506   7
   2  10   4 473.008 107.351   7
   2  10   4 676.564 113.449   6
   2  10   5 198.939 91.7248   6
   2  10   5-34.1427 372.877  17
   2  10   6 405.969 89.6218   6
  -2  10  -7 70.7831 90.3738   7
  -2  10  -8 61.9822 86.1830   7
  -2  10  -9 45.8826 79.7517   7
   2 -10  11 149.146 387.308   9
   2  11  -8 153.019 80.3389   7
   2  11  -7-59.2247 78.2851   7
   2  11  -6-48.5576 336.089  17
  -2  11   5-105.489 366.080  17
   2  11  -5 25.7024 322.621  17
   2  11  -4 123.512 91.0333   7
  -2  11   4 27.4751 346.057  17
   2  11  -4 26.8706 336.165  17
   2  11  -3-14.1424 88.7586   7
  -2  11   3 84.1305 343.579  17
   2  11  -3 28.1117 328.154  17
   2  11  -2-7.04214 90.1684   7
  -2  11   2-87.8145 366.175  17
   2  11  -2 29.7849 361.012  17
   2  11  -1 119.938 96.5832   7
  -2  11   1 5.54067 72.3268   7
  -2  11   1-28.8412 362.020  17
   2  11  -1-60.4530 347.286  17
  -2  11   0 180.629 82.2090   7
   2  11   0 185.227 94.6251   7
   2  11   0-150.141 327.941  17
  -2  11   0-86.3130 341.109  17
  -2  11  -1 180.465 83.7262   7
   2  11   1 170.965 90.7236   7
  -2  11  -1 114.805 324.454  17
   2  11   1-59.7996 314.668  17
   2  11   2 468.481 97.8305   7
  -2  11  -2 657.457 107.715   7
  -2  11  -3 1515.52 137.922   7
  -2  11  -4 660.902 105.622   7
  -2  11  -5 1701.25 146.199   7
  -3   0  23 33.2843 121.693  22
  -3   0  22 35.2143 125.869  22
  -3   0  21 272.952 138.357  22
  -3   0  20 1024.46 172.553  22
  -3   0  19-44.7971 126.062  22
  -3   0  18 5988.43 352.490  22
  -3   0  18 5357.89 263.973  14
  -3   0  17-44.2090 57.6973  14
  -3   0  17 49.3530 50.2860  13
  -3   0  17-77.1697 116.918  22
  -3   0  16 560.795 77.2048  13
  -3   0  16 432.485 74.5777  14
  -3   0  16 618.756 133.795  22
  -3   0  15 41.8706 48.3071  13
  -3   0  15-46.8791 90.1333  22
  -3   0  14 5005.63 246.708  13
  -3   0  14 5660.16 295.317  22
  -3   0  13-5.87010 36.0901  12
  -3   0  13 28.8475 48.5122  13
  -3   0  13 48.8522 76.9098  22
  -3   0  12 1364.13 97.8714  13
  -3   0  12 1593.16 127.877  22
  -3   0  12 1422.18 90.5296  15
  -3   0  11 23.8236 40.5302  13
  -3   0  11 45.5325 224.077   9
   3   0 -11-25.7734 89.1933   1
  -3   0  11-27.8416 60.9377  22
  -3   0  11-2.43375 37.5824  15
  -3   0  11 66.4708 132.539  20
  -3   0  10 14485.7 766.637   9
  -3   0  10 12771.5 527.343  13
   3   0 -10 14087.4 640.518   1
  -3   0  10 13707.0 551.508  22
  -3   0  10 12627.5 608.751  20
  -3   0   9 75.4808 40.0221  13
   3   0  -9-26.4882 106.766   2
   3   0  -9 172.548 80.1105   1
  -3   0   9 93.2967 57.9058  22
  -3   0   9 34.4922 104.890  20
  -3   0   8 54801.9 2114.08  13
   3   0  -8 58958.7 2265.52   2
   3   0  -8 63332.8 2214.52   1
  -3   0   8 54924.3 2169.86  20
  -3   0   8 56592.5 2131.84  22
   3   0  -7 115.248 109.181   2
  -3   0   7 11.0609 44.8520  22
  -3   0   7 36.8268 79.4831  20
  -3   0   6 313831. 12022.7  22
  -3   0   6 325166. 12041.0  20
   3   0  -6 346192. 12134.0   2
  -3   0   5 44.5900 142.226  10
  -3   0   4 632894. 24826.8  10
   3   0  -4 689971. 24775.6  16
  -3   0   3 107.515 77.5241  10
   3   0  -3 67.0667 57.4328  16
   3   0  -2 492.704 51.1516  16
  -3   0   2 505.491 69.5442  16
  -3   0   1-16.3628 31.1779  16
   3   0  -1 87.9092 52.7023  19
  -3   0   0 307.649 59.9183  19
   3   0   1-16.2371 57.7343   1
   3   0   2 7435.75 335.904   1
  -3   0  -3 52.0792 77.5047   1
   3   0   3 82.1918 63.1744   1
   3   0   4 77627.9 2870.21   1
  -3   0  -4 72704.1 2904.76   1
  -3   0  -5 202.345 196.835  10
  -3   0  -5-53.3783 79.4950   1
   3   0   5 39.6222 51.9116   1
  -3   0  -6 3986.93 404.871  10
   3   0   6 3810.42 431.548   9
   3   0   6 3738.59 223.701   1
  -3   0  -6 3361.15 255.927   1
   3   0   7 52.8655 306.140   9
  -3   0  -7 313.379 196.169  10
  -3   0  -7-12.1711 95.6547   1
  -3   0  -8 167447. 7065.14  10
  -3   0  -8 181072. 6936.38   1
   3   0   9-68.3089 334.313   9
  -3   0  -9 107.674 161.948  10
  -3   0  -9-116.115 102.690   1
   3   0   9 123.525 112.651   2
   3   0  10 1038.85 390.855   9
   3   0  11 257.468 378.404   9
   3   0  12 142.077 375.367   9
   3   0  13-258.631 449.804   9
   3   0  16 74.2089 93.5019  22
   3   0  17-40.0572 94.9807  22
   3   0  18 3289.21 204.195  13
   3   0  18 4017.65 250.316  22
   3   0  19 35.6847 102.919  22
   3   0  20-9.07303 99.9521  22
   3   0  21 144.827 110.239  22
   3   0  22-42.1653 100.734  22
  -3  -1  23 77.2629 120.057  22
  -3   1  23 155.025 126.780  22
  -3   1  22 93.8488 132.668  22
  -3  -1  22 152.149 137.227  22
  -3  -1  21 214.561 138.951  22
  -3   1  21 322.251 142.891  22
  -3  -1  20 116.107 59.6886  14
  -3  -1  20 163.076 129.544  22
  -3   1  20 232.996 131.773  22
  -3  -1  19 336.468 73.3669  13
  -3  -1  19 252.354 73.2745  14
  -3  -1  19 378.159 139.719  22
  -3  -1  18 400.602 82.6787  13
  -3  -1  18 487.446 84.0632  14
  -3  -1  18 471.206 135.560  22
  -3   1  18 520.066 144.189  22
  -3  -1  17 162.553 70.3414  13
  -3   1  17 185.259 120.893  22
  -3  -1  17 192.892 122.448  22
  -3  -1  16 472.343 73.7098  12
  -3  -1  16 562.242 83.0852  13
  -3   1  16 703.450 131.270  22
  -3  -1  16 795.083 136.245  22
  -3  -1  15 3419.26 527.657   9
  -3  -1  15 3735.07 209.400  13
  -3  -1  15 4246.01 254.724  22
  -3   1  15 4150.90 257.856  22
  -3   1  15 3960.22 191.474  14
  -3  -1  15 3604.84 191.897  15
  -3  -1  14 1097.64 366.689   9
  -3  -1  14 1155.26 108.530  13
  -3  -1  14 1276.66 137.185  22
  -3   1  14 1187.13 138.758  22
  -3   1  14 1179.76 88.8789  14
  -3  -1  13 16059.5 668.720  13
  -3  -1  13 17881.5 1052.43   9
  -3   1  13 15749.6 647.666  13
  -3   1  13 17734.7 705.404  22
  -3  -1  13 17606.4 704.015  22
  -3   1  13 16223.5 649.675  14
  -3   1  12 13.0195 35.7540  13
  -3   1  12 53.0717 41.1689  14
  -3  -1  12-35.3931 50.8480  13
  -3  -1  12 30.7111 265.113   9
  -3   1  12 81.6679 72.3820  22
  -3  -1  12 65.9309 72.8224  22
  -3  -1  11 12225.2 511.100  13
  -3   1  11 12043.2 491.861  13
   3  -1 -11 13667.8 659.641   1
  -3   1  11 13353.4 534.664  22
  -3  -1  11 11044.6 586.936  20
  -3   1  11 11909.9 596.784  20
  -3  -1  11 13185.0 532.254  22
  -3  -1  10 1270.97 94.2695  13
   3  -1 -10 1246.29 228.119  10
  -3   1  10 1329.45 78.1008  13
   3   1 -10 1142.11 153.844   1
   3  -1 -10 1267.28 163.223   1
  -3  -1  10 1366.63 111.486  22
  -3   1  10 1420.63 111.036  22
  -3   1  10 1086.55 159.496  20
  -3  -1  10 1038.13 155.539  20
   3   1 -10 1000.88 183.567  16
  -3   1  10 1340.56 71.9245  15
  -3  -1   9 112.398 45.6428  13
  -3  -1   9 417.741 259.939  10
   3  -1  -9 77.6229 125.096  10
   3   1  -9 78.8379 105.081   2
   3  -1  -9 59.1132 69.0472   1
   3  -1  -9 40.2317 99.8490   2
  -3   1   9 124.270 55.1669  22
  -3  -1   9 83.6392 55.0170  22
  -3   1   9 188.754 102.077  20
   3   1  -9 58.5748 109.018  16
  -3  -1   9 139.320 99.4029  20
   3  -1  -8 486.559 155.281  10
  -3  -1   8 667.701 243.975  10
  -3  -1   8 398.002 55.1993  13
   3   1  -8 591.010 126.203   2
   3  -1  -8 398.165 118.756   2
   3  -1  -8 389.647 87.2097   1
  -3   1   8 446.215 67.1636  22
  -3  -1   8 452.378 66.7521  22
  -3   1   8 640.349 114.213  20
  -3  -1   8 684.743 114.488  20
  -3   1   8 506.511 47.1139  14
   3   1  -8 543.398 147.989  16
   3  -1  -7 4061.29 316.190  10
  -3  -1   7 3878.07 373.376  10
  -3  -1   7 4425.77 202.521  13
   3  -1  -7 4766.11 303.470   2
   3   1  -7 4482.90 301.021   2
   3  -1  -7 4955.52 262.259   1
  -3   1   7 4847.85 216.069  22
  -3  -1   7 4378.76 240.774  20
  -3  -1   7 4518.36 212.578  22
  -3   1   7 4849.44 243.546  20
   3   1  -7 4557.40 302.405  16
  -3  -1   6 7861.61 498.761  10
  -3  -1   6 8141.42 337.672  13
   3  -1  -6 7282.79 443.418  10
   3   1  -6 8455.97 434.397   2
   3  -1  -6 8590.25 435.437   2
   3  -1  -6 9653.59 392.494   1
  -3   1   6 7791.01 345.382  22
  -3   1   6 8430.05 365.533  20
  -3  -1   6 8868.00 349.250  22
  -3  -1   6 8107.64 364.029  20
   3   1  -6 8670.86 434.902  16
   3  -1  -5 25083.8 946.172   1
   3  -1  -5 24326.9 1006.16   2
   3   1  -5 22782.0 1001.71   2
   3  -1  -5 20961.7 998.492  10
  -3  -1   5 26263.6 1080.71  10
   3   1  -5 23909.0 991.342  16
   3  -1  -4 112500. 3976.54   1
   3   1  -4 107934. 4016.10  16
   3  -1  -3 9519.17 359.288   1
   3   1  -3 8949.42 393.660  16
  -3  -1   3 8482.26 409.529  16
   3  -1  -2 1988.55 104.285  10
   3   1  -2 1928.92 126.980  16
  -3  -1   2 1894.96 136.265  16
   3  -1  -1 1871.55 118.335  19
  -3  -1   1 1785.77 116.688  16
   3   1  -1 1662.80 117.075  19
   3  -1   0 5563.62 215.352   1
  -3  -1   0 5243.38 251.007  19
  -3   1   0 5427.78 220.783  16
  -3   1  -1 43323.0 1753.79   1
   3  -1   1 48760.1 1744.17   1
  -3   1  -2 89729.7 3300.41  10
  -3   1  -2 85073.8 3249.99   1
  -3   1  -3 16087.4 727.182  10
  -3   1  -3 16498.3 666.351   1
   3   1   3 16093.5 701.330   1
  -3   1  -4 40239.2 1695.20  10
   3   1   4 40133.3 1630.59   1
  -3   1  -4 43262.3 1615.69   1
  -3   1  -5 81493.8 3356.39  10
   3   1   5 85570.9 3201.00  23
   3  -1   5 85035.8 3202.61  23
   3   1   5 86823.8 3272.48   1
  -3   1  -5 89420.3 3271.25   1
  -3   1  -6 164.639 130.609  10
   3  -1   6 182.058 51.9429  23
   3   1   6 110.869 48.0077  23
   3   1   6 114.485 69.3448   1
  -3   1  -6 304.197 86.8211   1
  -3   1  -7 32117.1 1489.63  10
   3   1   7 33386.8 1277.68  23
   3  -1   7 33531.1 1278.65  23
   3   1   7 34236.0 1362.41   1
  -3   1  -7 32946.3 1373.55   1
   3  -1   8 307.868 330.147   9
  -3   1  -8 205.558 165.029  10
   3  -1   8 112.394 55.4539  23
   3   1   8 144.012 54.4579  23
   3   1   8 95.2451 72.3755   1
  -3   1  -8 279.458 104.847   1
   3  -1   8 132.959 100.925   2
   3   1   8 53.1668 94.1425   2
   3  -1   9 38582.7 1885.20   9
  -3   1  -9 40908.7 1765.99  10
   3   1   9 38307.8 1441.11  23
   3  -1   9 36779.8 1441.29  23
   3  -1   9 36943.1 1607.07   2
   3   1   9 37891.3 1610.31   2
  -3   1  -9 35996.8 1573.04   1
   3  -1  10 10317.0 829.841   9
   3   1  10 9672.50 416.461  23
   3  -1  10 9618.58 416.713  23
   3  -1  11 10151.5 874.863   9
   3   1  11 9026.89 401.140  23
   3  -1  11 9102.89 402.002  23
   3  -1  12 1992.99 501.730   9
   3   1  12 1911.30 142.339  23
   3  -1  12 1999.14 145.189  23
   3   1  13 18806.5 778.659  23
   3  -1  13 18908.3 779.965  23
   3  -1  14 2227.84 596.625   9
   3  -1  14 2488.76 177.970  23
   3   1  14 2473.67 171.764  23
   3  -1  15 4378.23 730.904   9
   3   1  15 4395.35 255.851  23
   3  -1  15 4355.45 255.806  23
   3  -1  16 148.029 89.1583  22
   3   1  16 81.8566 88.3147  22
   3   1  17 2011.69 174.953  22
   3  -1  17 2031.60 175.648  22
   3   1  18 488.862 113.613  22
   3  -1  18 529.837 116.643  22
   3  -1  19 300.827 84.0148  13
   3  -1  19 132.141 104.199  22
   3  -1  20 1534.05 169.417  22
   3   1  20 1475.88 165.224  22
   3  -1  21 549.574 122.126  22
   3   1  21 359.127 117.258  22
   3  -1  22 726.602 128.310  22
   3   1  22 243.210 111.043  22
  -3   2  23-140.160 120.859  22
  -3  -2  23 31.7348 112.921  22
  -3  -2  22-33.5982 118.407  22
  -3   2  22 11.4708 121.852  22
  -3  -2  21-11.5883 124.846  22
  -3   2  21 130.085 133.120  22
  -3  -2  20 15.8929 66.9476  14
  -3  -2  20 5.47661 62.4167  13
  -3   2  20 11.9073 127.678  22
  -3  -2  20 93.4334 126.959  22
  -3  -2  19 1068.75 111.745  13
  -3  -2  19 1251.82 171.687  22
  -3   2  19 862.196 163.593  22
  -3  -2  19 951.337 106.538  14
  -3  -2  18 141.045 61.4881  12
  -3  -2  18 30.7379 66.4183  13
  -3  -2  18 319.525 129.662  22
  -3   2  18 354.756 128.975  22
  -3  -2  17 1780.07 509.356   9
  -3  -2  17 2223.05 159.259  13
  -3  -2  17 1677.90 136.204  12
  -3   2  17 2239.74 204.274  22
  -3  -2  17 2576.31 211.311  22
  -3  -2  16 2058.48 161.635  13
  -3  -2  16 2270.66 503.342   9
  -3  -2  16 2856.29 213.935  22
  -3   2  16 2761.28 216.366  22
  -3  -2  15 772.849 100.944  13
  -3  -2  15 677.423 388.230   9
  -3   2  15 916.710 133.184  22
  -3  -2  15 806.391 129.191  22
  -3  -2  14 255.592 380.692   9
  -3  -2  14 95.5784 67.6362  13
  -3   2  14 173.747 94.4112  22
  -3  -2  14 355.918 101.591  22
  -3  -2  13 465.560 80.7356  13
  -3  -2  13 610.354 107.782  22
  -3  -2  12 191.310 64.8679  13
  -3   2  12 199.608 77.9754  22
  -3  -2  12 218.933 80.3201  22
   3  -2 -11 1406.34 248.163  10
  -3  -2  11 1531.22 117.183  13
   3  -2 -11 1460.81 207.221   1
  -3   2  11 1731.07 133.440  22
  -3  -2  11 1979.76 138.468  22
  -3  -2  10 88.0635 236.151  10
  -3  -2  10 249.162 60.4260  13
  -3   2  10 143.856 32.1751  14
   3  -2 -10-23.3343 129.807  10
   3  -2 -10 183.936 106.280   1
  -3  -2  10 202.565 71.4814  22
  -3   2  10 137.306 64.4562  22
   3   2 -10 257.818 129.262  16
  -3  -2  10 295.809 123.486  20
  -3   2  10 334.661 127.848  20
   3  -2  -9 2174.40 276.187  10
  -3  -2   9 2382.94 139.539  13
  -3  -2   9 2482.16 350.605  10
   3  -2  -9 2895.34 235.925   1
  -3  -2   9 2486.93 148.385  22
  -3   2   9 2279.56 144.480  22
  -3  -2   9 2444.52 194.510  20
  -3   2   9 2372.42 196.884  20
   3   2  -9 2480.17 248.871  16
  -3  -2   8 5156.94 241.321  13
  -3  -2   8 5366.80 454.089  10
   3  -2  -8 4402.06 391.801  10
   3   2  -8 5009.55 329.888   2
   3  -2  -8 5375.23 336.511   2
   3  -2  -8 5703.27 334.396   1
  -3   2   8 5754.52 251.706  22
  -3   2   8 5005.10 286.154  20
  -3  -2   8 5661.43 252.325  22
  -3  -2   8 5016.86 283.696  20
   3   2  -8 5278.95 354.747  16
  -3  -2   7 2381.68 273.380  10
   3  -2  -7 1969.11 271.325  10
   3   2  -7 2389.88 205.758   2
   3  -2  -7 2510.18 189.125   1
   3  -2  -7 2405.80 206.268   2
  -3  -2   7 2383.56 132.362  22
  -3  -2   7 2292.10 162.814  20
  -3   2   7 2185.98 158.997  20
  -3   2   7 1977.81 127.515  22
   3   2  -7 2450.98 223.172  16
   3  -2  -6 2904.32 293.705  10
   3   2  -6 3219.35 234.974   2
   3  -2  -6 3518.91 243.810   2
   3  -2  -6 3442.89 216.080   1
  -3  -2   6 3664.32 169.860  22
  -3   2   6 3269.76 164.521  22
  -3  -2   6 3242.30 187.250  20
  -3   2   6 3240.95 186.772  20
   3   2  -6 3622.46 253.241  16
  -3  -2   5 14410.5 569.733  13
   3  -2  -5 14995.7 660.630   2
   3  -2  -5 14447.6 622.542   1
   3   2  -5 14532.3 652.534   2
  -3  -2   5 14348.7 590.179  21
   3   2  -5 15198.8 659.069  16
  -3  -2   4 145.310 37.1138  13
   3   2  -4 128.372 83.0919  16
   3   2  -3 15835.6 675.844  16
   3   2  -2 59988.6 2225.73  19
   3  -2  -2 57359.4 2225.59  19
   3   2  -1 20245.9 774.150  19
   3  -2  -1 19226.7 751.810  16
   3  -2  -1 19227.1 775.724  19
  -3   2   0 21033.4 793.339   1
  -3   2   0 22394.2 841.793  19
  -3  -2   0 20595.7 828.679  19
  -3   2  -1 23797.4 930.394   1
   3  -2   1 25459.7 997.877  10
  -3   2  -1 25105.0 954.904  16
  -3   2  -1 25883.7 972.703  19
  -3  -2  -1 23711.8 957.029  19
  -3   2  -2 5295.17 239.880   1
   3  -2   2 4950.75 306.304  10
  -3   2  -3 54.5277 41.1488   1
   3  -2   3-13.0993 124.627  10
  -3   2  -3 129.631 82.1246  16
  -3   2  -4 6044.23 293.093   1
  -3   2  -4 6571.01 266.190   7
  -3   2  -4 6254.23 351.485  16
   3  -2   5 61471.2 2537.59  10
  -3   2  -5 62560.5 2225.85   7
  -3   2  -5 59345.0 2274.98   1
   3  -2   5 57773.6 2221.54  23
   3   2   5 57955.7 2218.60  23
  -3   2  -5 56700.6 2345.78  16
  -3   2  -6 7006.46 286.437   7
  -3   2  -6 6937.64 343.228   1
   3   2   6 6364.64 279.678  23
   3  -2   6 6449.06 282.978  23
  -3   2  -6 6163.88 403.758  16
  -3   2  -7 60105.6 2141.44   7
  -3   2  -7 55125.4 2216.33   1
   3   2   7 55859.5 2135.35  23
   3  -2   7 54952.9 2137.56  23
   3   2   8 17226.6 801.254   2
  -3   2  -8 16319.4 753.003   1
   3  -2   8 17137.3 802.572   2
   3  -2   8 16324.3 661.083  23
   3   2   8 16791.5 659.636  23
  -3   2  -8 15969.2 837.840  16
   3  -2   9 4597.70 336.723   2
  -3   2  -9 3859.30 283.313   1
   3   2   9 3889.87 321.126   2
   3  -2   9 4274.33 208.322  23
   3   2   9 4093.99 204.505  23
  -3   2  -9 3892.75 352.185  16
   3  -2  10 498.960 398.435   9
   3  -2  10 505.047 79.5781  23
   3   2  10 662.216 77.6830  23
   3  -2  11 7687.12 809.595   9
   3   2  11 7698.76 349.291  23
   3  -2  11 7860.24 352.755  23
   3  -2  12 1372.22 503.386   9
   3  -2  12 1544.50 126.434  23
   3   2  12 1512.50 124.920  23
   3  -2  13 7371.81 830.290   9
   3  -2  13 7356.25 349.356  23
   3   2  13 7330.01 345.281  23
   3   2  13 5746.37 680.627   5
   3  -2  14 1031.31 560.140   9
   3  -2  14 399.020 92.2663  23
   3   2  14 549.078 97.6465  23
   3   2  14 852.967 391.526   5
   3  -2  15 1399.96 137.793  22
   3   2  15 1356.79 138.742  22
   3   2  15 1118.49 408.682   5
   3  -2  16 68.4252 479.081   9
   3   2  16 419.026 102.439  22
   3  -2  16 438.294 102.294  22
   3  -2  17 1042.35 596.160   9
   3   2  17 686.380 122.527  22
   3  -2  17 737.188 122.279  22
   3  -2  18 79.4787 82.0625  13
   3  -2  18 116.323 93.9611  22
   3   2  18 59.2208 89.9232  22
   3  -2  19-13.6499 73.5211  13
   3  -2  19-8.74718 95.9402  22
   3   2  19-26.8025 97.9910  22
   3  -2  20 594.736 94.7353  13
   3   2  20 556.503 129.003  22
   3  -2  20 502.696 121.458  22
   3  -2  21 101.706 100.899  22
   3   2  21 68.9768 98.3103  22
   3  -2  22 54.8881 88.9945  22
   3   2  22-81.3467 97.5206  22
  -3  -3  22 10.7027 111.021  22
  -3   3  22 174.172 124.096  22
  -3  -3  21 31.0522 61.3656  13
  -3  -3  21 19.9075 60.7743  14
  -3   3  21 81.0143 128.063  22
  -3  -3  21 102.005 125.412  22
  -3  -3  20 76.4351 68.3860  13
  -3  -3  20 72.8316 68.9024  14
  -3   3  20-93.3773 124.002  22
  -3  -3  20 22.9970 118.651  22
  -3  -3  19 37.9198 59.9438  12
  -3  -3  19-38.4861 72.5032  13
  -3  -3  19-134.372 122.273  22
  -3   3  19-69.5248 124.250  22
  -3  -3  18-5.91529 64.8799  12
  -3  -3  18 6.70103 73.4976  13
  -3  -3  18 157.197 393.592   9
  -3   3  18-133.017 126.843  22
  -3  -3  18-64.5527 118.002  22
  -3  -3  18 14.5917 60.0136  15
  -3  -3  17 114.641 77.2768  13
  -3  -3  17-53.3721 385.498   9
  -3  -3  17 101.100 110.962  22
  -3   3  17 134.184 121.496  22
  -3  -3  16 5344.21 711.840   9
  -3  -3  16 4695.71 262.551  13
  -3  -3  16 4821.59 298.558  22
  -3   3  16 4430.04 290.758  22
  -3  -3  15 626.914 106.705  13
  -3  -3  15 768.565 133.840  22
  -3   3  15 910.299 134.508  22
  -3  -3  14 18893.7 804.546  13
  -3   3  14 19531.0 828.406  22
  -3  -3  14 20147.3 831.406  22
  -3  -3  13 13601.6 594.308  13
  -3   3  13 14412.3 614.247  22
  -3  -3  13 13855.4 612.283  22
  -3  -3  12 4083.95 227.573  13
  -3   3  12 4079.80 237.984  22
  -3  -3  12 4550.22 244.811  22
  -3  -3  11 6413.49 306.865  13
  -3  -3  11 6308.43 315.584  22
  -3   3  11 6623.10 315.893  22
   3  -3 -10 1330.86 267.269  10
  -3  -3  10 1540.90 125.795  22
  -3   3  10 1697.93 128.990  22
   3  -3  -9 1829.53 315.500  10
   3   3  -9 2140.40 122.493   6
  -3   3   9 2326.72 194.132  20
  -3   3   9 2082.43 139.100  22
  -3  -3   9 2220.63 143.436  22
   3  -3  -8 2735.81 363.567  10
  -3  -3   8 3102.95 169.682  13
   3   3  -8 3325.42 170.513   6
  -3   3   8 2933.12 171.598  22
  -3  -3   8 3228.94 173.573  22
  -3   3   8 3067.36 210.455  20
  -3  -3   8 2940.06 204.994  20
   3   3  -8 3131.57 268.367  16
  -3  -3   7 1888.11 121.187  13
   3  -3  -7 2034.41 188.318   2
   3   3  -7 1915.22 133.851   6
  -3  -3   7 1861.89 151.150  20
  -3  -3   7 2124.88 126.082  22
  -3   3   7 2037.92 125.587  22
  -3   3   7 1990.61 151.566  20
  -3   3   7 2607.77 244.582  17
   3   3  -7 2099.59 211.741  16
  -3  -3   6 7221.93 303.983  13
   3   3  -6 6272.84 322.849   6
   3   3  -6 7071.25 375.958   2
   3  -3  -6 7630.19 390.678   2
  -3   3   6 7155.60 325.942  20
  -3  -3   6 7076.63 304.508  22
  -3  -3   6 6818.62 323.749  20
  -3   3   6 6390.82 301.893  22
   3   3  -6 7135.84 402.441  16
   3   3  -5 1862.67 154.203   2
   3  -3  -5 1577.80 152.122   2
  -3  -3   5 1492.38 96.9991  13
   3   3  -5 1461.77 168.026  16
  -3  -3   4 9442.74 384.152  13
  -3   3   4 9443.03 392.692   1
   3  -3  -4 9952.99 450.051   2
   3   3  -4 9228.91 438.283   2
  -3  -3   4 9655.49 412.674  21
  -3  -3   4 7991.53 481.372  16
   3   3  -4 10003.1 477.819  16
   3   3  -3 54894.5 2085.22   8
  -3  -3   3 51635.6 2011.37  13
  -3   3   3 54914.9 2015.17   1
   3   3  -3 51309.3 2064.37   2
  -3  -3   3 55479.9 2037.19  21
   3  -3  -3 53887.8 2046.71  19
  -3  -3   3 54023.8 2127.81  16
  -3  -3   2 45023.6 1735.91  13
   3   3  -2 43272.8 1827.70   8
  -3   3   2 44199.7 1737.05   1
  -3  -3   2 49209.9 1760.08  21
   3   3  -2 48967.9 1765.53  19
  -3  -3   2 47028.5 1837.45  16
   3  -3  -2 49199.9 1771.76  19
   3  -3  -2 45304.6 1764.79  16
   3   3  -1 2680.56 251.138   8
   3   3  -1 2783.40 232.140   4
  -3  -3   1 2865.53 151.658  21
  -3  -3   1 2770.63 203.880  16
   3  -3  -1 2929.16 164.580  16
  -3   3   0 46244.3 1581.42   6
   3   3   0 37225.3 1679.40   4
  -3   3   0 40891.3 1581.15   7
   3   3   0 35268.3 1688.12   8
   3  -3   0 40767.7 1620.81  16
  -3  -3   0 41165.7 1651.03  16
   3   3   1 38809.6 1566.86   5
  -3   3  -1 38646.7 1409.54  19
  -3  -3  -1 36879.3 1389.59  19
  -3   3  -2 13147.3 572.512  19
  -3   3  -2 13564.7 582.032  16
  -3  -3  -2 12400.2 552.002  19
  -3   3  -3 17426.9 714.489   7
   3   3   3 16420.1 905.234   5
   3  -3   3 15971.3 825.211  10
  -3   3  -3 18187.0 773.702  16
   3   3   4 12736.7 753.577   5
   3   3   4 12137.2 640.569   1
  -3   3  -4 13533.4 559.898   1
  -3   3  -4 14009.1 531.158   7
   3  -3   4 10757.2 655.599  10
  -3   3  -4 13896.9 609.910  16
   3   3   4 10166.6 651.501  17
   3  -3   5 4155.11 383.593  10
   3   3   5 4205.86 442.002   5
  -3   3  -5 4502.88 215.993   7
   3   3   5 4274.42 304.184   1
  -3   3  -5 4543.75 246.734   1
   3  -3   5 4494.74 201.280  23
  -3   3  -5 4838.14 305.850  16
   3  -3   6 50967.6 2234.89  10
  -3   3  -6 49388.6 1857.97   7
  -3   3  -6 47890.9 1912.25   1
   3   3   6 46722.4 1949.87   2
   3   3   6 44476.3 2140.64   5
   3  -3   6 50689.2 1961.73   2
   3   3   6 47491.1 1965.96   1
   3   3   6 49480.0 1840.87  23
   3  -3   6 48653.9 1845.56  23
  -3   3  -6 50297.9 1993.56  16
   3  -3   7 2811.65 412.191  10
   3  -3   7 3427.97 257.892   2
   3   3   7 2917.97 243.415   2
   3   3   7 3058.22 427.084   5
   3   3   7 2865.91 238.221   1
  -3   3  -7 3152.96 166.403   7
  -3   3  -7 3110.24 216.900   1
   3   3   7 2916.21 152.134  23
   3  -3   7 2973.55 156.520  23
  -3   3  -7 3379.58 277.724  16
   3  -3   8 36617.8 1552.24   2
   3   3   8 36886.2 1525.89   1
  -3   3  -8 37788.9 1409.99   7
   3   3   8 31766.3 1717.35   5
  -3   3  -8 35517.5 1499.03   1
   3   3   8 36551.1 1552.94   2
   3   3   8 36977.3 1397.65  23
   3  -3   8 36323.6 1402.18  23
  -3   3  -8 35352.1 1580.60  16
   3  -3   9 767.725 80.4234  23
   3   3   9 881.075 80.4182  23
  -3   3  -9 840.685 91.6208   7
   3   3   9 845.204 165.130   2
   3  -3   9 729.735 162.568   2
  -3   3  -9 896.098 142.315   1
   3   3  10 15064.3 607.168  23
   3  -3  10 14877.2 611.926  23
   3   3  10 13478.9 946.627   5
   3  -3  11 2754.18 585.833   9
   3   3  11 2212.00 143.384  23
   3  -3  11 2242.00 145.281  23
   3   3  11 2284.96 452.726   5
   3   3  12 1597.66 124.634  23
   3  -3  12 1404.26 126.378  23
   3   3  12 1239.98 398.581   5
   3  -3  13 709.505 566.920   9
   3  -3  13 987.860 111.761  23
   3   3  13 1211.13 389.758   5
   3  -3  14 7487.34 929.049   9
   3  -3  14 7775.32 351.786  22
   3  -3  14 6601.07 336.405  23
   3   3  14 7140.01 344.319  22
   3   3  14 5502.11 604.833   5
   3   3  14 5503.69 543.511   4
   3  -3  15 270.634 545.221   9
   3   3  15-69.0070 80.2395  22
   3  -3  15 34.3508 79.2528  22
   3   3  15 67.7950 275.391   5
   3   3  15-25.8049 233.632   4
   3  -3  16 1050.97 614.461   9
   3  -3  16 968.525 123.297  22
   3   3  16 976.324 126.096  22
   3  -3  17 71.4411 561.531   9
   3   3  17 331.002 102.577  22
   3  -3  17 423.161 110.213  22
   3  -3  18 1647.11 153.855  13
   3   3  18 1514.32 160.214  22
   3  -3  18 1588.68 158.441  22
   3  -3  19 176.154 82.7222  13
   3   3  19 88.3716 102.064  22
   3  -3  19 120.030 98.2338  22
   3  -3  20 184.663 100.812  22
   3   3  20 127.674 97.1832  22
   3  -3  21 51.9494 62.0578  13
   3  -3  21-23.7762 91.7967  22
   3   3  21 48.4027 94.1766  22
  -3  -4  21 114.110 65.4847  13
  -3  -4  21 168.928 70.6236  14
  -3  -4  21 41.3060 110.307  22
  -3  -4  20 316.508 79.7634  13
  -3  -4  20 383.756 85.3567  14
  -3   4  20 33.6991 123.600  22
  -3  -4  20 153.902 118.287  22
  -3  -4  19 217.966 82.3582  13
  -3  -4  19 195.067 74.2742  12
  -3  -4  19 44.0790 118.365  22
  -3   4  19 272.329 130.557  22
  -3  -4  18 62.7502 83.2789  13
  -3  -4  18-19.4503 69.5244  12
  -3  -4  18 55.4947 392.542   9
  -3   4  18 133.613 122.664  22
  -3  -4  18-10.9183 106.280  22
  -3  -4  17 57.7261 425.358   9
  -3  -4  17 86.3822 84.4195  13
  -3   4  17 85.1340 113.091  22
  -3  -4  17 93.9925 108.340  22
  -3  -4  16 58.4284 443.192   9
  -3  -4  16 364.389 97.2673  13
  -3   4  16 342.219 125.722  22
  -3  -4  16 359.719 120.652  22
  -3  -4  15 262.388 91.8427  13
  -3   4  15 118.562 105.912  22
  -3  -4  15 234.854 110.547  22
  -3  -4  14 2926.29 192.067  13
  -3   4  14 2593.00 201.513  22
  -3  -4  14 2362.52 198.525  22
  -3   4  13 143.722 97.9425  22
  -3  -4  13 149.228 90.2715  22
  -3  -4  12 4009.17 233.365  22
  -3   4  12 3804.37 231.910  22
   3   4 -12 3744.79 209.069   7
  -3  -4  11 4663.72 250.108  13
  -3  -4  11 4720.05 257.031  22
  -3   4  11 4783.93 257.641  22
  -3  -4  10 2449.95 163.361  13
  -3  -4  10 2638.56 167.540  22
  -3   4  10 2466.76 166.478  22
  -3  -4   9 6935.55 320.568  13
   3   4  -9 6804.38 311.822   6
  -3  -4   9 6787.13 320.462  22
  -3   4   9 7055.75 324.542  22
  -3  -4   8-54.7827 58.1742  13
   3   4  -8-13.2882 62.1632   6
  -3  -4   8 26.3447 53.6061  22
  -3   4   8-13.4342 55.2542  22
  -3   4   8 26.2996 197.549  17
  -3  -4   7 1111.61 94.5084  13
   3   4  -7 1020.72 111.917   6
  -3   4   7 1167.89 127.609  20
  -3  -4   7 1126.36 98.2432  22
  -3   4   7 1131.23 96.3084  22
  -3   4   7 837.552 225.634  17
  -3  -4   6 20.9080 46.6044  13
   3   4  -6 5.94212 80.6414   6
  -3   4   6-21.2339 46.4779   1
  -3   4   6 65.6058 38.8425   6
  -3   4   6-3.79047 53.7685  22
   3   4  -6-26.8672 98.9846  16
  -3   4   6 11.0402 181.185  17
  -3   4   6 14.4126 67.7861  20
  -3   4   5 30549.4 1166.72   1
  -3   4   5 30519.4 1139.49   6
  -3   4   5 28677.0 1134.15   7
  -3  -4   5 30952.5 1148.38  13
  -3  -4   5 29031.1 1322.39  16
   3   4  -5 32789.6 1292.09  16
   3  -4  -5 30663.9 1186.51  19
  -3  -4   4 671.571 72.1803  13
   3  -4  -4 963.200 99.6634   2
  -3   4   4 893.292 78.1622   1
  -3   4   4 790.842 74.8819   6
  -3  -4   4 910.832 114.242  21
  -3  -4   4 604.792 152.808  16
   3  -4  -4 691.627 79.7499  19
   3   4  -4 884.814 87.7699  19
  -3  -4   3 47720.4 1812.12  13
   3  -4  -3 51335.8 1847.69   2
  -3   4   3 44782.0 1822.77   1
  -3   4   3 48752.1 1817.12   6
   3   4  -3 48601.8 1839.11   2
  -3  -4   3 47869.5 1847.42  21
   3   4  -3 47506.9 1827.30  19
   3  -4  -3 45592.2 1858.26  16
  -3  -4   3 46983.7 1955.85  16
   3   4  -2 36907.3 1424.38   8
  -3  -4   2 34669.4 1314.22  13
   3  -4  -2 35169.5 1334.30   2
  -3   4   2 31650.6 1334.02   1
   3   4  -2 35555.7 1330.72   2
   3   4  -2 37593.1 1411.40   4
  -3   4   2 35178.4 1325.41   6
  -3  -4   2 34986.2 1346.70  21
   3  -4  -2 32670.8 1363.06  16
  -3  -4   2 33829.7 1440.49  16
   3   4  -1 12033.6 591.390   8
  -3   4   1 12309.8 491.639   6
   3   4  -1 11509.0 485.939   2
   3   4  -1 12671.5 580.523   4
  -3  -4   1 12382.1 510.259  21
  -3  -4   1 12015.8 587.010  16
   3  -4  -1 11824.9 535.868  16
   3   4   0 10522.8 563.019   8
  -3  -4   0 10556.6 429.423  12
   3   4   0 10226.3 550.248   4
  -3   4   0 10730.8 443.370   6
  -3  -4   0 11328.3 455.737  21
  -3  -4   0 11066.7 539.339  16
   3  -4   0 10769.7 503.861  16
  -3  -4  -1 100087. 3702.41  12
   3   4   1 94159.0 3849.80   4
  -3   4  -1 102943. 3723.16   6
  -3  -4  -1 100250. 3725.33  21
   3  -4   1 91936.6 3800.31  16
  -3  -4  -1 96085.9 3814.03  16
   3   4   2 392.732 191.043   4
  -3   4  -2 201.804 57.7816  19
   3   4   2 11.7679 197.049  17
   3  -4   3 34016.6 1148.54   2
   3   4   3 33024.5 1141.84   2
   3   4   3 36359.4 1406.98   5
   3   4   3 29352.8 1280.99   4
  -3   4  -3 33559.9 1119.17   7
   3   4   3 27368.9 1272.86   8
  -3   4  -3 35280.4 1197.87  16
  -3  -4  -3 32048.2 1114.84  19
  -3   4  -3 35401.8 1155.45  19
   3  -4   4 4246.69 233.569   2
   3   4   4 4048.47 388.193   5
  -3   4  -4 3590.47 196.214   7
   3   4   4 3364.37 294.512   1
   3   4   4 3795.26 224.462   2
   3  -4   4 2755.43 288.736  10
  -3   4  -4 3956.44 256.942  16
   3   4   4 2544.30 342.854  17
   3   4   5 35452.9 1437.11   2
  -3   4  -5 35616.0 1417.50   1
  -3   4  -5 35608.3 1376.90   7
   3  -4   5 37420.3 1448.40   2
   3   4   5 33845.5 1519.21   1
   3   4   5 37907.8 1643.09   5
   3  -4   5 35479.6 1347.17  23
  -3   4  -5 37464.4 1482.82  16
   3  -4   6-107.867 159.835  10
   3   4   6 29.0531 87.3952   1
   3  -4   6-10.6150 80.4829   2
   3   4   6 72.8581 221.304   5
   3   4   6-10.4251 73.7422   2
  -3   4  -6 7.99854 57.7688   1
  -3   4  -6 37.4949 63.0281   7
   3   4   6-99.1047 212.530   4
   3   4   6-2.04066 33.2242  23
   3  -4   6 5.01452 40.9029  23
  -3   4  -6-25.6725 92.7090  16
   3  -4   7 540.002 249.682  10
   3   4   7 913.105 299.489   5
   3   4   7 581.151 124.031   2
   3  -4   7 571.211 128.548   2
  -3   4  -7 636.372 86.5755   7
   3   4   7 317.389 234.322   4
  -3   4  -7 634.302 103.076   1
   3   4   7 706.000 60.8544  23
   3  -4   7 654.378 65.7997  23
  -3   4  -7 578.226 138.055  16
   3  -4   8 73.5636 47.7687  23
   3   4   8 24.9672 39.5269  23
   3   4   8 270.985 225.911   4
   3   4   8 442.426 282.445   5
   3   4   8 14.6372 95.5452   2
  -3   4  -8 97.1652 73.9280   1
   3  -4   8 44.8517 96.3629   2
  -3   4  -8 137.623 67.0503   7
   3  -4   9 2107.98 129.205  23
   3   4   9 2085.02 123.005  23
  -3   4  -9 2057.46 145.886   7
   3   4   9 2224.55 384.731   5
   3  -4  10 3772.35 202.540  23
   3   4  10 4086.49 198.895  23
  -3   4 -10 4202.15 220.596   7
   3   4  10 3158.53 411.500   4
   3   4  10 3210.08 433.001   5
   3  -4  11 417.139 75.2654  23
   3   4  11 483.705 76.5450  22
   3   4  11 382.398 279.429   5
  -3   4 -11 391.947 83.8190   7
   3   4  11 184.375 251.043   4
   3   4  12 2864.53 360.311   8
   3   4  12 3992.51 206.269  22
   3  -4  12 3455.87 203.456  23
   3   4  12 3676.61 458.662   5
   3   4  12 3030.94 404.903   4
   3  -4  13-190.134 510.736   9
   3   4  13-91.0827 71.7638  22
   3  -4  13-80.4514 71.2179  22
   3   4  13-239.148 265.829   4
   3   4  13 258.986 279.478   5
   3  -4  14 334.941 517.223   9
   3  -4  14-12.6252 72.8211  22
   3   4  14 31.2088 69.0639  22
   3   4  14 63.4737 249.381   5
   3   4  14-51.2595 229.013   4
   3  -4  15 1882.51 643.440   9
   3  -4  15 2031.26 160.033  22
   3   4  15 1982.55 159.253  22
   3   4  15 1488.25 296.778   4
   3  -4  16-143.309 558.171   9
   3   4  16 82.5056 80.8009  22
   3  -4  16-29.5730 85.9700  22
   3  -4  17 2117.86 176.048  22
   3   4  17 1800.48 173.461  22
   3  -4  18 207.109 547.206   9
   3  -4  18 365.294 101.900  13
   3  -4  18 145.847 96.1398  22
   3   4  18 262.837 99.9916  22
   3  -4  19 989.928 118.533  13
   3  -4  19 949.867 527.264   9
   3  -4  19 348.051 104.510  22
   3   4  19 603.786 119.499  22
   3  -4  20 144.353 76.2674  13
   3  -4  20-98.2444 89.2527  22
   3  -4  21 40.2669 61.0255  13
  -3  -5  21 607.765 84.7614  14
  -3  -5  20 28.4023 66.8325  13
  -3  -5  20 75.2675 71.0441  14
  -3  -5  20-5.00311 56.7915  12
  -3  -5  19 803.942 105.826  13
  -3  -5  19 412.425 90.1870  12
  -3  -5  18 299.386 88.9685  13
  -3  -5  18 328.709 92.7502  12
  -3  -5  17-14.5830 81.3810  13
  -3  -5  17-301.006 456.444   9
  -3   5  16 255.823 117.949  22
  -3   5  15 370.195 124.676  22
  -3  -5  14 3356.03 218.537  13
  -3   5  14 3113.38 230.749  22
  -3  -5  13 563.735 107.953  13
  -3   5  13 586.055 120.568  22
   3   5 -13 550.364 92.7891   7
  -3  -5  12 4939.51 274.342  13
  -3   5  12 4754.24 279.175  22
   3   5 -12 4821.21 263.524   7
  -3  -5  11 1492.90 137.665  13
  -3   5  11 1609.23 147.509  22
  -3  -5  10 440.609 85.6195  13
   3   5  -9 1506.59 123.639   6
  -3  -5   9 1403.49 122.320  13
   3   5  -8 4097.44 217.414   6
  -3  -5   8 3960.72 207.822  13
   3   5  -7 2159.61 169.425   6
  -3   5   7 2407.44 127.452   6
  -3  -5   7 2393.02 149.040  13
  -3   5   6 35.7624 45.5047   7
  -3   5   6 34.9220 47.2859   1
   3   5  -6-34.0662 91.6567   6
  -3   5   6-6.57108 45.4812   6
  -3  -5   6 37.0005 55.1437  13
  -3   5   6 29.2386 197.822  17
   3   5  -6-68.2063 68.6068  19
   3   5  -6 211.819 236.061  18
  -3   5   5 30969.2 1154.79   6
   3   5  -5 30301.2 1214.13   6
  -3   5   5 27727.0 1146.43   7
  -3   5   5 30255.5 1174.23   1
  -3  -5   5 31251.7 1158.78  13
   3  -5  -5 30371.6 1229.39  16
   3   5  -5 28632.6 1160.67  19
  -3   5   4 1369.92 104.515   6
  -3   5   4 1562.69 110.292   1
   3   5  -4 1053.36 154.343   6
  -3  -5   4 1385.62 101.582  13
   3  -5  -4 1136.06 134.673  16
  -3   5   3 131060. 4831.69   6
  -3   5   3 125287. 4844.12   1
  -3  -5   3 132469. 4821.73  13
  -3  -5   3 128626. 5016.81  16
   3  -5  -3 124103. 4896.50  16
  -3  -5   2 22857.3 860.785  13
  -3   5   2 22743.6 879.134   6
  -3   5   2 21209.0 894.951   1
  -3  -5   2 21880.7 906.721  21
   3  -5  -2 21371.8 941.041  16
  -3  -5   2 21045.7 1012.48  16
   3   5  -1 2907.48 261.433   8
  -3   5   1 3246.50 176.304   6
  -3  -5   1 3430.03 201.136  21
   3  -5  -1 2961.47 224.829  16
  -3  -5   1 3185.58 267.958  16
   3   5   0 3601.17 290.659   8
  -3  -5   0 3353.38 166.816  12
   3   5   0 4008.61 289.679   4
  -3   5   0 3575.69 187.225   6
  -3  -5   0 3611.53 203.989  21
  -3  -5   0 3237.52 267.580  16
   3  -5   0 3296.92 247.253  16
  -3  -5  -1 14966.7 600.965  12
  -3   5  -1 16330.2 629.031   6
   3   5   1 15212.7 742.314   4
  -3  -5  -1 15498.3 638.823  21
   3  -5   1 14351.0 720.444  16
  -3  -5  -1 15146.4 741.303  16
   3   5   2 1341.03 217.486   8
   3   5   2 1404.50 222.671   4
  -3  -5  -2 1503.77 121.670  21
  -3  -5  -2 1286.28 173.985  16
   3   5   3 44625.9 1917.31   8
   3   5   3 41472.8 1899.61   4
  -3  -5  -3 45647.0 1757.30  21
   3  -5   4 133.312 125.643  10
   3   5   4 16.9827 173.519   8
  -3   5  -4 166.683 79.2996   7
   3   5   4 209.617 127.500   1
  -3  -5  -4 181.529 68.1566  21
   3   5   4 88.0445 247.158  17
  -3   5  -4 46.4484 68.1859  19
   3  -5   5 28496.9 1511.54  10
   3   5   5 30929.9 1468.86   8
  -3   5  -5 33621.0 1303.35   7
  -3   5  -5 33380.3 1340.05   1
  -3  -5  -5 33051.2 1282.54  21
  -3   5  -5 34229.2 1334.69  19
  -3   5  -5 34581.6 1412.65  16
  -3   5  -6 44.6718 63.8884   1
  -3   5  -6 56.4474 74.7093   7
   3   5   6-20.2233 207.620   4
   3   5   6 58.0176 200.539   8
  -3   5  -7 1291.99 146.602   1
   3   5   7 1158.07 277.269   4
  -3   5  -7 1526.89 126.598   7
   3   5   7 1193.62 254.625   8
   3   5   8 41.1323 195.639   8
  -3   5  -8 21.4172 70.7570   7
   3   5   8 138.138 237.549   4
   3   5   9 591.002 234.428   8
  -3   5  -9 543.897 96.0148   7
   3   5   9 556.776 256.745   4
   3   5  10 10611.1 684.031   8
   3   5  10 11322.2 739.804   4
  -3   5 -10 12436.5 526.544   7
   3   5  11 796.491 224.850   8
   3   5  11 997.014 271.355   4
  -3   5 -11 1155.75 126.353   7
   3   5  12 1265.88 234.327   8
   3   5  12 1383.47 113.275  22
   3   5  13-63.7053 70.2273  22
   3   5  13 23.6881 227.979   4
   3   5  14 262.323 81.4998  22
   3   5  14 538.424 230.088   4
   3   5  15 296.185 195.466   4
   3  -5  15 74.5558 97.5624  13
   3  -5  15 356.232 564.662   9
   3  -5  16 499.581 575.416   9
   3  -5  17-625.038 536.717   9
   3  -5  18 65.5967 528.611   9
   3  -5  19-471.923 498.200   9
   3  -5  19 25.5498 76.5741  13
   3  -5  20 186.597 69.2318  13
  -3  -6  20 4.75200 64.1152  14
  -3  -6  19 81.3870 72.2315  13
  -3  -6  19-22.5479 64.7710  12
  -3  -6  18-162.150 398.274   9
  -3  -6  18 103.583 78.2568  12
  -3  -6  17 477.073 492.267   9
  -3  -6  17 149.440 85.5119  12
  -3  -6  16 784.338 116.847  13
  -3  -6  15 126.783 93.4117  13
  -3  -6  14 1286.69 143.352  13
   3   6 -13 172.817 85.3821   7
  -3  -6  13 124.629 92.1894  13
   3   6 -12 67.6022 83.7907   7
  -3  -6  12 148.009 88.5532  13
   3   6 -11 5242.92 299.653   7
  -3  -6  11 5620.85 297.668  13
  -3  -6  10 3953.04 235.363  13
   3   6  -9 4512.39 238.760   6
  -3  -6   9 4594.86 242.335  13
   3   6  -8 7060.71 315.405   6
  -3  -6   8 6614.94 302.398  13
  -3   6   7 154.063 55.6959   6
   3   6  -7 140.700 88.1222   6
  -3  -6   7 76.9903 65.0183  13
  -3   6   7 19.8451 269.353  17
   3   6  -6 310.949 105.366   6
  -3   6   6 162.187 59.0066   7
  -3   6   6 179.596 58.0632   6
  -3  -6   6 113.015 57.3986  13
  -3   6   6 94.8088 238.890  17
  -3   6   5 5396.64 271.072   7
   3   6  -5 6076.42 332.069   6
  -3   6   5 5842.75 273.268   6
  -3  -6   5 5727.14 273.934  13
  -3   6   4 1840.37 131.604   6
  -3   6   4 1720.95 136.282   7
   3   6  -4 2161.64 202.275   6
  -3   6   3 661.178 92.9476   7
   3   6  -3 700.296 141.780   6
  -3   6   3 857.479 91.0869   6
  -3  -6   3 708.709 72.7638  13
   3   6  -2 31526.2 1483.90   6
  -3   6   2 39644.8 1430.32   6
  -3  -6   1 581.049 69.8406  12
  -3   6   1 733.068 90.4236   6
  -3  -6   0 9707.43 414.376  12
  -3   6   0 9352.24 442.541   7
  -3   6  -1 3370.13 206.546   7
  -3  -6  -1 3436.78 218.647  21
   3   6   2 15317.1 670.406   8
  -3   6  -2 12995.2 518.485   7
   3   6   2 15838.4 688.675   4
  -3  -6  -2 13416.2 522.767  21
   3   6   3 2185.97 255.830   8
  -3  -6  -3 1800.13 146.157  21
  -3   6  -4 48.1318 82.8550   7
   3   6   4 144.306 162.952   8
   3   6   4 22.0218 280.140  17
  -3   6  -5 2108.05 165.775   7
   3   6   5 2308.99 278.505   8
  -3   6  -6 364.637 95.1147   7
   3   6   6 510.792 224.337   4
   3   6   6 367.456 181.991   8
   3   6   7 15601.4 727.991   4
  -3   6  -7 15360.0 498.815   7
   3   6   7 13877.0 662.155   8
   3   6   8 63.7587 192.423   4
  -3   6  -8 44.0618 77.6722   7
   3   6   8-36.1527 161.524   8
   3   6   9 330.204 203.189   4
  -3   6  -9 76.4730 82.4788   7
   3   6   9 71.0287 164.938   8
  -3   6 -10 827.942 114.476   7
   3   6  10 747.902 239.066   4
   3   6  10 656.354 198.145   8
  -3   6 -11 2574.17 182.873   7
   3   6  11 2802.45 354.126   4
   3   6  11 1862.62 257.395   8
   3   6  12 326.739 228.140   4
   3  -6  12 95.2701 94.9331  13
   3   6  12 106.798 151.876   8
   3   6  13 1835.41 295.579   4
   3  -6  13 2154.35 181.727  13
   3   6  14 454.528 209.293   4
   3  -6  14 704.791 119.852  13
   3  -6  15-70.3242 507.931   9
   3  -6  15 128.752 94.7723  13
   3  -6  16 1686.64 158.077  13
   3  -6  16 1501.98 621.217   9
   3  -6  17 905.635 521.447   9
   3  -6  17 334.684 93.8431  13
   3  -6  18 267.665 89.2526  13
   3  -6  18 236.568 431.597   9
   3  -6  19 51.7108 395.687   9
  -3  -7  19 400.930 77.9442  14
  -3  -7  18 246.741 77.7395  12
  -3  -7  18 442.478 84.9848  14
  -3  -7  18 384.950 397.376   9
  -3  -7  17 340.501 88.2937  12
  -3  -7  17 639.789 98.5690  13
  -3  -7  17 660.098 481.913   9
  -3  -7  16 434.929 92.5792  13
  -3  -7  16 294.043 93.6952  12
  -3  -7  15 1387.88 138.414  13
  -3  -7  14 519.090 102.440  13
   3   7 -13 4304.01 257.723   7
  -3  -7  13 5056.31 276.666  13
   3   7 -12 2528.34 195.673   7
  -3  -7  12 2623.62 192.122  13
   3   7 -11 3547.54 233.855   7
  -3  -7  11 3278.91 217.129  13
   3   7 -10 3490.37 244.757   7
  -3  -7  10 4005.72 231.683  13
  -3  -7   9 942.425 110.497  13
  -3   7   9 101.727 342.559  17
   3   7  -8 7568.83 332.209   6
  -3  -7   8 7113.85 317.455  13
   3   7  -7 1138.00 138.640   6
  -3  -7   7 805.965 98.8697  13
  -3   7   6 13.4069 61.7084   7
   3   7  -6 40.5663 99.0590   6
  -3  -7   6 67.2874 62.7535  13
  -3   7   6 71.4909 289.886  17
   3   7  -5 296.883 120.119   6
  -3   7   5 343.344 80.9197   7
  -3  -7   5 511.158 79.3602  13
  -3   7   4 3541.89 215.398   7
   3   7  -4 3951.58 270.168   6
  -3   7   4 3957.10 217.466   6
  -3   7   3 3316.25 209.153   7
  -3   7   3 3881.22 212.339   6
   3   7  -3 3421.16 267.875   6
  -3   7   2 5318.08 279.659   7
  -3   7   2 5740.92 280.903   6
   3   7  -2 5487.68 346.659   6
  -3  -7   2 4883.01 255.956  12
  -3   7   1 2350.41 170.755   7
  -3  -7   1 2306.75 142.888  12
  -3   7   0 19.2094 83.3091   7
   3   7   1 553.623 169.287   6
  -3   7  -1 572.998 107.558   7
  -3   7  -2 444.808 105.998   7
   3   7   2-24.9955 298.891  17
  -3   7  -3 96.6086 374.874  18
   3   7   3 77.9654 319.544  17
   3  -7   4 3638.82 194.605  13
   3   7   4 1943.09 425.753  17
  -3   7  -5 2549.84 193.818   7
   3  -7   5 2736.89 169.697  13
  -3   7  -6 3039.77 211.553   7
   3  -7   6 2947.59 184.119  13
  -3   7  -7 305.187 97.8156   7
   3  -7   7 405.552 85.2647  13
   3   7   8 58.1972 133.881   6
   3   7   8 263.869 216.521   4
  -3   7  -8 128.684 88.4368   7
   3  -7   8 240.785 82.7694  13
   3   7   9 1296.85 286.737   4
  -3   7  -9 1047.95 134.910   7
   3   7   9 736.683 154.712   6
   3  -7   9 1031.29 123.439  13
  -3   7 -10 370.800 103.869   7
   3  -7  10 511.685 104.500  13
  -3   7 -11 784.166 120.655   7
   3  -7  11 780.154 119.529  13
   3  -7  12 1996.78 169.812  13
   3  -7  13 1459.67 149.138  13
   3  -7  13 1680.39 644.279   9
  -3   7 -13 1206.74 357.583  18
   3  -7  14 958.061 572.373   9
   3  -7  14 1657.44 157.341  13
   3  -7  15-7.12716 78.8593  13
   3  -7  16 1067.24 121.577  13
   3  -7  16 493.188 510.306   9
   3  -7  17-56.4296 435.700   9
   3  -7  17-36.0133 67.2860  13
   3  -7  18 199.761 389.090   9
  -3  -8  17-22.9840 60.3726  14
  -3  -8  16-15.3531 64.2403  14
  -3  -8  15 40.7736 76.1647  12
  -3  -8  15-32.9999 69.2691  14
  -3  -8  14 146.010 85.3764  12
  -3  -8  14 134.931 76.0533  13
   3   8 -13 94.2441 81.5044   7
  -3  -8  13 6.62842 69.0940  13
  -3  -8  13 60.8579 83.8230  12
   3   8 -12 105.757 93.5024   7
  -3  -8  12 73.9206 73.7806  13
  -3  -8  12 100.957 91.4201  12
   3   8 -11 443.440 114.353   7
  -3  -8  11 595.433 99.5676  13
   3   8 -10-84.9052 103.283   7
  -3  -8  10 32.7760 71.2588  13
   3   8  -9 105.332 111.658   7
  -3  -8   9-31.7751 72.4248  13
  -3   8   9 28.2006 358.728  17
  -3   8   8 85.6573 358.406  17
   3   8  -7 863.977 130.411   6
  -3   8   7-29.1099 361.463  17
   3   8  -6 1743.48 172.496   6
  -3   8   6 281.631 350.531  17
  -3   8   5 1463.72 128.452   7
   3   8  -5 1693.10 172.005   6
  -3  -8   5 1421.85 132.291  12
  -3   8   4 4778.03 264.512   7
  -3  -8   4 4762.13 262.694  12
   3   8  -3 211.775 121.662   6
  -3   8   3 298.491 92.8574   7
  -3  -8   3 212.713 71.9482  12
  -3   8   2 2823.94 199.651   7
   3   8  -2 3130.96 250.544   6
  -3  -8   2 2926.23 174.493  12
  -3   8   1 824.869 121.303   7
  -3   8   0 3483.17 211.950   7
   3   8   0 3048.49 262.341   6
   3   8   1 167.012 145.658   6
  -3   8  -1 29.8171 93.2849   7
  -3   8  -1 111.113 396.469  18
   3   8   1 29.4790 329.006  17
  -3   8  -2 5664.46 280.333   7
   3   8   2 4891.53 329.664   6
   3   8   3 399.963 167.901   6
  -3   8  -3 480.165 115.055   7
   3   8   3 31.5848 370.473  17
   3   8   4 1643.88 212.894   6
   3   8   5-24.3425 126.833   6
  -3   8  -6 873.690 135.764   7
   3   8   6 761.867 156.412   6
   3   8   7 11.1744 133.466   6
  -3   8  -7 46.1594 91.8897   7
   3  -8   7 17.7120 63.6043  13
   3   8   7 34.1749 366.442  17
   3   8   8 1985.03 202.282   6
   3  -8   8 2325.18 169.259  13
   3   8   9-8.67254 99.6452   6
  -3   8  -9 7.59673 89.7150   7
   3  -8   9-45.8824 73.4684  13
  -3   8 -10 113.799 93.4520   7
   3  -8  10 182.276 77.1483  13
  -3   8 -11 118.651 92.4579   7
   3  -8  11-20.3673 76.1004  13
   3  -8  12 155.351 76.8738  13
   3  -8  13 387.314 520.538   9
   3  -8  13 520.435 99.6343  13
   3  -8  14 366.936 476.389   9
   3  -8  14-18.7902 71.6729  13
   3  -8  15 63.2994 67.4698  13
   3  -8  15-113.476 464.657   9
   3  -8  16 307.880 73.6695  13
  -3  -9  15 52.4307 65.1698  12
  -3  -9  14 35.3728 66.9235  12
  -3  -9  14 35.2976 55.3978  14
   3   9 -13-5.44116 68.0668   7
  -3  -9  13 23.6497 59.7703  14
  -3  -9  13-25.4606 71.3401  12
   3   9 -12 6.21939 77.5390   7
  -3  -9  12-53.8253 65.6352  14
  -3  -9  12 40.4255 79.8704  12
   3   9 -11 366.021 103.578   7
  -3  -9  11 398.686 94.2189  12
  -3  -9  11 338.519 75.4558  14
   3   9 -10 347.384 107.329   7
  -3  -9  10 221.244 86.7695  12
   3   9  -9-50.7821 105.530   7
  -3  -9   9-42.8126 78.6245  12
   3   9  -8 2315.64 204.883   7
  -3  -9   8 2196.76 169.736  12
   3   9  -7 398.260 128.046   7
  -3  -9   7 307.096 89.2981  12
  -3   9   7-29.9317 393.252  17
   3   9  -6 2591.02 193.520   6
  -3  -9   6 2024.99 161.653  12
   3   9  -5 93.6941 97.1427   6
  -3   9   5 97.1377 71.4046   7
  -3  -9   5 116.535 73.3520  12
  -3   9   5-30.8196 372.215  17
  -3   9   4 4638.27 243.644   7
   3   9  -4 5123.61 294.952   6
  -3  -9   4 4349.16 234.385  12
  -3   9   3 686.423 107.098   7
   3   9  -3 773.905 141.301   6
  -3   9   2 1616.90 150.093   7
   3   9  -2 376.451 374.390  17
  -3   9   1 566.413 108.948   7
   3   9  -1 32.3794 372.525  17
  -3   9   0 3583.70 230.029   7
   3   9   0 3696.00 264.340   6
   3   9   1 178.956 128.651   6
  -3   9  -1 160.375 99.8474   7
   3   9   1 33.4372 358.581  17
   3   9   2 2919.67 238.269   6
  -3   9  -2 3309.55 218.283   7
  -3   9  -3 94.8182 99.6123   7
   3   9   3 167.948 127.763   6
   3   9   3 35.0697 393.083  17
  -3   9  -4 579.324 117.000   7
   3   9   4 348.193 133.993   6
   3   9   5 138.717 115.323   6
   3   9   6 156.284 112.238   6
  -3   9  -6-38.6384 96.3492   7
   3   9   6-35.4483 369.388  17
  -3   9  -7 46.0463 95.3505   7
   3   9   7-67.0761 92.7732   6
  -3   9  -8 1003.28 136.585   7
  -3   9  -9 454.824 111.423   7
  -3   9 -10 28.7742 90.3002   7
   3  -9  12 504.510 79.9694  13
   3  -9  12 633.448 448.973   9
   3  -9  13-53.7280 407.369   9
   3  -9  14 295.975 374.171   9
   3  10 -11-27.6256 70.7455   7
  -3 -10  11-5.13837 59.5132  12
   3  10 -10 461.086 97.7634   7
  -3 -10  10 251.047 74.2317  12
   3  10  -9 104.968 88.4359   7
  -3 -10   9-5.44870 63.1146  12
   3  10  -9-22.9505 337.386  17
   3  10  -8 2053.92 174.098   7
  -3 -10   8 1796.06 138.578  12
   3  10  -7 24.7838 99.0406   7
  -3 -10   7 21.3240 60.2592  12
  -3  10   7-28.0581 369.605  17
   3  10  -7 53.1466 345.724  17
   3  10  -6 678.915 133.317   7
  -3  10   6 29.4547 368.945  17
   3  10  -6-27.9245 341.423  17
  -3  10   5-30.3457 383.506  17
   3  10  -5 293.460 341.266  17
  -3  10   4 31.3187 371.259  17
   3  10  -4-61.2419 356.046  17
  -3  10   3 388.258 87.3230   7
   3  10  -3 547.585 119.007   6
  -3  10   3-31.3447 377.452  17
   3  10  -3-31.7960 339.683  17
  -3  10   2 318.096 90.6910   7
  -3  10   2 31.6070 374.819  17
   3  10  -2-32.4854 368.840  17
  -3  10   1 65.6919 83.3934   7
   3  10  -1 227.816 106.349   6
  -3  10   1-124.924 354.481  17
   3  10  -1-32.8936 346.134  17
  -3  10   0 82.8268 86.4740   7
   3  10   0 214.569 108.199   6
   3  10   0-34.0590 356.675  17
  -3  10  -1 746.116 115.732   7
   3  10   1 597.059 133.781   6
   3  10   1 241.718 397.498  17
  -3  10  -2 122.016 92.9528   7
   3  10   2 185.984 104.813   6
   3  10   2 102.719 385.419  17
  -3  10  -3 203.374 94.0524   7
   3  10   3 92.2066 103.561   6
   3  10   3-34.6183 374.654  17
   3  10   4 23.5310 91.5704   6
  -3  10  -4 50.7810 91.0680   7
  -3  10  -5 500.236 111.286   7
   3  10   5 518.503 107.560   6
   3  10   6 958.198 117.401   6
  -3  10  -7 577.281 110.548   7
  -3  10  -8 1257.76 135.095   7
   3 -10  10-301.017 404.439   9
   3 -10  11-47.0354 366.397   9
   3  11  -7 172.983 83.7277   7
   3  11  -6 374.343 96.1574   7
   3  11  -6-23.4719 306.585  17
  -3  11   5-49.9601 353.400  17
   3  11  -5-76.0731 341.138  17
   3  11  -4 99.1343 98.3601   7
  -3  11   4 235.069 351.386  17
   3  11  -4-27.1334 340.600  17
   3  11  -3-72.6567 96.6100   7
   3  11  -3 56.2540 347.044  17
  -3  11   3 53.8880 356.022  17
   3  11  -2 29.4427 94.8621   7
  -3  11   2-28.2226 355.448  17
   3  11  -2 86.0910 360.209  17
   3  11  -1 65.2743 94.6831   7
  -3  11   1 27.5473 337.508  17
   3  11  -1 57.9336 319.116  17
   3  11   0-135.936 94.5768   7
  -3  11   0-34.2533 72.1975   7
   3  11   0-59.2483 338.999  17
  -3  11   0-111.497 342.725  17
  -3  11  -1 544.334 96.7067   7
   3  11   1 521.235 107.939   7
   3  11   1 119.230 333.163  17
  -3  11  -1 27.4722 317.434  17
  -3  11  -2 96.6404 78.5893   7
   3  11   2-25.5129 83.5091   7
   3  11   2-29.8227 352.184  17
  -3  11  -2 26.9704 329.260  17
  -3  11  -3 67.0130 77.7867   7
   3  11   3 29.3582 342.713  17
  -3  11  -4 91.2142 82.5926   7
  -3  11  -5 801.188 110.704   7
  -4   0  23 35.0660 132.118  22
  -4   0  22-86.5495 140.943  22
  -4   0  21 125.498 137.113  22
  -4   0  20 49.8861 134.971  22
  -4   0  19 11.9802 127.862  22
  -4   0  18 3013.30 242.953  22
  -4   0  18 2341.19 150.975  14
  -4   0  17 60.1181 51.3071  13
  -4   0  17 13.3478 55.6764  14
  -4   0  17 30.9567 119.043  22
  -4   0  16 2796.60 162.776  13
  -4   0  16 2985.66 231.986  22
  -4   0  16 2795.69 165.449  14
  -4   0  15-24.3972 47.8355  13
  -4   0  15 8.21964 53.3017  14
  -4   0  15 25.2099 100.740  22
  -4   0  14 8183.61 363.585  13
  -4   0  14 9109.38 418.992  22
  -4   0  14 8237.64 364.603  14
  -4   0  13-26.5896 36.9627  12
  -4   0  13-10.6592 45.6443  13
  -4   0  13 79.0862 86.0149  22
  -4   0  13-21.8628 38.9728  15
  -4   0  12 12574.4 518.396  12
  -4   0  12 12911.9 525.765  13
  -4   0  12 13461.0 567.401  22
  -4   0  12 12469.0 634.245  20
  -4   0  12 13194.6 518.794  15
  -4   0  11-28.7411 36.3751  12
  -4   0  11-23.3751 38.8479  13
   4   0 -11-12.5239 73.1000   1
  -4   0  11-10.3960 65.2490  22
   4   0 -11 71.4331 119.414  16
  -4   0  11-10.2643 37.1670  15
  -4   0  11-9.49396 124.680  20
  -4   0  10 41105.9 1589.48  12
  -4   0  10 40983.4 1592.85  13
   4   0 -10 43739.4 1785.58   2
   4   0 -10 43819.2 1725.65   1
  -4   0  10 43887.7 1625.25  22
  -4   0  10 43525.0 1679.34  20
   4   0 -10 38875.9 1766.99  16
  -4   0  10 42636.4 1591.32  15
  -4   0   9-2.34497 35.9746  13
  -4   0   9 13.1730 32.9896  12
   4   0  -9-57.2750 107.556   2
   4   0  -9-9.28020 69.7109   1
  -4   0   9 94.9744 63.7694  22
  -4   0   9 38.7294 39.6187  15
   4   0  -9 41.7357 116.614  16
  -4   0   9 33.6131 96.8615  20
  -4   0   8 84760.4 3187.03  13
  -4   0   8 83827.8 3185.12  12
   4   0  -8 92254.1 3286.19   1
   4   0  -8 88609.0 3354.61   2
  -4   0   8 86545.6 3240.72  20
  -4   0   8 88245.5 3212.73  22
  -4   0   8 84371.9 3187.16  15
   4   0  -8 81799.2 3324.77  16
  -4   0   7 38.6040 32.4447  13
  -4   0   7 25.0149 194.865  10
   4   0  -7-11.7528 100.006   2
  -4   0   7 26.7886 57.6251  22
  -4   0   7 28.8821 35.3467  15
   4   0  -7 108.010 105.782  16
  -4   0   7 124.853 76.9989  20
  -4   0   6 24613.5 1007.63  22
  -4   0   6 26771.3 1019.43  20
   4   0  -6 27206.2 1080.80  16
  -4   0   5-12.1158 112.513  10
   4   0  -5 48.8905 70.5073  16
  -4   0   4 7033.56 384.321  10
   4   0  -4 7745.49 344.177  16
   4   0  -3 8.98013 45.1819  16
   4   0  -2 132082. 5037.69  19
  -4   0   2 135803. 5010.68  16
  -4   0   1-2.13622 38.6818  16
   4   0  -1 9.44757 70.9648  19
  -4   0   0 60277.6 2298.66  19
  -4   0  -1 316.829 95.4020  19
   4   0   2 329.279 73.5649   1
   4   0   3 69.0878 54.6179   1
   4   0   4 3019.35 386.305   9
   4   0   4 2965.46 182.657   1
  -4   0  -5-72.9789 191.153  10
   4   0   5 23.1362 286.458   9
   4   0   5 38.0050 55.4631   1
  -4   0  -6 2571.34 345.324  10
  -4   0  -6 2252.87 214.161   1
   4   0   6 2193.87 170.317   1
  -4   0  -7 29.1862 180.684  10
   4   0   7-51.7659 67.7991   1
  -4   0  -7 57.5305 114.950   1
   4   0   8 5890.16 599.371   9
  -4   0  -8 5672.31 494.527  10
  -4   0  -8 5810.02 398.523   1
  -4   0  -9 28.8197 154.522  10
   4   0   9 113.628 376.873   9
   4   0   9 146.752 96.6664   2
  -4   0  -9-56.9356 115.863   1
   4   0  10 1181.16 443.878   9
   4   0  11 280.180 441.702   9
   4   0  12 615.020 461.558   9
   4   0  17 216.264 98.1102  22
   4   0  18 2003.87 179.650  22
   4   0  19 120.094 101.398  22
   4   0  20 1696.27 171.236  22
   4   0  21 95.5779 104.608  22
  -4  -1  23 46.2257 131.730  22
  -4   1  23 104.324 134.278  22
  -4   1  22 210.637 143.724  22
  -4  -1  22 222.577 144.566  22
  -4   1  21-125.839 138.667  22
  -4  -1  21-50.2919 139.152  22
  -4  -1  20 23.1924 57.2503  14
  -4  -1  20 37.0152 131.077  22
  -4   1  20 150.982 139.221  22
  -4  -1  19 169.547 62.9866  13
  -4  -1  19 50.4752 64.5960  14
  -4   1  19 249.505 137.140  22
  -4  -1  19 178.492 136.249  22
  -4  -1  18 98.2766 60.6196  13
  -4  -1  18 202.970 73.2352  14
  -4   1  18 156.031 129.191  22
  -4  -1  18 178.811 131.076  22
  -4  -1  17 266.577 70.6773  13
  -4  -1  17 174.082 71.8263  14
  -4   1  17 354.459 135.503  22
  -4  -1  17 278.607 129.393  22
  -4  -1  16 834.222 93.9993  13
  -4  -1  16 737.047 82.0846  12
  -4  -1  16 1007.26 149.309  22
  -4   1  16 848.333 148.626  22
  -4  -1  15 1706.83 128.562  13
  -4  -1  15 1545.16 117.311  12
  -4   1  15 1951.94 180.293  22
  -4   1  15 1799.31 114.012  14
  -4  -1  15 1797.02 118.728  15
  -4  -1  14 2287.43 415.861   9
  -4  -1  14 2196.45 141.869  12
  -4  -1  14 2492.58 154.131  13
  -4  -1  14 2582.16 193.708  22
  -4   1  14 2488.02 192.900  22
  -4  -1  14 2371.71 142.251  15
  -4   1  14 2526.92 137.314  14
  -4  -1  13 2826.87 427.023   9
  -4  -1  13 3073.18 174.444  13
  -4   1  13 3139.76 155.716  13
  -4  -1  13 3125.57 206.381  22
  -4   1  13 3165.93 208.057  22
  -4   1  13 3222.14 161.495  14
  -4  -1  12 1493.72 109.632  13
  -4   1  12 1551.07 94.3534  13
  -4   1  12 1995.46 215.795  20
  -4  -1  12 1573.23 141.579  22
  -4   1  12 1742.68 143.349  22
  -4  -1  12 1839.55 207.276  20
  -4   1  12 1626.86 101.186  14
  -4   1  11 12564.1 507.867  13
  -4  -1  11 12662.5 526.232  13
   4  -1 -11 13933.6 662.884   1
  -4  -1  11 12869.9 553.085  22
  -4  -1  11 12002.3 608.178  20
  -4   1  11 13525.8 556.421  22
  -4   1  11 12268.3 609.696  20
  -4   1  11 13134.4 504.146  15
  -4   1  11 12807.1 512.527  14
  -4  -1  10 1696.60 371.021  10
  -4  -1  10 1345.50 96.4507  13
  -4   1  10 1414.23 81.4715  13
   4  -1 -10 1841.38 214.646   2
   4  -1 -10 1365.06 155.074   1
   4   1 -10 1519.97 196.181   2
  -4  -1  10 1488.09 122.597  22
  -4   1  10 1449.86 119.725  22
  -4   1  10 1571.74 169.244  20
   4   1 -10 1386.56 199.853  16
  -4  -1  10 1180.32 159.342  20
  -4   1  10 1282.68 84.7244  14
  -4   1  10 1431.33 79.9720  15
  -4   1   9 5380.43 223.237  13
  -4  -1   9 5053.04 237.764  13
  -4  -1   9 6257.05 573.064  10
   4   1  -9 5381.80 365.540   2
   4  -1  -9 5798.21 321.450   1
   4  -1  -9 5807.69 380.686   2
  -4  -1   9 5423.63 260.421  22
  -4   1   9 4947.78 293.474  20
  -4   1   9 5376.52 260.061  22
  -4  -1   9 5473.20 298.891  20
  -4   1   9 5248.67 221.587  15
   4   1  -9 5236.36 362.372  16
  -4   1   9 5276.88 227.935  14
  -4  -1   8 34215.1 1346.40  13
  -4  -1   8 34472.8 1647.42  10
   4   1  -8 37291.6 1500.09   2
   4  -1  -8 34762.8 1495.81   2
   4  -1  -8 37527.2 1430.78   1
  -4   1   8 35982.6 1367.30  22
  -4   1   8 34282.9 1392.98  20
  -4  -1   8 36605.1 1368.31  22
  -4  -1   8 34530.8 1393.44  20
   4   1  -8 33760.1 1473.20  16
  -4   1   8 36062.8 1334.37  15
  -4   1   8 35250.6 1336.93  14
  -4  -1   7 4054.59 362.804  10
  -4  -1   7 4824.80 211.846  13
   4   1  -7 4655.58 316.490   2
   4  -1  -7 4877.93 324.812   2
   4  -1  -7 5179.47 263.647   1
  -4   1   7 4773.95 230.377  22
  -4  -1   7 5065.46 232.455  22
  -4   1   7 5053.17 249.926  20
  -4  -1   7 4339.83 244.058  20
  -4   1   7 4761.53 202.588  14
   4   1  -7 4694.76 310.549  16
  -4  -1   6 50560.9 1909.94  13
  -4  -1   6 48331.8 2082.31  10
   4  -1  -6 55460.0 1959.69   1
   4   1  -6 51819.2 2038.86   2
   4  -1  -6 49954.9 2036.62   2
  -4   1   6 51815.3 1928.10  22
  -4  -1   6 50169.8 1927.27  22
  -4  -1   6 49359.6 1932.89  20
  -4   1   6 50137.6 1934.64  20
   4   1  -6 51176.1 2005.17  16
   4  -1  -5 4346.84 209.008   1
   4   1  -5 3682.53 239.094  16
  -4  -1   4 58509.0 2343.42  16
   4   1  -4 61580.4 2312.21  16
   4  -1  -3 2201.77 113.877  16
  -4  -1   3 2159.86 163.831  16
   4   1  -3 2221.74 146.097  16
   4   1  -2 185918. 6817.07  19
  -4  -1   2 179412. 6812.11  16
   4  -1  -2 182281. 6817.35  19
   4  -1  -1 3714.68 203.124  19
  -4  -1   1 3477.56 191.129  16
   4   1  -1 3719.76 203.240  19
   4  -1   0 33182.5 1240.26   1
  -4  -1   0 32030.2 1282.58  19
   4  -1   1 7725.50 306.405   1
  -4   1  -1 6821.82 336.822  10
  -4  -1  -1 7134.67 343.315  19
  -4   1  -2 576.549 108.625  10
   4  -1   2 530.901 60.3981   1
  -4   1  -3 10.1350 104.070  10
   4  -1   3 64.8988 46.0879   1
  -4   1  -3 73.8234 64.7685   1
   4   1   3 49.9072 79.1541   1
  -4   1  -4 149379. 5918.16  10
   4   1   4 154380. 5777.12  23
   4   1   4 153756. 5862.93   1
  -4   1  -4 157334. 5848.71   1
   4  -1   5 32006.9 1452.39   9
  -4   1  -5 27800.1 1296.79  10
   4  -1   5 29982.6 1144.45  23
   4   1   5 29517.5 1142.68  23
   4   1   5 30544.7 1223.09   1
  -4   1  -5 30407.8 1229.55   1
  -4   1  -6 59920.3 2556.10  10
   4  -1   6 67341.0 2726.79   9
   4   1   6 61470.7 2363.74  23
   4  -1   6 63401.5 2364.81  23
   4   1   6 65620.9 2448.39   1
  -4   1  -6 61909.7 2462.72   1
  -4   1  -7 24269.3 1169.96  10
   4  -1   7 25179.8 956.842  23
   4   1   7 24221.5 953.851  23
   4   1   7 24949.2 1043.43   1
  -4   1  -7 23138.1 1062.65   1
  -4   1  -8 2254.34 300.261  10
  -4  -1  -8 1996.19 390.464  10
   4   1   8 3107.37 162.904  23
   4  -1   8 2974.06 164.501  23
   4   1   8 3007.91 224.419   1
  -4   1  -8 2739.82 249.356   1
  -4   1  -9 24124.6 1214.47  10
   4  -1   9 24760.9 1386.15   9
  -4  -1  -9 22890.5 1367.14  10
   4  -1   9 22880.8 917.746  23
   4   1   9 23675.1 917.859  23
   4   1   9 22575.4 1021.69   1
   4   1   9 24014.5 1086.66   2
   4  -1   9 22785.1 1078.82   2
  -4   1  -9 22682.3 1073.08   1
   4  -1  10 18630.2 1192.37   9
   4   1  10 18107.2 707.330  23
   4  -1  10 16596.6 705.026  23
   4  -1  11 19638.5 1277.41   9
   4   1  11 17938.9 745.631  23
   4  -1  11 18597.4 749.826  23
   4  -1  12 1740.30 516.784   9
   4  -1  12 1693.24 134.945  23
   4   1  12 1538.16 131.261  23
   4  -1  13 18415.8 1345.93   9
   4   1  13 17926.8 746.738  23
   4  -1  13 17958.6 748.785  23
   4  -1  14 187.097 514.822   9
   4  -1  14 97.0792 85.1782  23
   4   1  14 288.479 97.4854  23
   4  -1  15 6404.72 890.779   9
   4   1  15 5809.93 310.783  23
   4  -1  15 5791.19 311.679  23
   4  -1  16 41.1095 95.6750  23
   4   1  16 113.211 93.8145  22
   4   1  17 80.3660 95.2705  22
   4  -1  17-31.8093 91.7381  22
   4  -1  18 124.925 98.0329  22
   4   1  18 58.4740 96.0344  22
   4  -1  19 18.9584 73.1926  13
   4  -1  19-16.9120 97.1559  22
   4   1  19-68.9288 96.9790  22
   4   1  20 333.092 114.299  22
   4  -1  20 309.044 111.613  22
   4   1  21-77.3087 102.638  22
   4  -1  21-84.9399 102.996  22
   4   1  22 149.065 94.4192  22
   4  -1  22-30.9137 89.5275  22
  -4  -2  23-77.1901 128.317  22
  -4   2  23-191.420 135.080  22
  -4  -2  22 23.7148 125.414  22
  -4   2  22 181.182 134.851  22
  -4   2  21 709.956 169.989  22
  -4  -2  21 585.224 158.714  22
  -4  -2  21 852.733 92.9512  14
  -4  -2  20 143.494 62.8851  13
  -4  -2  20 94.7631 68.6071  14
  -4  -2  20 86.5474 130.777  22
  -4   2  20 12.5622 128.372  22
  -4  -2  19-61.9961 70.7437  14
  -4  -2  19 17.1680 61.0769  13
  -4  -2  19 24.1308 126.953  22
  -4   2  19 134.922 139.210  22
  -4  -2  18-34.3540 74.7269  14
  -4  -2  18 41.7193 70.3827  13
  -4  -2  18 19.4736 54.1017  12
  -4   2  18-46.2905 125.800  22
  -4  -2  18 57.0849 121.851  22
  -4  -2  17 1869.60 143.577  13
  -4  -2  17 1449.21 125.837  12
  -4  -2  17 1805.70 193.829  22
  -4   2  17 1875.70 195.440  22
  -4  -2  17 1669.70 122.872  15
  -4  -2  16-52.6993 71.2294  13
  -4  -2  16 68.1646 60.9689  12
  -4  -2  16-43.2909 334.254   9
  -4   2  16 145.062 113.330  22
  -4  -2  16 28.9083 110.266  22
  -4  -2  16-32.8867 59.3688  15
  -4  -2  15 986.723 105.531  13
  -4  -2  15 755.795 405.911   9
  -4   2  15 1109.02 147.807  22
  -4  -2  15 1122.75 150.903  22
  -4  -2  14 98.8568 64.9307  13
  -4   2  14 39.4852 90.0442  22
  -4  -2  14 78.9277 92.8964  22
  -4  -2  13 2708.25 167.046  13
  -4  -2  13 3019.70 200.504  22
  -4   2  13 2606.43 192.458  22
  -4  -2  12 71.4437 57.1728  13
  -4  -2  12-56.1659 80.1644  22
  -4   2  12-37.8328 78.6101  22
  -4   2  12-45.4001 131.973  20
   4  -2 -11 3044.89 352.752  10
  -4   2  11 3702.03 165.087  14
  -4  -2  11 3426.44 191.719  13
   4  -2 -11 3511.29 302.006   1
  -4  -2  11 3344.09 269.350  20
  -4  -2  11 4125.42 221.992  22
  -4   2  11 3902.63 218.857  22
  -4   2  11 3273.30 267.451  20
   4  -2 -10 6286.54 473.829  10
  -4   2  10 6782.35 272.524  14
  -4  -2  10 6618.85 299.556  13
  -4  -2  10 6905.91 639.041  10
   4  -2 -10 7448.24 426.340   1
  -4  -2  10 6459.03 366.930  20
  -4   2  10 6504.90 365.107  20
  -4  -2  10 6235.13 315.769  22
  -4   2  10 6462.48 317.840  22
   4   2 -10 6834.35 437.508  16
  -4  -2   9 15693.9 946.319  10
   4  -2  -9 13690.9 810.512  10
  -4   2   9 16429.6 636.223  14
  -4  -2   9 16767.8 662.263  13
   4   2  -9 17258.2 806.081   2
   4  -2  -9 16884.9 810.267   2
   4  -2  -9 17825.9 780.381   1
  -4  -2   9 16042.3 716.190  20
  -4   2   9 16771.9 721.409  20
  -4  -2   9 17140.0 680.533  22
  -4   2   9 17333.6 681.174  22
   4   2  -9 17208.3 811.909  16
  -4   2   9 16188.4 636.781  15
  -4   2   8 2243.12 103.575  14
  -4  -2   8 1909.80 278.023  10
  -4  -2   8 2086.59 124.952  13
   4  -2  -8 1731.64 209.877  10
   4  -2  -8 2404.16 216.533   2
   4  -2  -8 2020.31 178.602   1
   4   2  -8 1850.35 203.797   2
  -4   2   8 2156.91 168.706  20
  -4  -2   8 2043.33 137.373  22
  -4  -2   8 2051.56 166.101  20
  -4   2   8 2280.27 141.137  22
   4   2  -8 2428.44 223.064  16
  -4  -2   7 52928.4 2070.04  10
   4   2  -7 47194.0 1915.40   2
   4  -2  -7 50210.4 1935.33   2
   4  -2  -7 48483.2 1868.78   1
  -4  -2   7 48541.3 1809.44  22
  -4   2   7 45199.3 1822.92  20
  -4   2   7 48992.8 1809.41  22
  -4  -2   7 46332.7 1824.94  20
   4   2  -7 48786.2 1917.31  16
   4  -2  -6 2148.76 209.511  10
   4   2  -6 2323.75 204.289   2
   4  -2  -6 2654.45 222.645   2
   4  -2  -6 2478.88 164.531   1
  -4  -2   6 1957.36 139.957  20
  -4  -2   6 2165.93 136.262  22
  -4  -2   6 2184.28 148.178  21
  -4   2   6 2229.83 137.407  22
   4   2  -6 2135.53 188.873  16
  -4  -2   5 457.534 54.1128  13
   4  -2  -5 442.512 118.737  10
   4  -2  -5 445.276 72.3377   1
  -4   2   5 456.154 73.1755  22
  -4  -2   5 415.057 80.9655  21
   4   2  -5 444.148 101.403  16
  -4  -2   5 438.451 143.536  16
   4  -2  -4 147.353 48.1257   1
  -4  -2   4 272.323 42.8225  13
   4  -2  -4 195.602 103.275  10
   4   2  -4 189.172 84.9682  16
  -4  -2   4 225.124 104.983  16
   4  -2  -3 13570.7 592.974  10
  -4  -2   3 13205.1 527.093  13
  -4  -2   3 13194.5 610.400  16
   4  -2  -3 13968.2 580.626  19
   4   2  -3 13817.0 581.262  19
   4   2  -3 14390.7 598.185  16
   4  -2  -2 925.268 90.8868  19
   4   2  -2 889.184 94.6489  19
   4  -2  -2 926.620 52.3639  16
  -4  -2   2 799.344 110.396  16
   4  -2  -1 4496.69 195.271  10
   4   2  -1 4433.31 235.803  19
  -4  -2   1 4337.35 246.480  16
   4  -2   0 3490.97 193.270  10
  -4  -2   0 3380.28 193.833  19
  -4   2   0 3926.27 208.868  19
  -4   2  -1 64114.8 2515.24   1
   4  -2   1 67877.7 2606.98  10
  -4   2  -1 69071.7 2563.35  19
  -4  -2  -1 65772.2 2550.51  19
  -4   2  -1 70818.8 2529.56  16
  -4   2  -2 1445.39 99.8807   1
  -4   2  -2 1589.66 92.7911   7
   4   2   2 1298.35 307.227   5
   4  -2   2 1580.54 203.459  10
  -4   2  -2 1529.07 126.858  16
  -4   2  -3 10058.3 464.592   1
  -4   2  -3 10451.1 440.740   7
  -4   2  -3 10351.4 503.421  16
  -4   2  -4 90.3602 58.9125   1
  -4   2  -4 108.237 52.0405   7
   4   2   4-11.0607 102.110   1
   4   2   4 56.5055 43.6081  23
   4  -2   4 96.0772 52.8278  23
  -4   2  -4 47.6204 96.8201  16
   4  -2   5 7639.15 327.310  23
   4   2   5 7690.90 324.421  23
   4   2   5 7617.51 420.198   1
  -4   2  -5 7541.64 377.396   1
  -4   2  -5 7882.46 329.505   7
  -4   2  -6 1048.52 88.5007   7
   4   2   6 996.283 84.4515  23
   4  -2   6 937.374 82.9035  23
  -4   2  -6 1119.88 125.135   1
   4   2   6 783.161 125.007   1
   4  -2   7 3079.33 165.306  23
   4   2   7 3051.04 161.877  23
  -4   2  -7 3059.42 226.015   1
   4   2   7 3656.66 248.223   1
   4  -2   8 4577.12 575.490   9
   4  -2   8 4933.02 231.728  23
   4   2   8 4706.80 227.134  23
  -4   2  -8 4616.14 309.716   1
   4   2   8 4739.84 309.809   1
   4  -2   9 4166.73 213.410  23
   4   2   9 4048.35 207.845  23
  -4   2  -9 3923.22 300.625   1
   4   2  10 1921.60 134.895  23
   4  -2  10 2236.16 145.190  23
   4  -2  11 1724.40 533.644   9
   4   2  11 1432.03 121.259  23
   4  -2  11 1581.98 124.526  23
   4  -2  12 2993.04 638.146   9
   4   2  12 2615.70 173.708  23
   4  -2  12 2789.37 178.429  23
   4  -2  13-59.5540 475.967   9
   4   2  13 38.3961 73.6082  23
   4  -2  13 95.5882 83.2984  23
   4   2  14 663.817 109.063  23
   4  -2  14 703.774 109.919  23
   4   2  14 584.819 424.405   5
   4  -2  15 3363.38 745.346   9
   4  -2  15 2994.84 209.893  23
   4   2  15 3381.39 212.153  23
   4   2  15 3072.22 568.278   5
   4  -2  16-284.724 578.298   9
   4   2  16 120.461 91.6435  22
   4  -2  16 74.4808 86.3244  22
   4   2  16 88.6233 345.192   5
   4   2  17 87.6397 93.3745  22
   4  -2  17-7.90741 83.2121  22
   4  -2  18 3440.90 237.580  22
   4   2  18 3959.69 249.322  22
   4  -2  19 116.099 79.1103  13
   4   2  19-8.53975 94.5012  22
   4  -2  19-8.36910 91.8047  22
   4  -2  20 65.9669 66.9573  13
   4  -2  20 8.41090 91.4511  22
   4   2  20 77.7681 100.095  22
   4  -2  21 8.06375 88.4853  22
   4   2  21-155.557 103.495  22
   4  -2  22 7.30441 85.2663  22
  -4  -3  22 33.4474 119.567  22
  -4   3  22-147.726 131.104  22
  -4  -3  21-78.7168 66.6018  14
  -4   3  21 133.218 134.595  22
  -4  -3  21-83.5652 130.368  22
  -4  -3  20 171.672 71.2762  13
  -4  -3  20 100.627 70.5894  14
  -4  -3  20 242.457 137.112  22
  -4   3  20 37.7464 138.701  22
  -4  -3  19-52.4131 59.7383  12
  -4  -3  19 17.9228 72.9399  14
  -4  -3  19 43.3625 69.7284  13
  -4  -3  19-132.740 131.179  22
  -4   3  19-85.4494 130.286  22
  -4  -3  18 175.650 79.0574  13
  -4  -3  18 162.481 73.0618  12
  -4  -3  18 128.238 130.233  22
  -4   3  18 235.201 133.593  22
  -4  -3  18 122.150 64.8117  15
  -4  -3  17 1436.92 133.140  13
  -4  -3  17 965.645 110.523  12
  -4  -3  17 1240.38 430.423   9
  -4  -3  17 1113.11 168.663  22
  -4   3  17 1209.90 175.924  22
  -4  -3  16 3740.14 226.173  12
  -4  -3  16 4838.81 665.674   9
  -4  -3  16 4002.38 236.085  13
  -4  -3  16 4478.61 287.506  22
  -4   3  16 3974.33 278.736  22
  -4  -3  15 1554.80 138.628  13
  -4  -3  15 1589.24 173.830  22
  -4   3  15 1643.37 172.102  22
  -4  -3  14 9034.97 428.573  13
  -4  -3  14 9472.82 465.006  22
  -4   3  14 9771.43 466.294  22
  -4  -3  13 690.796 99.8466  13
  -4   3  13 834.516 122.549  22
  -4  -3  13 839.735 121.003  22
  -4  -3  12 2072.38 150.573  13
  -4  -3  12 2359.59 172.305  22
  -4   3  12 2467.15 174.512  22
  -4  -3  11-9.38663 55.4289  13
  -4  -3  11 36.5481 69.7065  22
  -4   3  11 60.7166 76.2153  22
  -4   3  10 9317.71 481.126  20
  -4  -3  10 10610.8 435.652  22
  -4   3  10 9499.75 428.193  22
  -4  -3  10 8705.53 468.388  20
   4  -3  -9 787.328 169.285  10
   4   3  -9 911.893 82.0594   6
  -4  -3   9 932.674 102.644  22
  -4   3   9 1070.14 138.614  20
  -4   3   9 946.924 103.984  22
  -4  -3   9 844.490 128.827  20
  -4  -3   8 13634.7 813.004  10
   4  -3  -8 12967.1 753.707  10
   4  -3  -8 14121.6 665.919   2
   4   3  -8 13944.2 656.055   2
   4   3  -8 12446.4 541.812   6
  -4   3   8 13032.5 552.156  22
  -4  -3   8 12781.2 577.832  20
  -4  -3   8 13250.0 552.046  22
  -4   3   8 12785.1 578.535  20
  -4   3   8 15060.9 648.600  17
   4   3  -8 12528.5 659.919  16
   4  -3  -7 8822.37 558.662  10
  -4  -3   7 7547.85 334.823  13
   4   3  -7 7774.76 429.859   2
   4  -3  -7 8130.36 442.766   2
   4   3  -7 6808.73 350.345   6
  -4  -3   7 7368.59 365.136  20
  -4   3   7 8120.70 351.962  22
  -4  -3   7 7609.13 348.757  22
  -4   3   7 8098.32 367.683  20
   4   3  -7 8264.73 453.638  16
  -4   3   7 9391.69 445.881  17
  -4  -3   6 97269.6 3663.77  13
   4   3  -6 98724.1 3766.58   2
   4  -3  -6 103592. 3781.85   2
  -4   3   6 92739.7 3677.08  22
  -4  -3   6 99014.7 3679.22  22
  -4  -3   6 95855.5 3684.59  20
  -4   3   6 101847. 3687.41  20
   4   3  -6 101866. 3793.50  16
  -4  -3   5 51413.6 1949.09  13
   4   3  -5 54770.7 2048.56   2
   4  -3  -5 56293.2 2061.18   2
  -4   3   5 54333.3 1962.54  20
   4   3  -5 56262.1 2071.54  16
   4   3  -4 69296.9 2627.03   8
  -4  -3   4 67289.7 2551.14  13
  -4  -3   4 68862.6 2579.17  21
   4  -3  -4 67856.2 2605.49  19
   4   3  -3 18193.6 848.802   8
  -4  -3   3 19813.6 759.139  13
  -4  -3   3 20333.3 784.753  21
   4  -3  -3 19376.5 804.254  19
   4   3  -3 20622.2 808.595  19
   4  -3  -3 18972.3 771.641  16
  -4  -3   2 82.9583 36.1702  13
   4   3  -2 108.859 159.295   8
   4   3  -2 135.950 122.497   4
  -4  -3   2 59.9102 61.9610  21
   4   3  -2 296.540 74.3705  19
   4  -3  -2 128.581 45.7116  16
  -4   3   1 442.709 56.0639   7
   4   3  -1 369.870 159.627   4
  -4  -3   1 381.218 46.8283  12
   4   3  -1 155.877 164.260   8
   4  -3  -1 325.350 65.0933  16
   4   3   0 20216.6 917.412   5
  -4   3   0 19741.4 722.002   7
  -4  -3   0 17846.9 708.677  12
   4   3   1 19011.6 1019.49   5
  -4   3  -1 20929.1 824.604   1
  -4   3  -1 20947.7 834.889   7
   4  -3   1 20330.1 911.679  10
  -4   3  -1 21411.1 878.651  19
  -4  -3  -1 20585.3 859.901  19
   4   3   2 65304.2 2849.29   5
  -4   3  -2 68635.4 2631.21   1
   4  -3   2 60026.0 2720.67  10
  -4   3  -2 73725.5 2683.90  19
  -4  -3  -2 67813.7 2659.54  19
  -4   3  -2 72879.1 2669.36  16
  -4   3  -3 5803.17 281.544   1
  -4   3  -3 6097.60 271.008   7
  -4   3  -3 6245.24 322.906  16
   4  -3   4 5757.16 437.323  10
   4   3   4 5066.46 486.013   5
  -4   3  -4 5265.75 239.269   7
  -4   3  -4 5119.65 262.433   1
   4  -3   4 4959.11 227.399  23
  -4   3  -4 5280.13 308.840  16
   4   3   4 5365.02 400.880  17
   4  -3   5 31469.4 1525.86  10
   4   3   5 27928.6 1504.91   5
  -4   3  -5 33482.9 1218.70   7
  -4   3  -5 30875.1 1259.32   1
   4  -3   5 30478.5 1207.08  23
   4   3   5 31687.8 1203.40  23
  -4   3  -5 32498.3 1326.79  16
   4   3   6-29.0274 293.458   5
  -4   3  -6 73.5461 57.5324   7
  -4   3  -6 78.6009 63.9078   1
   4  -3   6 39.0414 46.5490  23
   4   3   6 94.1186 46.5797  23
  -4   3  -6 64.2922 102.797  16
   4   3   7 29481.9 1256.92   2
   4   3   7 28091.4 1489.28   5
   4   3   7 28519.5 1251.65   1
  -4   3  -7 28350.4 1205.56   1
  -4   3  -7 28902.5 1130.51   7
   4  -3   7 30366.5 1260.53   2
   4  -3   7 28998.7 1122.48  23
   4   3   7 29599.0 1118.40  23
  -4   3  -7 27023.3 1267.31  16
  -4   3  -8 14423.2 570.903   7
   4   3   8 14306.3 710.996   2
   4  -3   8 14591.6 712.320   2
  -4   3  -8 12659.7 649.261   1
   4  -3   8 13618.7 561.406  23
   4   3   8 13540.7 556.433  23
  -4   3  -8 13697.4 726.130  16
   4   3   9 2018.59 128.903  23
   4  -3   9 2090.89 135.619  23
   4   3   9 1734.60 427.311   5
   4  -3  10 19699.5 797.946  23
   4   3  10 20416.4 796.181  23
   4   3  11 62.7502 64.1193  23
   4  -3  11 66.5222 61.8598  23
   4   3  11-122.425 342.070   5
   4  -3  12 57.4567 474.259   9
   4  -3  12-5.18609 70.1762  23
   4   3  12 14.7658 61.9891  23
   4   3  12-127.051 354.988   5
   4  -3  13 1305.26 564.385   9
   4   3  13 1132.89 117.475  23
   4  -3  13 1207.54 123.941  23
   4   3  13 1023.29 403.089   5
   4  -3  14 3604.29 756.582   9
   4  -3  14 3099.06 199.712  23
   4   3  14 2524.43 486.865   5
   4  -3  15-210.597 551.621   9
   4  -3  15 41.4747 82.6529  22
   4   3  15 194.361 84.5298  22
   4   3  15 396.283 332.194   5
   4   3  15-203.447 284.512   4
   4  -3  16-291.690 542.611   9
   4   3  16 207.769 88.9422  22
   4  -3  16 213.080 90.3317  22
   4   3  16 189.127 255.603   4
   4  -3  17 365.011 548.353   9
   4   3  17 70.7647 90.3457  22
   4  -3  17-7.68975 83.5993  22
   4  -3  18 492.203 543.724   9
   4  -3  18 856.240 123.253  13
   4  -3  18 909.715 127.843  22
   4   3  18 678.749 122.702  22
   4  -3  19 1336.99 134.124  13
   4  -3  19 1042.75 137.081  22
   4   3  19 1069.21 140.631  22
   4  -3  20 442.090 85.3444  13
   4  -3  20 167.231 95.9857  22
   4   3  20 154.455 95.7844  22
   4  -3  21 196.152 65.9988  13
   4  -3  21 29.2436 85.7921  22
   4   3  21 82.9737 90.8727  22
  -4  -4  21 117.455 66.4708  14
  -4  -4  21-53.9246 118.319  22
  -4  -4  20-5.63796 68.5991  14
  -4  -4  20-40.7467 66.3546  13
  -4  -4  20-114.387 125.468  22
  -4   4  20-70.3907 128.682  22
  -4  -4  19 31.9456 72.2339  13
  -4  -4  19 97.4117 70.2245  12
  -4  -4  19 12.1879 76.2527  14
  -4  -4  19 59.2668 130.018  22
  -4   4  19 12.0676 126.988  22
  -4  -4  18 108.898 77.8841  13
  -4  -4  18 31.8157 71.3196  12
  -4  -4  18 47.0618 126.739  22
  -4   4  18-24.0059 130.478  22
  -4  -4  18-50.0627 69.1119  15
  -4  -4  17 601.611 107.329  13
  -4  -4  17 401.856 92.9110  12
  -4   4  17 540.334 146.548  22
  -4  -4  17 597.029 141.752  22
  -4  -4  16 35.0036 81.0925  13
  -4   4  16-76.2318 117.856  22
  -4  -4  16-116.225 115.381  22
  -4  -4  15 129.577 82.9619  13
  -4  -4  15 266.198 117.527  22
  -4   4  15 242.340 122.148  22
  -4  -4  14 59.1890 81.4757  13
  -4  -4  14 153.499 102.518  22
  -4   4  14 27.6808 102.574  22
  -4  -4  13 12530.6 578.365  22
  -4   4  13 12511.8 580.173  22
  -4   4  12 1705.90 163.107  22
  -4  -4  12 1759.39 161.870  22
  -4   4  11 14972.7 654.278  22
  -4  -4  11 15084.0 655.298  22
  -4  -4  10 5682.22 282.302  13
  -4   4  10 5591.95 299.451  22
  -4  -4  10 5806.42 299.589  22
   4   4 -10 5816.32 268.511   6
  -4  -4   9 1240.23 109.993  13
   4   4  -9 1329.33 109.633   6
  -4   4   9 1273.62 124.233  22
  -4  -4   9 1178.25 120.883  22
  -4   4   9 1224.27 145.685  20
   4  -4  -8 121.559 147.131  10
  -4  -4   8 33.8392 52.1797  13
   4   4  -8 149.800 75.1150   6
  -4  -4   8 95.4294 68.6713  22
  -4   4   8 226.586 77.2460  22
  -4   4   8 96.9162 198.074  17
  -4   4   8 190.117 93.4183  20
  -4  -4   7 11473.8 466.156  13
   4   4  -7 10247.2 493.756   6
  -4  -4   7 10878.1 492.055  20
  -4   4   7 11407.2 498.032  20
  -4   4   7 11518.4 483.648  22
  -4  -4   7 11259.4 481.371  22
  -4  -4   6 123.983 51.6361  13
   4   4  -6 74.1739 94.8132   6
   4   4  -6 172.736 77.5754   2
   4  -4  -6 234.784 83.4414   2
  -4   4   6 164.712 67.1884  22
  -4  -4   6 117.980 70.8905  20
   4   4  -6 206.814 104.703  16
  -4   4   6 146.498 72.5544  20
   4  -4  -6 240.562 74.0522  19
  -4  -4   5 8643.68 357.975  13
   4   4  -5 9258.15 424.417   2
  -4   4   5 7985.04 341.224   7
   4  -4  -5 9403.81 432.770   2
  -4   4   5 7480.26 369.550  22
  -4  -4   5 8503.31 398.923  21
   4   4  -5 8667.08 406.514  19
   4  -4  -5 8391.18 399.871  19
  -4  -4   4 25159.4 960.270  13
   4   4  -4 25242.1 1018.39   2
   4  -4  -4 25477.3 1025.67   2
  -4   4   4 24289.5 953.133   7
  -4  -4   4 24438.9 996.713  21
   4  -4  -4 24001.3 999.001  19
   4  -4  -4 23281.1 990.634  16
   4   4  -4 24709.2 1000.09  19
   4   4  -3 16458.7 708.851   8
  -4  -4   3 14894.9 599.308  13
   4   4  -3 15545.0 652.904   2
  -4   4   3 14786.1 600.651   7
   4  -4  -3 15953.8 662.097   2
   4   4  -3 17680.1 696.496   4
  -4  -4   3 15442.5 636.530  21
  -4  -4   3 14710.9 734.039  16
   4  -4  -3 13758.3 628.188  16
   4   4  -3 14854.7 631.433  19
   4   4  -2 12972.7 609.625   8
   4   4  -2 12073.3 577.941   4
  -4   4   2 11748.8 492.110   7
  -4  -4   2 13122.9 523.855  21
  -4  -4   2 12181.7 608.437  16
   4  -4  -2 11294.1 521.618  16
   4   4  -1 16543.0 791.240   8
  -4  -4   1 17571.7 640.611  12
   4   4  -1 18009.3 767.835   4
  -4   4   1 18538.6 653.326   7
  -4  -4   1 18597.8 670.998  21
   4  -4  -1 17565.6 696.836  16
  -4  -4   1 18161.5 627.940  14
  -4  -4   1 17956.1 767.787  16
   4   4   0 6993.41 456.683   8
  -4  -4   0 6666.79 285.097  12
  -4   4   0 6795.76 303.840   7
  -4  -4   0 7409.06 315.009  21
   4  -4   0 6510.90 351.482  16
  -4  -4   0 7335.84 397.814  16
  -4   4  -1 30511.3 1153.72   1
   4   4   1 28018.9 1314.35   4
  -4   4  -1 32053.5 1170.60   7
   4   4   1 25442.3 1324.23   8
  -4  -4  -1 31376.9 1146.03  12
   4   4   1 22518.8 1271.46  17
  -4  -4  -1 29446.8 1266.58  16
  -4   4  -2 9974.42 424.172   1
   4   4   2 8963.78 583.990   4
  -4  -4  -2 10029.6 400.309  12
   4  -4   2 10017.7 544.805  10
  -4   4  -2 10979.7 467.042  19
   4   4   2 10828.3 585.856  17
  -4   4  -3 1289.49 98.6002   1
   4   4   3 896.671 246.244   4
   4  -4   3 1244.33 187.155  10
  -4   4  -3 1419.11 128.284  19
  -4  -4  -3 1238.69 106.110  19
  -4   4  -3 1359.21 134.867  16
   4  -4   4 232.043 138.276  10
   4   4   4-56.9761 221.728   4
   4   4   4 260.953 246.016   5
  -4   4  -4 31.0711 58.8731   7
   4   4   4 228.556 125.730   1
  -4   4  -4 65.8421 47.5070   1
   4  -4   4 89.5109 39.2102  23
  -4  -4  -4 95.3242 63.3387  19
   4   4   4 30.3282 227.838  17
  -4   4  -4 9.53444 68.9596  16
   4  -4   5 189.556 172.427  10
   4   4   5 51.5244 231.870   5
  -4   4  -5 285.511 68.8499   1
   4  -4   5 257.100 87.5543   2
   4   4   5 183.892 83.3522   2
   4   4   5 253.757 129.705   1
  -4   4  -5 198.519 67.3802   7
   4  -4   5 152.095 45.5267  23
   4   4   5 274.753 41.8650  23
  -4   4  -5 219.360 93.6757  16
   4   4   5 16.5615 260.960  17
   4  -4   6 9639.41 737.704  10
   4   4   6 9769.60 511.506   2
   4   4   6 9027.84 684.409   5
  -4   4  -6 9908.31 426.899   7
  -4   4  -6 9952.43 473.670   1
   4  -4   6 10545.7 522.316   2
   4   4   6 9531.27 398.195  23
   4  -4   6 9832.01 406.792  23
  -4   4  -6 10985.4 540.772  16
   4  -4   7-124.874 223.166  10
   4  -4   7 40.8366 87.7200   2
   4   4   7-179.160 278.989   5
   4   4   7 26.8098 87.4848   2
  -4   4  -7 39.7140 66.6170   7
  -4   4  -7 57.2413 62.2701   1
   4   4   7 40.9773 40.3800  23
   4  -4   7 35.3173 49.3770  23
  -4   4  -7 74.4888 106.503  16
   4  -4   8 3170.70 175.997  23
   4   4   8 3567.55 171.893  23
   4   4   8 3612.27 480.137   5
   4   4   8 3283.55 286.477   2
  -4   4  -8 3691.31 198.527   7
  -4   4  -8 2955.41 242.959   1
   4  -4   9 31409.1 1204.10  23
   4   4   9 30509.7 1194.98  23
  -4   4  -9 31462.7 1222.05   7
   4   4   9 28496.6 1573.07   5
   4  -4  10 2345.28 147.078  23
   4   4  10 2334.18 141.230  23
   4  -4  11 3180.18 190.272  23
   4   4  11 3493.78 186.400  23
   4   4  11 3005.49 475.303   5
   4   4  11 2605.41 411.144   4
   4  -4  12 207.925 73.8242  23
   4   4  12 151.137 271.993   4
   4   4  12 186.381 302.933   5
   4   4  13 12685.5 864.097   8
   4   4  13 17938.7 685.992  22
   4  -4  13 15973.2 677.495  23
   4   4  13 15781.3 1034.73   5
   4   4  13 13682.0 940.593   4
   4  -4  14-69.2528 525.078   9
   4  -4  14 88.7954 76.0747  22
   4   4  14 82.3575 75.7051  22
   4   4  14-215.805 296.893   5
   4   4  14-58.0901 271.382   4
   4  -4  15 4321.38 798.205   9
   4  -4  15 3756.89 224.970  22
   4   4  15 3871.25 228.152  22
   4   4  15 3284.68 472.263   5
   4   4  15 2836.37 398.155   4
   4  -4  16 241.103 88.9119  22
   4   4  16 278.426 93.6827  22
   4   4  16 161.411 210.333   4
   4  -4  17-72.3978 602.242   9
   4  -4  17 120.028 90.8561  13
   4  -4  17 15.0306 84.2726  22
   4   4  17 92.0946 85.3248  22
   4  -4  18-137.834 541.535   9
   4  -4  18 52.9907 85.2159  13
   4   4  18 7.91959 84.5359  22
   4  -4  18 60.9726 85.7951  22
   4  -4  19-40.8276 80.3701  13
   4  -4  19-37.5045 86.1928  22
   4  -4  20 64.3049 67.7051  13
   4  -4  20-76.8122 83.4016  22
  -4  -5  21 827.323 92.3479  14
  -4  -5  20 207.823 77.2715  14
  -4  -5  20 77.4700 58.6079  12
  -4  -5  20 72.7942 65.9928  13
  -4  -5  19 808.813 102.345  12
  -4  -5  19 929.833 112.433  14
  -4  -5  19 981.822 113.879  13
  -4  -5  18-159.442 417.623   9
  -4  -5  18 60.7339 77.8596  13
  -4  -5  18 32.9318 72.8911  12
  -4  -5  17 983.045 121.468  12
  -4  -5  17 633.320 476.781   9
  -4  -5  17 1130.09 128.055  13
  -4  -5  16 130.878 86.4025  12
  -4   5  16 230.027 125.995  22
  -4   5  15 1262.77 170.858  22
  -4   5  14 1790.98 184.752  22
  -4  -5  13 518.617 105.309  13
  -4   5  13 543.156 121.561  22
  -4  -5  12 6299.98 316.059  13
  -4   5  12 5853.03 330.816  22
   4   5 -12 5902.88 307.012   7
  -4  -5  11 5535.84 286.119  13
  -4   5  11 5016.48 293.546  22
   4   5 -10 675.715 90.7177   6
  -4  -5  10 468.710 89.0119  13
   4   5  -9 862.591 104.870   6
  -4  -5   9 681.392 92.4858  13
   4   5  -8 513.564 93.5822   6
  -4  -5   8 559.464 81.1910  13
   4   5  -7 589.764 112.861   6
  -4  -5   7 751.197 84.7443  13
  -4   5   6 5528.75 243.175   7
   4   5  -6 5212.56 310.886   6
  -4  -5   6 5543.19 264.448  13
  -4   5   5 22072.7 851.518   7
  -4  -5   5 23327.7 863.932  13
   4   5  -5 21699.8 881.074  19
  -4   5   4 25760.0 1007.82   7
  -4  -5   4 25995.9 1008.64  13
  -4  -5   3 32760.3 1207.15  13
  -4   5   3 30176.4 1212.74   7
  -4  -5   3 31634.9 1255.86  21
   4  -5  -3 30103.0 1266.65  16
   4   5  -2 14110.8 639.809   8
  -4   5   2 13232.5 512.313   7
  -4  -5   2 13921.5 548.498  21
   4  -5  -2 12346.7 564.386  16
  -4  -5   1 4821.14 215.684  12
   4   5  -1 4798.32 341.356   8
  -4   5   1 4337.47 196.435   1
  -4   5   1 4701.50 230.828   7
   4   5  -1 4557.26 322.252   4
  -4  -5   1 4897.27 257.186  21
   4  -5  -1 3789.34 268.100  16
  -4  -5   0 52.6197 41.2586  12
   4   5   0 141.378 159.805   8
  -4   5   0 80.7678 64.7891   7
   4   5   0 63.6319 152.578   4
  -4  -5   0 81.2551 81.5948  21
   4  -5   0-21.5281 85.3304  16
  -4  -5  -1 16176.7 653.229  12
   4   5   1 15538.3 812.276   4
  -4   5  -1 16625.5 685.120   7
  -4  -5  -1 17781.7 700.891  21
   4   5   2 16.3190 36.9271   2
  -4   5  -2 31.8438 67.0599   7
   4   5   2-64.5979 177.916   4
  -4   5  -2 79.1256 39.6502   1
  -4  -5  -2 85.6847 66.8248  21
   4   5   2 16.4363 219.814  17
   4   5   3 23539.3 1182.45   8
   4  -5   3 23525.2 1165.80  10
  -4   5  -3 24935.6 1005.58   1
   4   5   3 24499.5 1002.06   2
   4   5   3 25254.6 1183.48   4
  -4  -5  -3 26705.9 1003.11  21
   4   5   3 27002.4 1218.90  17
   4   5   4 228.999 230.537   8
   4  -5   4 176.928 129.427  10
  -4   5  -4 134.412 72.9011   7
   4   5   4 315.259 75.0969   2
   4   5   4 139.336 208.649   4
  -4   5  -4 230.906 62.7808   1
  -4  -5  -4 296.569 76.6250  21
   4   5   4 18.9726 240.733  17
  -4   5  -4 376.470 72.8701  19
  -4   5  -5 55901.0 2066.33   1
  -4   5  -5 59209.4 2038.91   7
   4   5   5 52293.7 2274.83   8
  -4   5  -5 59162.1 2152.56  16
   4   5   6 10027.8 666.989   8
  -4   5  -6 10110.2 449.003   7
   4   5   7 72.4393 227.012   8
  -4   5  -7 142.823 72.1111   7
   4   5   7-176.020 243.418   4
   4   5   8 399.314 264.364   8
  -4   5  -8 479.338 96.0088   7
   4   5   8 263.616 312.033   5
   4   5   8 318.251 264.389   4
   4   5   9 854.514 278.939   8
   4   5   9 1613.24 370.509   5
  -4   5  -9 1229.79 127.875   7
   4   5   9 764.399 295.820   4
   4   5  10 3931.24 435.465   8
   4   5  10 3456.44 445.903   4
   4   5  11 123.074 228.574   8
   4  -5  11-26.4718 59.3548  23
   4   5  11 144.469 276.464   4
   4   5  12 3836.58 397.599   8
   4  -5  12 4957.65 806.929   9
   4   5  12 4368.17 222.124  22
   4   5  13-98.7955 185.735   8
   4   5  13 39.0929 62.8619  22
   4   5  13-53.6032 247.339   4
   4   5  14 258.765 81.2539  22
   4   5  14 323.674 234.245   4
   4   5  15 744.961 241.952   4
   4  -5  15 866.749 619.682   9
   4   5  16 376.508 190.755   4
   4  -5  16 648.131 594.565   9
   4  -5  16 335.717 103.943  13
   4  -5  17 554.388 516.004   9
   4  -5  18 1100.78 560.444   9
   4  -5  19-287.226 451.392   9
   4  -5  19 37.2773 74.7636  13
   4  -5  20 31.1764 62.3017  13
  -4  -6  19-32.3788 63.9881  12
  -4  -6  19-46.9121 59.8895  15
  -4  -6  18 126.494 77.7030  12
  -4  -6  18 172.200 81.7139  14
  -4  -6  17 801.922 488.463   9
  -4  -6  17 895.250 115.866  12
  -4  -6  16 81.7815 84.8280  12
  -4  -6  16 143.245 87.8459  13
  -4  -6  15 1765.37 161.972  12
  -4  -6  15 1989.25 168.555  13
  -4  -6  14 782.187 117.982  13
   4   6 -13 397.168 95.2073   7
  -4  -6  13 323.887 99.4260  13
   4   6 -12 296.289 99.2482   7
  -4  -6  12 236.009 92.5143  13
  -4  -6  11 133.286 82.3729  13
   4   6 -10 386.438 85.1225   6
  -4  -6  10 382.877 90.6240  13
   4   6  -9 2123.92 161.748   6
  -4  -6   9 2240.74 158.106  13
   4   6  -8 8931.68 392.282   6
  -4  -6   8 8897.26 369.959  13
   4   6  -7 3369.89 218.180   6
  -4  -6   7 2847.01 173.238  13
   4   6  -6-69.5731 114.208   6
  -4   6   6 34.9555 51.8917   7
  -4  -6   6 9.45084 54.0740  13
  -4   6   6 18.2556 253.408  17
  -4   6   5 3098.94 171.617   7
   4   6  -5 2863.28 241.020   6
  -4  -6   5 3342.37 181.445  13
  -4   6   4 3904.82 203.735   7
   4   6  -4 3616.17 272.296   6
  -4   6   3 344.866 78.5398   7
  -4   6   2 23768.3 957.047   7
  -4  -6   2 24079.3 944.946  12
  -4  -6   1 9164.58 356.909  12
  -4   6   1 9958.89 384.857   7
  -4  -6   1 9074.37 414.078  21
  -4  -6   0 13745.2 557.614  12
  -4   6   0 13157.4 585.304   7
  -4  -6   0 13955.4 614.118  21
  -4   6  -1 18806.5 604.654   7
  -4  -6  -1 18745.6 627.521  21
   4   6   2 314.196 177.426   4
  -4   6  -2 203.215 79.7859   7
  -4  -6  -2 113.606 90.2168  21
   4   6   2-20.9619 266.722  17
   4   6   3 491.948 200.948   8
   4   6   3 930.037 225.842   4
  -4  -6  -3 952.882 117.147  21
   4   6   3 571.786 300.028  17
   4   6   4 9047.64 561.039   8
   4   6   4 9820.96 582.424   4
  -4  -6  -4 9346.06 397.276  21
  -4   6  -5 155.091 90.2455   7
   4   6   5 280.141 195.961   8
   4   6   5 24.5425 312.256  17
  -4   6  -6 61.0671 83.6082   7
   4   6   6-20.4552 197.992   8
  -4   6  -7 3802.27 230.033   7
   4   6   7 3569.23 396.184   4
   4   6   7 3967.83 380.192   8
  -4   6  -8 216.307 88.6553   7
   4   6   8 169.836 245.399   4
   4   6   8 212.443 193.744   8
  -4   6  -9 4620.96 263.457   7
   4   6   9 3944.92 439.327   4
   4   6   9 4573.02 415.829   8
  -4   6 -10 62.1351 90.1091   7
   4   6  10 225.946 238.814   4
   4   6  10-145.534 187.010   8
   4   6  11 1467.88 293.530   4
   4   6  11 637.598 213.697   8
   4   6  12-24.3678 219.183   4
   4  -6  12 138.675 535.363   9
   4   6  12 17.6300 158.578   8
   4   6  13 1010.92 253.415   4
   4  -6  13 1485.40 641.404   9
   4  -6  13 936.241 133.397  13
   4   6  14 21.1581 198.901   4
   4  -6  14 82.3262 97.2555  13
   4   6  15 477.402 197.848   4
   4  -6  15 489.719 107.911  13
   4  -6  16 424.327 103.062  13
   4  -6  16 67.9647 524.982   9
   4  -6  17 63.7044 504.871   9
   4  -6  17-20.8409 81.4125  13
   4  -6  18-173.187 453.640   9
   4  -6  18 122.905 74.6023  13
  -4  -7  18 22.1673 62.6606  12
  -4  -7  18 76.8139 68.9120  14
  -4  -7  17-105.753 408.266   9
  -4  -7  17-38.0639 73.7652  12
  -4  -7  17 34.0294 74.4814  14
  -4  -7  16 317.157 89.4780  13
  -4  -7  16 119.266 81.2920  12
  -4  -7  16 205.092 85.4536  14
  -4  -7  15 55.3374 77.2251  13
  -4  -7  14 148.987 87.7081  13
   4   7 -13 1852.18 158.625   7
  -4  -7  13 1604.35 159.309  12
  -4  -7  13 1956.23 161.027  13
   4   7 -12 307.141 99.2345   7
  -4  -7  12 260.775 95.9430  13
   4   7 -11 3996.65 259.931   7
  -4  -7  11 4154.30 245.155  13
  -4  -7  10 2303.49 173.494  13
   4   7  -9 2780.52 189.558   6
  -4  -7   9 2878.79 183.915  13
   4   7  -8 19443.1 676.319   6
  -4  -7   8 18724.2 645.715  13
   4   7  -7 1579.78 166.742   6
  -4  -7   7 1839.96 137.533  13
   4   7  -6 36770.7 1163.77   6
  -4   7   6 34140.9 1064.10   7
  -4   7   5 8221.71 371.001   7
   4   7  -5 8094.70 436.354   6
   4   7  -4 15543.2 741.584   6
  -4   7   4 16398.0 667.089   7
  -4  -7   4 15854.2 670.721  12
   4   7  -3 17108.1 799.525   6
  -4   7   3 16933.2 714.301   7
  -4  -7   3 17407.2 708.674  12
   4   7  -2-108.966 151.979   6
  -4   7   2 89.7466 79.1535   7
  -4  -7   2 36.9034 55.9286  12
  -4   7   1 8306.26 393.926   7
  -4  -7   1 8287.25 365.990  12
  -4   7   0 751.104 106.992   7
   4   7   0 239.650 320.589  17
  -4   7  -1 7447.29 330.801   7
   4   7   1 2507.30 462.167  17
  -4   7  -2 1696.72 149.566   7
   4   7   2 25.9451 322.205  17
  -4   7  -3-19.7761 85.7737   7
   4   7   3 322.059 181.273   8
   4   7   3-27.3127 322.544  17
   4   7   4 863.061 236.027   4
   4   7   4 518.228 204.910   8
  -4   7  -5 342.631 103.282   7
   4  -7   5 363.183 76.5659  13
   4   7   5 449.915 200.225   8
   4   7   5-29.3482 329.190  17
  -4   7  -6 243.064 101.114   7
   4  -7   6 177.665 72.4435  13
   4   7   6 299.019 209.892   8
  -4   7  -7 302.036 103.074   7
   4  -7   7 307.942 82.3376  13
   4   7   7 80.0951 175.647   8
  -4   7  -8 1365.63 151.169   7
   4   7   8 1580.38 299.207   4
   4   7   8 1364.13 254.665   8
   4  -7   8 1777.44 150.258  13
  -4   7  -9 1487.85 149.825   7
   4   7   9 1086.14 268.323   4
   4  -7   9 1351.74 139.723  13
   4   7   9 1315.87 241.591   8
   4   7  10 782.915 160.827   6
  -4   7 -10 999.321 134.635   7
   4  -7  10 1317.47 134.875  13
   4   7  10 1088.53 234.318   8
   4   7  11-23.2292 200.525   4
   4  -7  11 7.72462 86.9432  13
   4  -7  12 1114.74 593.572   9
   4  -7  12 819.399 119.567  13
   4  -7  13 138.115 518.867   9
   4  -7  13 338.640 95.4197  13
   4  -7  14 875.764 578.685   9
   4  -7  14 1063.86 129.998  13
   4  -7  15-64.5458 511.547   9
   4  -7  15-76.9953 78.5019  13
   4  -7  16 121.991 74.7915  13
   4  -7  17 873.866 464.706   9
   4  -7  17 85.6372 68.2927  13
  -4  -8  17 53.3966 59.5402  14
  -4  -8  16-24.8823 63.3102  14
  -4  -8  15-99.2030 81.0430  12
  -4  -8  15 10.8168 68.8169  14
  -4  -8  14 212.452 90.0040  12
  -4  -8  14 136.360 78.4608  14
   4   8 -13 425.789 96.3428   7
  -4  -8  13 372.919 98.5752  12
  -4  -8  13 314.960 84.2614  14
   4   8 -12 1332.66 144.294   7
  -4  -8  12 1132.28 137.364  12
  -4  -8  12 1408.11 128.503  14
   4   8 -11 612.158 121.628   7
  -4  -8  11 361.391 98.3230  12
   4   8 -10 3399.42 244.766   7
  -4  -8  10 3564.45 233.293  12
  -4  -8   9 271.171 93.7410  12
  -4   8   9 53.1968 350.504  17
  -4  -8   8 1126.68 134.486  12
  -4  -8   8 1047.95 108.973  14
   4   8  -7 174.405 99.2071   6
  -4  -8   7 13.9927 75.0383  12
  -4  -8   7 24.0085 59.6823  14
  -4   8   7-28.0623 347.452  17
   4   8  -6 152.706 106.287   6
  -4  -8   6 213.178 87.4677  12
  -4   8   6-27.3308 333.723  17
  -4   8   5 3916.62 205.634   7
   4   8  -5 3670.96 258.647   6
  -4  -8   5 3561.44 215.639  12
  -4   8   4 39.2547 70.1911   7
   4   8  -4 159.289 123.011   6
  -4  -8   4 58.5100 65.6200  12
   4   8  -3 847.985 169.810   6
  -4   8   3 779.577 104.541   7
  -4  -8   3 865.783 99.4755  12
  -4   8   2 2092.13 167.256   7
   4   8  -2 1996.36 225.359   6
  -4  -8   2 2123.07 141.292  12
  -4   8   1 652.946 108.023   7
   4   8  -1 114.295 360.577  17
  -4   8   0-20.5004 84.9029   7
   4   8   0 29.4086 333.775  17
   4   8   1 1260.32 216.097   6
  -4   8  -1 1786.23 154.004   7
   4   8   1 211.279 333.331  17
  -4   8  -1 81.1639 408.158  18
   4   8   2 1206.83 205.796   6
  -4   8  -2 1419.71 145.734   7
  -4   8  -3 2476.99 186.979   7
   4   8   3 1918.01 241.783   6
   4   8   4-13.8712 154.809   6
   4   8   4-32.4761 341.717  17
  -4   8  -5 299.420 434.445  18
   4   8   5 673.069 431.334  17
   4   8   6 254.616 152.915   6
  -4   8  -6 188.576 101.768   7
   4   8   7 341.264 156.489   6
  -4   8  -7 671.089 123.466   7
   4  -8   7 672.488 95.8179  13
   4   8   8 764.177 160.758   6
  -4   8  -8 624.253 119.880   7
   4  -8   8 849.540 106.516  13
  -4   8  -9 38.7231 95.9148   7
   4   8   9 30.9445 116.119   6
   4  -8   9 85.8760 72.1663  13
  -4   8 -10 673.292 122.481   7
   4  -8  10 545.126 97.4580  13
   4  -8  11 6.73759 76.1520  13
  -4   8 -11-42.4596 365.948  18
   4  -8  12 1105.82 561.104   9
   4  -8  12 1752.61 148.174  13
   4  -8  13 313.016 491.922   9
   4  -8  13 12.7069 72.4093  13
   4  -8  14 949.345 110.147  13
   4  -8  14 828.302 497.153   9
   4  -8  15-16.4898 61.6146  13
   4  -8  15-494.891 450.322   9
   4  -8  16-246.251 380.374   9
  -4  -9  14 202.875 63.5295  14
  -4  -9  14 304.530 78.1469  12
   4   9 -13 126.829 72.9497   7
  -4  -9  13-40.5545 57.1318  14
  -4  -9  13-12.2407 68.0137  12
   4   9 -12 30.9975 77.2950   7
  -4  -9  12-65.0893 76.8712  12
  -4  -9  12 108.017 62.6265  14
   4   9 -11-42.2064 83.0738   7
  -4  -9  11 81.5493 81.7730  12
   4   9 -10-8.01009 94.9541   7
  -4  -9  10-13.8064 75.3792  12
   4   9  -9 43.2189 105.567   7
  -4  -9   9 103.676 77.1963  12
   4   9  -8 461.351 132.469   7
  -4  -9   8 396.179 96.9590  12
  -4  -9   7-32.9763 74.2405  12
  -4   9   7 56.9730 388.816  17
   4   9  -6 239.523 105.097   6
  -4  -9   6 6.29374 72.0664  12
  -4   9   6-30.2246 365.021  17
   4   9  -5 625.722 124.212   6
  -4  -9   5 310.993 79.9819  12
  -4   9   4 124.118 71.2416   7
   4   9  -4 226.833 123.073   6
  -4   9   4 30.0474 350.787  17
   4   9  -4-29.9766 334.589  17
   4   9  -3 199.891 126.469   6
  -4   9   3 170.377 84.2553   7
   4   9  -3 154.067 345.417  17
  -4   9   2 1078.27 125.314   7
   4   9  -2 1412.87 180.700   6
  -4   9   1 239.585 93.2445   7
   4   9  -1-97.7760 359.135  17
  -4   9   0 2995.95 201.325   7
   4   9   0 3348.38 261.297   6
  -4   9  -1 387.831 109.625   7
   4   9   1 305.576 145.058   6
   4   9   1 34.7956 396.745  17
  -4   9  -2 10715.8 424.424   7
   4   9   2 10509.5 488.083   6
   4   9   3 424.953 146.037   6
  -4   9  -3 485.789 114.108   7
   4   9   3 34.6371 370.029  17
  -4   9  -4 6387.71 294.577   7
   4   9   4 5453.09 330.597   6
   4   9   4 35.4488 452.848  17
  -4   9  -4 296.678 451.456  18
   4   9   5 89.3066 128.291   6
   4   9   5-35.6930 386.257  17
   4   9   6 701.815 142.443   6
  -4   9  -7 277.713 100.066   7
   4   9   7 150.247 113.286   6
  -4   9  -8 1330.25 143.476   7
   4   9   8 996.013 139.337   6
  -4   9  -9 74.1159 91.8060   7
  -4   9 -10-135.582 372.781  18
   4  -9  11 462.970 462.828   9
   4  -9  12 164.763 420.290   9
   4  -9  13 102.480 384.903   9
   4  10 -11 93.2348 72.9071   7
  -4 -10  11-39.0188 58.9023  12
   4  10 -10 82.0223 81.9357   7
  -4 -10  10 133.015 64.3531  12
   4  10  -9 49.2125 89.2131   7
  -4 -10   9 129.434 64.4322  12
   4  10  -9 44.2013 320.075  17
   4  10  -8 289.585 112.946   7
  -4 -10   8 140.120 65.6709  12
   4  10  -8 24.1839 320.582  17
   4  10  -7 66.9321 105.035   7
  -4  10   7-78.7818 363.523  17
   4  10  -7 25.9580 340.896  17
   4  10  -6 401.623 121.465   7
   4  10  -6 193.957 338.482  17
  -4  10   6-83.1853 382.961  17
   4  10  -5 421.592 130.466   7
   4  10  -5-29.0574 342.048  17
  -4  10   5-29.0860 383.337  17
   4  10  -4 192.872 103.742   6
  -4  10   4 59.1230 369.853  17
   4  10  -4-30.0891 362.097  17
  -4  10   3-30.1982 354.326  17
   4  10  -3-30.9326 372.488  17
  -4  10   2 993.406 116.876   7
   4  10  -2 227.030 384.271  17
  -4  10   2-91.2900 346.768  17
  -4  10   1 1262.62 130.979   7
   4  10  -1 33.6030 361.051  17
  -4  10   0 113.703 84.9039   7
   4  10   0 119.901 106.051   6
   4  10   0 33.6769 361.125  17
  -4  10  -1 358.595 99.2197   7
   4  10   1 517.991 131.792   6
   4  10   1 167.524 398.956  17
  -4  10  -2-49.4986 86.3332   7
   4  10   2 9.13693 102.845   6
   4  10   2-102.580 361.511  17
   4  10   3 230.241 109.099   6
  -4  10  -3 164.570 93.0566   7
   4  10   3 68.6159 364.512  17
  -4  10  -4 72.2102 89.5144   7
   4  10   4 195.210 108.055   6
   4  10   4 33.9626 364.191  17
  -4  10  -5 467.329 107.267   7
   4  10   5 257.352 99.0819   6
   4  10   6 42.2293 85.9376   6
  -4  10  -7 76.0624 88.8680   7
   4 -10   9 98.4532 380.101   9
   4 -10  10 46.8684 361.880   9
   4  11  -7 768.862 110.409   7
   4  11  -6 666.593 109.438   7
   4  11  -5-24.2390 347.440  17
   4  11  -4 72.0050 95.1691   7
  -4  11   4-24.4609 344.210  17
   4  11  -4 25.4203 344.983  17
   4  11  -3 780.944 123.025   7
   4  11  -3-26.4542 327.188  17
  -4  11   3-25.5932 354.024  17
   4  11  -2 7.43861 97.3854   7
  -4  11   2-26.2646 348.095  17
   4  11  -2 81.6961 328.871  17
   4  11  -1 103.336 97.8922   7
  -4  11   1 104.939 342.411  17
   4  11  -1 28.3281 328.106  17
   4  11   0-7.18549 90.2048   7
  -4  11   0-398.057 336.458  17
   4  11   0-57.4223 329.876  17
   4  11   1 48.2509 90.2454   7
  -4  11  -1-26.2912 317.509  17
   4  11   1-231.917 346.243  17
   4  11   2 58.0740 85.0247   7
  -4  11  -2 25.5836 304.427  17
  -5   0  23-84.6920 139.043  22
  -5   0  22-51.8358 138.966  22
  -5   0  21-94.1497 146.248  22
  -5   0  20 381.451 161.197  22
  -5   0  19-12.7283 143.262  22
  -5   0  18 335.122 69.8283  14
  -5   0  18 620.111 155.299  22
  -5   0  17-22.3545 55.3626  14
  -5   0  17-33.4142 130.527  22
  -5   0  16 2293.56 143.987  13
  -5   0  16 2483.55 152.973  14
  -5   0  15-3.95435 47.2417  13
  -5   0  15-71.6947 58.5513  14
  -5   0  15 45.5507 111.223  22
  -5   0  14 3154.88 170.387  13
  -5   0  14 3547.65 233.000  22
  -5   0  14 3170.63 160.612  15
  -5   0  14 3150.25 176.254  14
  -5   0  13 41.8225 44.0563  13
  -5   0  13 23.6555 35.5979  12
  -5   0  13 40.5086 50.9902  14
  -5   0  13 51.9232 86.2559  22
  -5   0  13 17.5621 38.9272  15
  -5   0  13 113.402 153.830  20
  -5   0  12 6207.19 287.707  13
  -5   0  12 6607.49 284.141  12
  -5   0  12 6927.03 401.742  20
  -5   0  12 6413.65 332.903  22
  -5   0  12 6740.49 293.519  14
  -5   0  12 6707.24 285.363  15
  -5   0  11 11.7261 38.6167  13
  -5   0  11-24.0362 35.5032  12
  -5   0  11-15.3071 42.4963  14
   5   0 -11-12.1826 69.9854   1
  -5   0  11 11.7928 73.7617  22
  -5   0  11 2.70390 38.7577  15
   5   0 -11 32.6886 113.125  16
  -5   0  11 9.38644 118.217  20
  -5   0  10 4683.54 219.210  13
  -5   0  10 4999.60 218.061  12
   5   0 -10 5565.60 388.515   2
   5   0 -10 5530.36 321.453   1
  -5   0  10 4504.09 293.556  20
  -5   0  10 4850.61 258.330  22
   5   0 -10 4761.97 344.085  16
  -5   0  10 4940.09 223.252  14
  -5   0  10 4846.98 220.003  15
  -5   0   9 35.9129 35.8465  13
  -5   0   9 89.3466 34.0597  12
  -5   0   9 42.8667 41.5064  14
   5   0  -9 47.6187 74.8587   1
   5   0  -9 125.169 114.166   2
  -5   0   9 29.1993 66.8287  22
   5   0  -9 86.2579 100.932  16
  -5   0   9-6.67528 88.4899  20
  -5   0   9 29.0004 39.1536  15
  -5   0   8 148722. 5527.63  13
  -5   0   8 149292. 5527.39  12
   5   0  -8 153147. 5714.30   2
  -5   0   8 149287. 5577.80  20
  -5   0   8 149124. 5561.75  22
  -5   0   8 146479. 5530.19  14
   5   0  -8 142003. 5644.86  16
  -5   0   8 150744. 5529.90  15
  -5   0   7-7.70871 30.9332  13
  -5   0   7-49.0800 189.476  10
  -5   0   7-3.86231 30.9330  12
  -5   0   7 49.5129 39.4800  14
   5   0  -7-67.5819 119.967   2
  -5   0   7-4.18603 68.2903  22
  -5   0   7 10.3239 37.9910  15
   5   0  -7 34.8391 85.2540  16
  -5   0   7 4.53653 71.4477  20
  -5   0   6 28913.1 1071.80  12
  -5   0   6 29562.2 1303.42  10
  -5   0   6 28103.3 1100.51  20
  -5   0   6 25867.7 1100.44  22
  -5   0   6 28769.7 1074.22  15
  -5   0   6 28492.4 1073.25  14
   5   0  -6 27625.8 1146.49  16
  -5   0   5 11.3537 100.092  10
  -5   0   5 28.3324 32.6403  14
  -5   0   5 23.7742 68.6602  22
  -5   0   5 20.5274 30.5340  15
  -5   0   5 23.6528 51.5079  20
   5   0  -5 48.0303 61.8150  16
  -5   0   4 47535.6 1796.29  10
  -5   0   4 45399.0 1730.82  22
   5   0  -4 44051.0 1727.66  16
   5   0  -3 47.0039 41.0144  16
   5   0  -3-32.1194 72.3090  19
   5   0  -2 102212. 3878.94  19
  -5   0   2 102657. 3837.51  16
  -5   0   1-13.3385 39.6010  16
   5   0  -1 37.2675 70.4947  19
  -5   0   0 61.1316 74.1296  19
  -5   0  -1 64.2642 80.6998  19
   5   0   2 6293.05 317.393   1
   5   0   3 40.7842 269.447   9
   5   0   3 31.3055 61.2967   1
   5   0   4 40244.6 1769.67   9
   5   0   4 37758.8 1506.99   1
   5   0   5 52.8773 303.764   9
  -5   0  -5-78.9335 203.152  10
   5   0   5-14.2780 66.7037   1
   5   0   6 8888.63 722.402   9
  -5   0  -6 9052.59 659.493  10
   5   0   6 8740.17 433.207   1
  -5   0  -7-31.0680 189.643  10
   5   0   7 36.8433 70.4863   1
  -5   0  -8 245.574 203.003  10
  -5   0  -9 31.2228 154.507  10
   5   0   9 124.859 371.895   9
   5   0  10 1978.76 514.388   9
   5   0  11 101.283 434.044   9
   5   0  17 112.539 97.1669  22
   5   0  18 7728.92 398.459  22
   5   0  19-107.490 96.6014  22
   5   0  20 148.201 97.3839  22
  -5   1  23 84.1180 136.983  22
  -5  -1  23-203.694 143.142  22
  -5  -1  22-12.8771 140.635  22
  -5   1  22 167.697 147.035  22
  -5  -1  21-79.4799 144.649  22
  -5   1  21 13.2539 138.792  22
  -5  -1  20 9.23132 57.7455  14
  -5   1  20 52.9276 143.189  22
  -5  -1  20 66.2067 143.941  22
  -5  -1  19 444.575 76.9458  14
  -5   1  19 565.383 164.579  22
  -5  -1  18 1026.82 105.834  13
  -5   1  18 1486.16 196.762  22
  -5  -1  18 1490.93 196.960  22
  -5  -1  18 1444.44 118.587  14
  -5  -1  17 1158.19 108.828  13
  -5   1  17 1661.85 195.738  22
  -5  -1  17 1837.63 197.744  22
  -5  -1  17 1260.80 118.448  14
  -5  -1  16 1919.55 130.448  12
  -5   1  16 2173.59 129.640  14
  -5  -1  16 1977.89 140.300  13
  -5  -1  16 2427.44 211.833  22
  -5   1  16 2210.22 212.638  22
  -5  -1  16 2048.19 145.653  14
  -5  -1  16 2209.44 131.017  15
  -5  -1  15-14.2656 53.3020  13
  -5  -1  15-8.27479 50.3355  12
  -5   1  15 14.0725 45.7784  14
  -5  -1  15-28.4103 63.7041  14
  -5  -1  15-55.8013 107.715  22
  -5   1  15-9.23803 107.418  22
  -5  -1  15-69.2439 56.6959  15
  -5  -1  14 7724.36 352.792  12
  -5  -1  14 7795.13 358.354  13
  -5  -1  14 8637.13 417.608  22
  -5   1  14 8138.25 414.931  22
  -5   1  14 8133.77 345.212  14
  -5  -1  14 7941.56 351.274  15
  -5   1  13 270.131 53.3266  14
  -5  -1  13 242.374 61.8946  13
  -5  -1  13 314.515 58.4744  12
  -5   1  13 300.936 103.236  22
  -5  -1  13 471.423 107.507  22
  -5  -1  13 176.068 148.895  20
  -5   1  13 293.388 165.776  20
  -5  -1  13 279.174 65.1061  15
  -5  -1  12 17067.6 707.123  12
  -5   1  12 17075.1 691.236  13
  -5  -1  12 18026.2 712.365  13
  -5  -1  12 17277.7 816.494  20
  -5   1  12 16941.1 815.154  20
  -5  -1  12 18078.8 756.039  22
  -5   1  12 17041.1 750.331  22
  -5   1  12 18688.1 691.281  15
  -5   1  12 18168.8 699.725  14
  -5  -1  11 7034.11 321.833  12
  -5   1  11 7186.26 306.554  13
  -5  -1  11 7373.00 324.730  13
   5  -1 -11 8253.30 442.496   1
  -5  -1  11 7638.83 362.897  22
  -5  -1  11 7035.50 407.801  20
  -5   1  11 7588.12 362.151  22
  -5   1  11 7628.75 413.239  20
   5  -1 -11 6282.68 454.912  16
  -5   1  11 7716.90 307.667  15
  -5   1  11 7565.05 314.167  14
  -5  -1  10 613.513 65.6885  12
  -5  -1  10 564.763 66.6664  13
   5   1 -10 701.316 166.288   2
   5  -1 -10 647.302 162.151   2
   5  -1 -10 598.736 110.614   1
  -5  -1  10 630.211 95.5565  22
  -5   1  10 681.061 99.8527  22
  -5   1  10 692.072 61.0969  14
  -5   1  10 635.274 56.2763  15
  -5   1  10 560.574 131.171  20
   5  -1 -10 506.117 139.372  16
  -5  -1  10 709.370 135.647  20
   5   1 -10 744.070 145.943  16
  -5  -1   9 16426.4 657.997  12
  -5  -1   9 15655.6 657.235  13
  -5  -1   9 18403.3 1061.83  10
   5   1  -9 16292.0 819.177   2
   5  -1  -9 17741.6 838.604   2
   5  -1  -9 18688.4 754.499   1
  -5  -1   9 15889.5 687.122  22
  -5   1   9 16364.5 688.651  22
  -5  -1   9 16734.7 716.538  20
  -5   1   9 16876.2 717.593  20
   5  -1  -9 14638.5 769.068  16
   5   1  -9 17216.6 794.979  16
  -5   1   9 16617.9 649.779  14
  -5   1   9 17666.5 647.024  15
  -5  -1   8 13189.8 788.883  10
  -5  -1   8 14703.8 539.989  13
  -5  -1   8 12381.6 534.645  12
   5   1  -8 14222.4 691.527   2
   5  -1  -8 13536.2 687.030   2
   5  -1  -8 14597.6 608.569   1
  -5   1   8 12901.4 564.611  22
  -5  -1   8 12825.1 577.939  20
  -5  -1   8 13513.2 565.702  22
  -5   1   8 13157.1 580.743  20
  -5   1   8 13289.1 527.077  14
   5   1  -8 13025.1 644.081  16
   5  -1  -8 12628.9 636.016  16
  -5   1   8 13969.8 526.029  15
  -5   1   7 12065.5 469.998  14
  -5  -1   7 11720.1 478.473  12
  -5  -1   7 11608.9 670.078  10
  -5  -1   7 11671.6 476.916  13
   5  -1  -7 13297.3 535.967   1
   5   1  -7 12638.5 628.260   2
   5  -1  -7 12151.2 623.765   2
  -5   1   7 11539.9 509.834  20
  -5  -1   7 12085.2 511.865  20
  -5  -1   7 12388.8 509.368  22
  -5  -1   7 11731.8 500.313  21
  -5   1   7 11628.2 505.268  22
  -5   1   7 12228.3 469.861  15
   5   1  -7 12054.4 575.456  16
   5  -1  -7 11002.8 555.755  16
  -5  -1   6 7057.49 441.457  10
  -5   1   6 6788.89 268.180  14
  -5  -1   6 6461.13 274.941  13
  -5  -1   6 6332.87 275.898  12
   5  -1  -6 7337.95 319.696   1
  -5   1   6 6313.57 299.574  20
  -5  -1   6 6894.96 294.153  21
  -5  -1   6 6448.19 305.165  22
  -5   1   6 6366.97 305.632  22
  -5  -1   6 6030.17 296.218  20
  -5   1   6 6724.52 268.525  15
   5  -1  -6 6098.23 327.482  16
   5   1  -6 6780.22 353.874  16
  -5  -1   5 11516.1 458.764  12
  -5  -1   5 12063.4 458.392  13
  -5   1   5 11746.4 450.820  14
  -5   1   5 11429.5 475.308  20
  -5   1   5 11421.1 491.553  22
  -5  -1   5 10054.7 485.186  22
  -5  -1   5 11008.3 473.420  20
   5  -1  -5 10806.6 491.037  16
   5   1  -5 11857.5 522.936  16
  -5   1   5 12381.1 452.642  15
  -5  -1   4 15941.7 607.133  12
  -5  -1   4 16334.3 642.010  22
  -5   1   4 13717.9 633.471  22
   5  -1  -4 16111.1 619.287  16
  -5  -1   4 15768.3 604.729  14
  -5   1   4 15523.6 616.765  20
   5   1  -4 15917.9 660.922  16
  -5  -1   4 15690.3 693.413  16
  -5  -1   3 18080.4 751.973  16
   5   1  -3 18110.5 755.681  19
   5  -1  -3 17361.1 750.920  19
   5  -1  -2 935.911 107.384  19
  -5  -1   2 822.457 97.7301  16
   5   1  -2 922.561 107.087  19
  -5  -1   1 24948.8 943.230  16
   5   1  -1 25264.7 970.877  19
   5  -1   0 11146.6 453.859   1
  -5   1   0 11298.0 455.679  10
  -5  -1   0 11264.2 501.781  19
   5  -1   1 199.173 43.0820   1
  -5   1  -1 69.5573 70.2223  10
  -5  -1  -1 99.9707 75.1104  19
  -5   1  -2 4947.66 309.868  10
   5  -1   2 6023.22 263.547   1
  -5   1  -3 47574.6 2068.92  10
   5  -1   3 54820.3 2229.82   9
   5  -1   3 54903.2 1992.00   1
   5   1   3 49148.7 2055.17   1
  -5   1  -4 10595.8 604.115  10
   5  -1   4 11666.0 744.927   9
   5   1   4 11443.5 561.498   1
   5  -1   4 13025.9 528.240   1
  -5   1  -5 1472.07 200.939  10
   5  -1   5 1719.95 353.480   9
   5   1   5 1470.66 107.205  23
   5  -1   5 1287.01 104.235  23
   5   1   5 1467.90 153.189   1
  -5   1  -5 1572.80 168.809   1
   5  -1   6 59.0297 309.064   9
  -5   1  -6 203.397 146.549  10
   5   1   6 27.1102 55.8506  23
   5  -1   6 38.1274 56.1083  23
  -5   1  -6 12.3495 91.0058   1
   5   1   6 27.8808 68.4923   1
  -5   1  -7 4699.62 391.971  10
   5  -1   7 5555.06 595.558   9
   5  -1   7 4836.73 237.070  23
   5   1   7 4852.74 236.670  23
  -5   1  -7 5045.70 343.942   1
   5   1   7 5074.27 305.742   1
  -5  -1  -8-42.5976 240.731  10
  -5   1  -8-24.5360 140.952  10
   5  -1   8 48.3988 62.2835  23
   5   1   8 39.4748 60.1374  23
   5   1   8 32.8725 72.3929   1
  -5   1  -8-114.158 122.500   1
  -5   1  -9 2189.22 316.188  10
   5  -1   9 2274.69 148.416  23
   5   1   9 2393.73 147.372  23
  -5   1  -9 1862.83 245.976   1
   5   1  10 2251.77 151.772  23
   5  -1  10 2147.85 151.422  23
   5  -1  11-51.8544 434.652   9
   5  -1  11-20.5562 70.1433  23
   5   1  11 30.3804 74.6178  23
   5   1  12 12443.7 540.320  23
   5  -1  12 12097.8 539.349  23
   5  -1  13 864.062 521.694   9
   5   1  13 612.468 106.600  23
   5  -1  13 554.180 103.883  23
   5  -1  14 1385.31 598.153   9
   5  -1  14 832.002 124.189  23
   5   1  14 924.913 125.424  23
   5  -1  15 4400.68 265.844  23
   5   1  15 4888.85 270.296  23
   5   1  16 1596.88 156.483  23
   5  -1  16 1591.23 159.499  23
   5   1  17 40.1372 90.0011  22
   5  -1  17 87.6268 92.2896  22
   5   1  17 52.2427 417.535   5
   5   1  18 198.636 99.4140  22
   5  -1  18 139.526 96.0080  22
   5  -1  19 75.2892 69.8255  13
   5  -1  19 155.714 98.3228  22
   5   1  19 106.997 96.1521  22
   5  -1  20 409.338 112.089  22
   5   1  20 518.120 115.118  22
   5  -1  21 55.5082 90.4158  22
   5   1  21 103.548 96.5867  22
   5  -1  22 21.4937 80.6437  22
  -5   2  23-69.5449 129.375  22
  -5  -2  23-45.5444 129.244  22
  -5  -2  22 274.333 146.887  22
  -5   2  22 137.614 141.598  22
  -5  -2  21 678.945 174.150  22
  -5   2  21 715.354 184.841  22
  -5  -2  21 1248.41 104.990  14
  -5  -2  20 98.7990 66.0030  14
  -5  -2  20-13.0172 134.345  22
  -5   2  20 132.571 143.493  22
  -5  -2  19 1303.28 116.613  13
  -5  -2  19 1046.14 186.405  22
  -5   2  19 1150.80 189.711  22
  -5  -2  19 1342.72 124.369  14
  -5  -2  18 433.245 79.7138  13
  -5  -2  18 416.266 70.7696  12
  -5  -2  18 381.395 88.4099  14
  -5  -2  18 498.815 153.509  22
  -5   2  18 467.785 150.023  22
  -5  -2  17 179.365 73.3342  13
  -5  -2  17 60.8304 60.1309  12
  -5  -2  17 194.019 76.9760  14
  -5   2  17 383.400 141.442  22
  -5  -2  17 149.405 130.559  22
  -5  -2  17 164.657 59.9592  15
  -5  -2  16 2708.28 173.134  13
  -5  -2  16 2300.95 161.933  12
  -5  -2  16 3058.72 236.078  22
  -5   2  16 2683.40 229.074  22
  -5  -2  16 2603.62 161.087  15
  -5  -2  15 1430.54 122.735  12
  -5  -2  15 1578.25 132.294  13
  -5  -2  15 1571.00 173.686  22
  -5  -2  15 1628.29 124.610  15
  -5  -2  14 320.723 77.0807  13
  -5  -2  14 325.390 71.9795  12
  -5  -2  14 498.587 121.411  22
  -5   2  14 500.304 122.269  22
  -5  -2  13 4442.99 234.730  12
  -5  -2  13 4442.96 237.573  13
  -5  -2  13 5401.92 288.081  22
  -5   2  13 4389.31 347.235  20
  -5   2  13 4890.88 279.848  22
  -5   2  12 1394.99 85.7386  14
  -5  -2  12 1390.80 110.561  13
  -5   2  12 1540.86 146.355  22
  -5  -2  12 1282.34 139.561  22
  -5   2  12 1460.48 205.235  20
  -5  -2  12 1266.72 190.832  20
  -5  -2  11 539.541 74.9730  13
  -5   2  11 633.261 54.6614  14
   5  -2 -11 581.565 132.687   1
  -5   2  11 572.123 104.504  22
  -5  -2  11 785.068 112.681  22
  -5   2  11 442.611 134.822  20
  -5  -2  11 751.900 156.115  20
  -5  -2  10 16693.9 690.633  13
  -5   2  10 17729.1 666.710  14
  -5  -2  10 16448.9 1067.82  10
   5  -2 -10 17344.5 808.710   1
  -5  -2  10 17769.2 724.018  22
  -5   2  10 17587.5 721.465  22
  -5  -2  10 16926.9 757.301  20
  -5   2  10 17174.6 760.825  20
  -5   2  10 16711.3 666.081  15
  -5  -2   9 1777.62 288.523  10
  -5  -2   9 1383.90 101.013  13
  -5   2   9 1316.51 79.6712  14
   5  -2  -9 1448.46 154.715   1
   5  -2  -9 1495.46 191.533   2
   5   2  -9 1370.64 196.309   2
  -5  -2   9 1471.48 128.819  22
  -5  -2   9 1448.25 148.408  20
  -5   2   9 1489.37 154.992  20
  -5   2   9 1379.88 126.685  22
  -5   2   9 1507.88 84.8667  15
   5   2  -9 1333.32 180.309  16
  -5  -2   8 47288.8 2192.31  10
  -5  -2   8 49836.4 1937.87  13
   5  -2  -8 53250.4 2024.02   1
   5   2  -8 50955.8 2091.12   2
   5  -2  -8 53240.0 2107.53   2
  -5  -2   8 50677.4 1966.23  22
  -5   2   8 48148.8 1962.07  22
  -5   2   8 50531.8 1981.05  20
  -5  -2   8 50994.8 1981.33  20
  -5   2   8 53038.9 1922.42  15
   5   2  -8 54416.2 2079.25  16
   5  -2  -7 21051.0 925.102  10
   5   2  -7 20707.9 941.586   2
   5  -2  -7 22798.0 969.786   2
   5  -2  -7 20097.5 858.719   1
  -5   2   7 20089.7 828.447  22
  -5   2   7 20427.4 832.777  20
  -5  -2   7 20307.4 829.505  22
  -5  -2   7 19112.8 826.824  21
  -5  -2   7 19914.8 831.818  20
   5   2  -7 20252.9 908.793  16
  -5   2   7 21622.9 790.394  15
   5  -2  -6 38079.2 1546.42  10
   5  -2  -6 38563.2 1496.16   1
  -5   2   6 37589.3 1481.35  22
  -5  -2   6 37383.9 1474.62  20
  -5  -2   6 37222.2 1481.41  22
  -5   2   6 38233.7 1476.06  20
  -5  -2   6 37406.0 1477.34  21
  -5   2   6 40157.0 1445.18  15
   5   2  -6 37444.0 1550.69  16
   5  -2  -5 12997.6 543.790   1
  -5   2   5 13113.7 535.988  20
  -5  -2   5 12779.6 533.600  20
  -5  -2   5 13275.9 551.588  22
  -5   2   5 13374.9 552.096  22
  -5  -2   5 13179.4 542.979  21
   5   2  -5 12907.3 599.837  16
  -5  -2   5 12786.8 647.871  16
  -5   2   5 13274.2 513.711  15
  -5  -2   4 5579.03 244.825  12
  -5  -2   4 5709.58 243.190  13
   5  -2  -4 5444.63 248.589   1
  -5  -2   4 5008.80 270.946  22
  -5  -2   4 5644.44 261.034  21
  -5   2   4 5290.25 274.805  22
   5   2  -4 5622.67 305.440  19
   5   2  -4 5861.11 315.144  16
  -5   2   4 5962.97 253.422  20
  -5  -2   4 5461.74 334.515  16
  -5   2   4 6391.24 241.731  15
   5  -2  -4 5469.79 300.219  19
  -5  -2   3 54308.1 2102.14  12
   5   2  -3 58352.4 2172.85  19
   5  -2  -3 56882.2 2171.16  19
  -5   2   3 57047.8 2099.96  15
  -5  -2   3 57229.5 2194.97  16
  -5  -2   3 55600.2 2097.13  14
  -5  -2   2 15108.9 612.616  12
   5   2  -2 17332.2 682.367  19
  -5   2   2 16132.3 615.002  15
  -5  -2   2 15444.1 684.744  16
   5  -2  -2 16302.2 678.104  19
  -5  -2   1 4443.13 188.934  12
  -5  -2   1 4163.79 248.455  16
  -5   2   0 11239.7 436.127   7
  -5  -2   0 10708.5 484.653  19
  -5   2   0 10761.5 495.457  19
  -5   2  -1 64372.2 2443.77  19
  -5   2  -1 64866.2 2386.63  16
  -5  -2  -1 63270.0 2432.12  19
  -5   2  -2 149361. 5642.69  16
  -5  -2  -2 150203. 5665.46  19
  -5   2  -2 152950. 5679.13  19
  -5   2  -3 72583.2 2806.09   1
  -5   2  -3 74602.1 2828.32  16
  -5   2  -4 2146.74 171.959   1
   5   2   4 2589.59 225.162   1
   5   2   4 2285.87 128.474  23
  -5   2  -4 2015.82 195.667  16
   5  -2   5 48840.3 1900.43  23
   5   2   5 51649.9 1899.97  23
   5   2   5 50613.7 2026.96   1
  -5   2  -5 47422.0 1973.54   1
   5  -2   6 16680.9 1044.97   9
   5   2   6 16633.5 662.197  23
   5  -2   6 16643.0 664.489  23
   5   2   6 16387.7 769.677   1
  -5   2  -6 16172.8 752.658   1
   5  -2   7 12460.4 867.665   9
   5   2   7 11222.4 462.198  23
   5  -2   7 10844.9 465.231  23
   5   2   7 10684.6 556.263   1
  -5   2  -7 11126.4 569.156   1
   5  -2   8 2413.12 508.023   9
   5   2   8 2880.84 166.534  23
   5  -2   8 2944.58 167.760  23
  -5   2  -8 2801.17 249.459   1
   5  -2   9 1082.44 436.591   9
   5  -2   9 945.679 99.0550  23
   5   2   9 826.528 96.9775  23
  -5   2  -9 736.808 150.039   1
   5  -2  10 61.9145 69.5458  23
   5   2  10 82.6376 68.3683  23
   5  -2  11 504.667 91.9249  23
   5   2  11 423.946 87.0287  23
   5  -2  12 756.820 499.226   9
   5  -2  12 373.474 91.3474  23
   5   2  12 516.878 95.2290  23
   5  -2  13 9124.03 1029.33   9
   5  -2  13 8924.69 415.880  23
   5   2  13 8719.05 412.472  23
   5  -2  14-68.2207 497.721   9
   5   2  14 31.0909 78.0514  23
   5  -2  14-12.6926 83.8550  23
   5   2  14-107.879 420.175   5
   5  -2  15-358.486 548.616   9
   5   2  15 19.5937 84.7091  23
   5  -2  15 53.4600 86.3962  23
   5   2  15-264.762 433.653   5
   5  -2  16 1394.63 662.319   9
   5   2  16 1446.46 148.148  22
   5  -2  16 1476.69 152.939  23
   5   2  16 743.050 424.731   5
   5  -2  17 1002.48 129.995  22
   5   2  17 991.610 131.283  22
   5   2  17 998.802 407.406   5
   5   2  18 235.050 100.175  22
   5  -2  18 320.573 103.453  22
   5  -2  19 53.8583 74.5301  13
   5   2  19 24.7349 94.3786  22
   5  -2  19 126.938 93.3635  22
   5  -2  20 11.7164 65.9449  13
   5  -2  20 78.3726 93.9603  22
   5   2  20 16.3230 93.0175  22
   5   2  21 7.69055 85.8497  22
   5  -2  21-106.103 92.5415  22
  -5  -3  22-23.0233 125.139  22
  -5   3  22-23.4013 122.525  22
  -5  -3  21-86.8654 64.4206  14
  -5  -3  21-123.751 140.485  22
  -5   3  21-25.1548 136.757  22
  -5  -3  20 159.471 73.9142  14
  -5  -3  20 77.4863 136.622  22
  -5   3  20 78.4030 138.892  22
  -5  -3  19 199.130 76.0155  13
  -5  -3  19 252.229 64.5827  12
  -5  -3  19 255.880 82.8595  14
  -5  -3  19 255.267 146.324  22
  -5   3  19 301.968 152.320  22
  -5  -3  18 403.581 85.1911  13
  -5  -3  18 388.292 80.5210  12
  -5  -3  18 301.238 88.4900  14
  -5  -3  18 402.339 154.513  22
  -5   3  18 380.830 148.674  22
  -5  -3  18 225.422 67.9676  15
  -5  -3  17 681.901 101.312  13
  -5  -3  17 517.438 88.7338  12
  -5  -3  17 710.663 163.182  22
  -5   3  17 546.817 152.835  22
  -5  -3  17 610.301 90.5852  15
  -5  -3  16 2282.40 168.454  12
  -5  -3  16 2701.95 532.528   9
  -5  -3  16 2573.22 178.192  13
  -5   3  16 2750.00 235.316  22
  -5  -3  16 2707.04 235.993  22
  -5  -3  15 920.879 109.167  12
  -5  -3  15 1014.08 116.383  13
  -5   3  15 881.663 154.305  22
  -5  -3  15 1192.31 165.910  22
  -5  -3  14 1602.91 137.405  13
  -5  -3  14 2017.32 186.000  22
  -5   3  14 1894.20 188.110  22
  -5  -3  13 242.179 77.0996  13
  -5   3  13 289.094 115.187  22
  -5  -3  13 351.221 111.929  22
  -5  -3  12 396.606 80.0155  13
  -5   3  12 493.852 111.427  22
  -5  -3  12 413.192 102.947  22
  -5   3  12 417.968 158.567  20
  -5  -3  11 2885.32 173.273  13
  -5   3  11 3107.18 205.903  22
  -5  -3  11 3245.05 208.907  22
  -5   3  11 2586.06 243.835  20
  -5  -3  11 2513.32 233.064  20
  -5   3  10 58.3978 75.1496  22
  -5  -3  10-45.3919 75.6959  22
  -5  -3  10 35.9799 109.812  20
  -5   3  10 9.12139 107.305  20
   5  -3  -9 239.522 117.679  10
   5   3  -9 317.622 116.326   2
   5  -3  -9 482.017 139.195   2
   5   3  -9 340.885 64.0029   6
  -5  -3   9 267.053 82.0751  22
  -5   3   9 453.414 94.9141  22
  -5  -3   9 239.190 99.8056  20
  -5   3   9 234.226 99.0291  20
  -5  -3   8 56.3911 145.458  10
   5  -3  -8 90.6666 105.746  10
   5   3  -8-9.82275 73.4350   6
   5  -3  -8 14.4970 95.7762   2
   5   3  -8-13.6349 90.0807   2
  -5  -3   8-11.2424 74.0482  22
  -5   3   8 73.3274 77.2093  22
   5   3  -8 14.1905 91.4366  16
  -5   3   8-65.6572 94.1130  20
  -5  -3   8 12.9491 82.3611  20
   5  -3  -7 2184.53 215.379  10
  -5  -3   7 2604.92 142.270  13
   5   3  -7 2268.23 219.051   2
   5  -3  -7 2253.44 221.582   2
  -5  -3   7 2439.12 168.007  20
  -5   3   7 2450.55 168.131  20
  -5  -3   7 2603.01 169.253  22
  -5   3   7 2214.87 164.388  22
   5   3  -7 2724.78 237.834  16
  -5  -3   6 21321.5 637.656  13
   5  -3  -6 18624.9 762.522  10
   5   3  -6 20494.4 777.638   2
   5  -3  -6 23321.4 817.630   2
  -5   3   6 21180.3 675.004  22
  -5  -3   6 22341.5 680.023  22
  -5  -3   6 21644.1 682.320  21
  -5   3   6 21683.9 665.133  20
  -5  -3   6 20713.0 661.219  20
   5   3  -6 21956.2 786.078  16
  -5  -3   6 20542.5 851.484  16
   5   3  -5 2839.36 206.123   8
  -5  -3   5 2570.87 139.336  13
   5  -3  -5 2605.05 218.441  10
  -5   3   5 2966.92 155.742  20
  -5   3   5 2320.08 169.671  22
  -5  -3   5 2482.14 150.396  20
  -5  -3   5 2680.78 173.017  22
   5  -3  -5 2559.90 186.865  19
  -5  -3   5 2980.79 257.270  16
  -5  -3   4 4414.52 209.565  12
  -5  -3   4 4751.00 208.870  13
   5   3  -4 4541.88 297.624   8
   5  -3  -4 4745.32 288.675  10
  -5   3   4 4133.21 238.940  22
  -5   3   4 4759.32 216.606  20
  -5  -3   4 4572.76 242.307  22
   5   3  -4 4580.11 264.660  19
  -5  -3   4 4417.63 318.059  16
   5  -3  -4 4403.12 203.971  16
   5  -3  -4 4886.68 267.115  19
  -5  -3   3 156275. 5737.58  12
   5   3  -3 150187. 5864.95   8
   5   3  -3 151074. 5816.45   4
  -5   3   3 157006. 5730.03   7
  -5  -3   3 157213. 5758.09  21
   5   3  -3 163544. 5802.30  19
   5  -3  -3 158935. 5803.02  19
  -5  -3   3 153262. 5728.05  14
   5  -3  -3 146542. 5728.55  16
  -5  -3   3 155873. 5859.21  16
  -5   3   2 246.051 50.7059   7
   5   3  -2 309.099 153.205   4
   5   3  -2 205.084 175.174   8
  -5  -3   2 244.944 46.9956  12
  -5  -3   2 230.723 41.5717  14
  -5  -3   2 222.888 99.8790  16
   5   3  -1 32025.4 1347.20   5
  -5   3   1 30178.6 1131.97   7
   5   3  -1 23359.4 1238.81   4
   5  -3  -1 24979.5 1141.95  10
  -5  -3   1 30880.6 1128.62  12
  -5  -3   1 28720.8 1117.78  14
  -5  -3   1 30639.5 1230.33  16
   5   3   0 316.415 227.743   5
  -5   3   0 436.840 60.0124   7
  -5  -3   0 426.645 46.2963  12
   5  -3   0 317.254 84.1299  10
  -5  -3   0 247.924 93.8987  16
   5   3   1 71752.6 2783.46   5
  -5   3  -1 73894.6 2518.83   7
   5  -3   1 73347.6 2646.66  10
  -5   3  -1 76958.1 2594.46  19
  -5  -3  -1 72141.8 2568.04  19
  -5   3  -2 26498.7 1109.18   1
   5   3   2 26241.2 1354.79   5
   5  -3   2 28919.8 1274.07  10
  -5  -3  -2 28022.3 1151.24  19
  -5   3  -2 28141.3 1130.57  16
  -5   3  -2 28197.8 1166.85  19
  -5   3  -3 40327.5 1680.20   1
   5   3   3 39282.8 1938.38   5
  -5   3  -3 44078.0 1660.16   7
   5   3   3 41348.0 1647.52  23
  -5   3  -3 44378.4 1741.31  19
  -5  -3  -3 44130.2 1721.03  19
  -5   3  -3 45201.0 1715.49  16
  -5  -3  -4 11342.8 442.608  11
  -5   3  -4 10734.6 498.875   1
  -5   3  -4 11608.8 469.256   7
   5   3   4 10986.8 455.230  23
   5  -3   4 11160.1 460.659  23
  -5   3  -4 11864.5 540.314  16
   5   3   5 27924.4 1493.24   5
  -5   3  -5 28061.7 1197.18   1
  -5   3  -5 30982.9 1148.78   7
   5   3   5 29579.4 1134.24  23
   5  -3   5 28921.2 1138.66  23
  -5   3  -5 30108.5 1248.91  16
  -5   3  -6 306.662 88.2688   1
   5   3   6 134.432 329.208   5
  -5   3  -6 351.131 75.2492   7
   5  -3   6 339.960 66.2470  23
   5   3   6 368.686 59.7072  23
  -5   3  -6 326.381 120.395  16
  -5   3  -7 25948.8 1171.59   1
   5   3   7 25024.3 1476.00   5
   5   3   7 28976.8 1079.93  23
   5  -3   7 27732.7 1082.96  23
  -5   3  -7 26793.3 1231.65  16
   5  -3   8 42.3107 402.480   9
  -5   3  -8 66.1003 86.2685   1
   5   3   8-311.866 359.756   5
   5  -3   8 28.4279 61.1547  23
   5   3   8-48.5779 58.8528  23
  -5   3  -8-52.1283 110.518  16
   5  -3   9 6754.94 757.136   9
   5  -3   9 6906.21 317.033  23
   5   3   9 6693.97 311.411  23
   5   3   9 6320.12 695.807   5
   5  -3  10 2041.51 560.517   9
   5  -3  10 1556.13 128.452  23
   5   3  10 1753.76 128.410  23
   5  -3  11 24048.7 974.534  23
   5   3  11 24711.4 971.279  23
   5   3  11 22919.1 1454.12   5
   5  -3  12 1395.31 130.719  23
   5   3  12 1369.50 122.571  23
   5   3  12 1099.02 424.270   5
   5   3  13 9683.75 426.505  23
   5  -3  13 8983.83 428.148  23
   5  -3  14 209.032 508.515   9
   5  -3  14 304.491 93.3769  23
   5   3  14 418.156 94.1705  23
   5   3  14 141.696 361.644   5
   5  -3  15 5815.78 307.854  23
   5   3  15 5962.23 311.130  22
   5  -3  16 1870.70 718.809   9
   5  -3  16 1789.66 154.897  22
   5   3  16 1813.03 156.204  22
   5   3  16 1165.74 392.071   5
   5   3  16 1227.18 359.166   4
   5  -3  17 663.195 589.149   9
   5  -3  17 590.868 109.515  22
   5   3  17 307.673 100.448  22
   5  -3  18 406.681 104.110  22
   5   3  18 325.797 104.587  22
   5   3  19 96.0415 94.4021  22
   5  -3  19 61.6881 88.5023  22
   5  -3  20 188.772 75.1473  13
   5  -3  20-7.54792 87.8550  22
   5   3  20 115.262 93.5595  22
  -5  -4  21 23.8972 60.2129  14
  -5  -4  21 110.216 124.061  22
  -5  -4  20 105.011 72.5865  14
  -5  -4  20 120.283 133.669  22
  -5   4  20-195.996 143.554  22
  -5  -4  19 54.6145 77.1924  14
  -5  -4  19-38.6673 63.4667  12
  -5  -4  19 56.2562 70.6491  13
  -5  -4  19-73.9615 123.966  22
  -5   4  19 12.6071 126.114  22
  -5  -4  18 19.8313 72.8263  13
  -5  -4  18 67.8687 73.9689  12
  -5  -4  18 76.0443 82.9659  14
  -5  -4  18-49.3546 131.073  22
  -5   4  18-125.408 136.938  22
  -5  -4  18 11.0900 67.2129  15
  -5  -4  17 33.9816 75.8531  13
  -5  -4  17-13.1348 68.7740  12
  -5  -4  17-134.017 132.441  22
  -5   4  17-86.0594 133.645  22
  -5  -4  16 916.177 115.372  13
  -5  -4  16 766.839 109.103  12
  -5  -4  16 749.410 156.427  22
  -5   4  16 976.456 168.008  22
  -5  -4  15 194.349 88.5827  13
  -5  -4  15 267.491 83.9759  12
  -5  -4  15 460.597 138.946  22
  -5   4  15 286.951 129.225  22
  -5  -4  14 626.070 101.878  13
  -5  -4  14 424.164 127.314  22
  -5   4  14 416.945 128.180  22
  -5  -4  13 664.693 137.757  22
  -5   4  13 657.256 131.893  22
  -5  -4  12 2748.50 215.982  22
  -5   4  12 2762.04 218.041  22
  -5  -4  11 4720.25 285.271  22
  -5   4  11 4960.88 287.473  22
  -5  -4  10 1689.33 128.383  13
  -5   4  10 1714.80 185.762  20
  -5  -4  10 1757.72 156.345  22
  -5   4  10 1350.28 144.810  22
   5   4 -10 1555.59 115.856   6
  -5  -4   9 9524.01 411.282  13
   5   4  -9 9204.97 414.807   6
  -5   4   9 9696.20 469.013  20
  -5  -4   9 9612.80 441.647  22
  -5   4   9 9074.75 438.053  22
  -5  -4   9 8393.53 449.127  20
  -5  -4   8 42.9515 58.4578  13
   5   4  -8-30.8477 85.6406   6
   5   4  -8 26.0627 80.6730   2
   5  -4  -8-55.9203 91.2276   2
  -5  -4   8 25.5471 76.5661  22
  -5   4   8-6.35445 80.8327  22
  -5   4   8 11.2632 183.009  17
  -5  -4   8 14.1431 89.0625  20
  -5   4   8 21.5262 92.1718  20
  -5  -4   7 14514.2 594.502  13
   5   4  -7 15801.6 705.679   2
   5  -4  -7 16874.3 729.487   2
   5   4  -7 12523.9 627.206   6
  -5  -4   7 16531.3 634.512  22
  -5  -4   7 14329.1 622.324  20
  -5   4   7 14678.1 625.140  22
  -5   4   7 16027.5 631.856  20
   5  -4  -7 14658.0 670.774  19
  -5  -4   6 3259.96 171.085  13
   5  -4  -6 3187.14 313.971  10
   5   4  -6 3639.79 247.649   2
   5  -4  -6 3781.52 258.276   2
  -5  -4   6 3198.03 201.162  22
  -5  -4   6 3145.63 185.647  20
  -5   4   6 3002.92 185.620  20
  -5   4   6 2679.91 194.004  22
   5  -4  -6 3049.16 216.303  19
   5   4  -6 3147.85 220.903  19
  -5  -4   5 29390.7 1113.40  13
   5   4  -5 30270.6 1204.72   2
   5  -4  -5 31885.9 1224.47   2
  -5   4   5 28350.6 1095.68   7
  -5   4   5 29484.8 1125.25  20
  -5   4   5 25591.8 1130.29  22
  -5  -4   5 28993.3 1157.51  21
  -5  -4   5 27189.7 1289.08  16
   5   4  -5 30450.5 1182.69  19
   5  -4  -5 27885.8 1129.91  16
   5  -4  -5 29788.0 1178.20  19
   5   4  -4 12678.5 559.963   8
  -5  -4   4 11463.8 442.941  13
  -5   4   4 10713.7 432.056   7
   5   4  -4 11621.8 526.489   2
   5  -4  -4 11364.8 532.794   2
  -5   4   4 11441.2 447.190  20
  -5  -4   4 10777.0 480.430  21
   5  -4  -4 11242.3 500.598  19
   5   4  -4 11539.7 497.430  19
   5  -4  -4 10135.1 454.045  16
  -5  -4   3 23124.8 952.642  12
   5   4  -3 25316.7 1077.57   8
  -5   4   3 25104.6 948.789   7
   5   4  -3 26000.3 1044.24   4
  -5  -4   3 27953.6 998.171  21
   5  -4  -3 22541.6 967.614  16
  -5  -4   2 91.6502 36.4256  14
  -5  -4   2 5.82547 42.0361  12
   5   4  -2 79.1361 158.134   8
  -5   4   2 102.171 50.9047   7
   5   4  -2 84.6447 129.652   4
  -5  -4   2 23.7097 74.4006  21
   5  -4  -2 99.2743 59.5548  16
  -5  -4   1 10984.6 435.877  12
   5   4  -1 10363.3 608.241   8
   5   4  -1 10284.2 569.950   4
  -5   4   1 10603.2 442.746   7
  -5  -4   1 11533.5 466.981  21
  -5  -4   1 10341.2 421.051  14
  -5   4   0 7738.06 337.314   7
   5   4   0 7126.52 479.891   4
   5  -4   0 7580.61 406.654  10
  -5  -4   0 7984.29 323.019  12
  -5  -4   0 7974.78 309.988  14
   5   4   0 6994.68 506.536   8
   5   4   1 5250.87 461.315   5
   5   4   1 4541.11 389.330   4
  -5   4  -1 4735.59 225.385   7
   5  -4   1 3762.41 283.765  10
  -5  -4  -1 4581.30 203.409  12
   5  -4   2 15591.2 824.019  10
   5   4   2 19077.0 983.261   5
  -5   4  -2 17630.9 704.763   1
   5   4   2 14995.2 883.873   4
   5  -4   2 17862.0 696.436  23
  -5   4  -2 19687.1 778.915  19
   5   4   2 20532.7 903.343  17
   5  -4   3 4666.39 377.227  10
  -5   4  -3 4813.93 237.501   1
  -5   4  -3 4739.69 211.178   3
   5  -4   3 4740.99 215.717  23
  -5   4  -3 5177.98 275.733  16
  -5   4  -3 5219.67 289.056  19
  -5  -4  -3 4635.66 259.647  19
   5  -4   4 20145.6 1113.37  10
  -5   4  -4 20264.2 880.745   1
  -5   4  -4 22629.0 864.198   7
   5   4   4 20301.9 1037.40   1
   5   4   4 21677.3 836.129  23
   5  -4   4 21596.4 844.747  23
  -5  -4  -4 21498.5 908.825  19
  -5   4  -4 22421.5 933.716  16
   5   4   4 23656.8 1114.59  17
  -5   4  -4 22715.2 941.762  19
   5  -4   5 2881.45 384.183  10
   5   4   5 3346.96 433.309   5
  -5   4  -5 3276.93 185.808   7
  -5   4  -5 3228.82 209.291   1
   5  -4   5 3307.59 169.217  23
   5   4   5 3383.21 162.003  23
   5   4   5 3880.21 390.406  17
  -5   4  -5 3707.63 253.423  16
  -5  -4  -5 3267.07 229.612  19
  -5   4  -6 1334.55 138.463   1
   5   4   6 1013.88 358.001   5
  -5   4  -6 1262.42 110.541   7
   5  -4   6 1256.63 93.8335  23
   5   4   6 1195.11 87.0033  23
  -5   4  -6 1096.17 160.382  16
  -5   4  -7 640.712 89.8485   7
   5   4   7 857.829 354.737   5
  -5   4  -7 637.807 110.420   1
   5  -4   7 546.554 139.807   2
   5   4   7 459.787 124.443   2
   5   4   7 608.622 67.3988  23
   5  -4   7 614.161 74.8717  23
  -5   4  -7 605.121 142.972  16
  -5   4  -8 1822.18 137.768   7
   5  -4   8 1669.23 118.905  23
   5   4   8 1516.56 107.871  23
  -5   4  -8 1410.02 173.697   1
   5   4   8 1711.49 403.807   5
   5  -4   9 4932.15 243.237  23
   5   4   9 4798.97 234.186  23
   5   4   9 4780.57 576.922   5
   5  -4  10 4430.50 231.620  23
   5   4  10 4414.91 224.635  23
   5   4  10 3940.63 570.593   5
   5  -4  11 4663.11 747.879   9
   5  -4  11 5112.45 259.410  23
   5   4  11 4949.79 251.158  23
   5   4  11 4873.12 605.540   5
   5  -4  12 8976.79 987.437   9
   5  -4  12 8664.63 395.436  23
   5   4  12 8658.70 387.643  23
   5   4  12 8379.55 781.453   5
   5   4  12 6997.31 660.062   4
   5  -4  13 1891.15 147.065  23
   5   4  13 1503.18 421.044   5
   5   4  13 1773.86 389.027   4
   5   4  14 4557.54 487.119   8
   5  -4  14 6193.70 309.567  22
   5   4  14 6075.60 307.040  22
   5  -4  14 6098.93 306.930  23
   5   4  14 6258.71 642.403   5
   5   4  14 4629.50 551.081   4
   5  -4  15 441.819 599.361   9
   5   4  15 1130.34 122.680  22
   5  -4  15 991.023 118.116  22
   5   4  15 565.682 336.724   5
   5   4  15 565.583 309.317   4
   5  -4  16 670.779 570.494   9
   5  -4  16 469.320 97.5669  22
   5   4  16 362.797 94.0263  22
   5   4  16 207.769 244.580   4
   5  -4  17 1595.93 640.918   9
   5  -4  17 1286.44 131.842  22
   5   4  17 1013.81 129.341  22
   5  -4  18 339.211 523.816   9
   5  -4  18 37.0660 83.0900  13
   5  -4  18-50.9810 80.9360  22
   5   4  18 82.2770 84.1900  22
   5  -4  19 1000.84 116.900  13
   5  -4  19 305.637 96.9195  22
   5  -4  20 133.852 71.5811  13
  -5  -5  21 254.801 70.8487  14
  -5  -5  20 98.6391 69.7297  14
  -5  -5  19 363.041 80.1795  12
  -5  -5  19 543.086 95.2711  14
  -5  -5  19 350.706 72.2475  15
  -5  -5  18 205.072 84.4847  13
  -5  -5  18 101.693 73.6786  12
  -5  -5  18-11.5810 73.9676  15
  -5  -5  17 1360.79 497.733   9
  -5  -5  17 1041.99 122.280  12
  -5  -5  17 1200.23 129.363  13
  -5  -5  16 258.291 90.9448  12
  -5   5  16 80.8694 120.596  22
  -5  -5  15 3339.36 224.747  12
  -5   5  15 3578.86 268.279  22
  -5  -5  14 639.162 108.754  12
  -5   5  14 498.023 132.042  22
  -5  -5  13 1510.51 144.425  13
  -5   5  13 1270.46 166.014  22
  -5  -5  12 1334.11 133.344  13
  -5   5  12 1503.78 167.298  22
  -5  -5  11 3444.91 211.703  13
  -5   5  11 3348.26 239.116  22
   5   5 -10 63.8563 68.8880   6
  -5  -5  10 136.441 74.9734  13
   5   5  -9 407.957 89.2603   6
  -5  -5   9 436.311 85.6763  13
  -5   5   9 184.391 242.991  17
   5   5  -8 1330.79 141.731   6
  -5  -5   8 1317.56 114.198  13
   5   5  -7 1481.16 164.056   6
  -5  -5   7 1528.53 115.694  13
  -5  -5   6 2489.19 149.545  13
  -5   5   6 2353.22 126.607   7
   5   5  -6 2215.33 201.778   6
  -5  -5   5 1115.91 97.9174  13
  -5   5   5 1091.52 83.9750   7
  -5  -5   4 842.142 87.1000  12
  -5   5   4 819.079 79.0587   7
  -5  -5   4 865.972 139.524  21
  -5  -5   3 6631.06 299.601  12
   5   5  -3 6520.69 315.712   2
  -5   5   3 6692.32 298.685   7
  -5  -5   3 6853.82 346.704  21
  -5  -5   3 6299.23 282.531  14
   5   5  -2 217.605 151.796   8
  -5  -5   2 14.0530 44.5823  12
  -5  -5   2 56.9717 36.2937  14
  -5  -5   2 56.7807 90.4512  21
   5   5  -2 43.7235 46.2510   2
   5   5  -2 69.7207 128.585   4
  -5   5   2 74.6987 56.2727   7
  -5  -5   1 1099.83 84.8059  12
   5   5  -1 1010.66 216.490   8
   5   5  -1 1160.44 190.340   4
  -5   5   1 1094.11 98.3570   7
  -5  -5   1 1258.47 131.498  21
  -5  -5   0 14.2643 38.8453  12
   5   5   0 116.796 178.910   8
  -5   5   0 61.7262 59.6048   7
   5   5   0 148.060 168.738   4
  -5  -5   0 16.9947 82.2534  21
   5   5   0 15.6476 209.264  17
  -5  -5  -1 2424.84 124.222  12
   5   5   1 2610.39 316.217   8
  -5   5  -1 2627.01 154.234   7
   5   5   1 1958.98 275.216   4
  -5  -5  -1 2497.89 168.306  21
  -5   5  -2 4393.84 218.349   7
  -5  -5  -2 4365.19 226.401  21
   5   5   3 1554.40 283.181   4
   5   5   3 1101.02 299.869  17
  -5   5  -4 48.3611 70.9260   7
   5   5   4 91.5678 230.215   4
   5   5   4-189.223 244.046   8
   5   5   4-20.1052 249.794  17
   5   5   5 4756.95 467.996   4
  -5   5  -5 5493.98 262.158   7
   5   5   5 5224.39 490.895   8
  -5   5  -5 5060.57 322.086  16
   5   5   6 6023.36 546.177   8
   5   5   6 7439.53 640.652   5
  -5   5  -6 6872.43 330.144   7
   5   5   7 5781.64 551.000   4
   5   5   7 6888.92 636.721   5
  -5   5  -7 6490.26 312.103   7
   5   5   8 281.122 283.100   8
   5   5   8 723.501 340.367   5
  -5   5  -8 409.711 92.2806   7
   5   5   8 207.150 297.970   4
   5   5   9 289.511 285.324   8
   5   5   9 301.429 316.166   5
  -5   5  -9 412.722 98.9310   7
   5   5   9 426.600 301.911   4
   5   5  10-263.423 289.660   8
   5  -5  10 8.70289 58.0199  23
   5   5  10-127.290 302.710   4
   5   5  10 429.101 343.885   5
   5  -5  11 11180.5 1102.51   9
   5   5  11 8451.27 689.408   8
   5  -5  11 10310.7 447.117  23
   5   5  11 12773.4 900.332   5
   5   5  11 9979.32 753.878   4
   5   5  12 1790.12 340.521   8
   5   5  12 1555.73 123.368  22
   5  -5  12 1682.80 129.847  23
   5   5  12 1354.03 345.826   4
   5  -5  13 281.819 549.020   9
   5   5  13 362.304 232.913   8
   5   5  13 397.964 78.5362  22
   5   5  13 481.196 283.082   4
   5   5  14-27.8425 267.952   4
   5   5  15-72.7046 227.822   4
   5   5  16 225.135 205.460   4
   5  -5  16 359.735 580.034   9
   5  -5  16 540.866 111.520  13
   5  -5  17 68.6824 535.024   9
   5  -5  18 754.885 539.870   9
   5  -5  19 213.719 78.1211  13
  -5  -6  19 663.225 89.8176  12
  -5  -6  19 493.081 78.0683  15
  -5  -6  18 379.646 87.7925  12
  -5  -6  18 518.599 96.7084  14
  -5  -6  18 312.387 80.0152  15
  -5  -6  17 49.9683 80.7694  14
  -5  -6  17 47.4051 77.5142  12
  -5  -6  16 582.244 106.164  13
  -5  -6  16 622.255 112.625  12
  -5  -6  16 575.795 106.123  14
  -5  -6  15 164.767 90.6558  13
  -5  -6  15 97.7841 90.6362  12
  -5  -6  14 573.637 108.281  13
   5   6 -13-77.9232 81.8213   7
  -5  -6  13-56.5381 81.5633  13
  -5  -6  12 746.181 114.380  13
  -5  -6  11-52.5141 77.5430  13
   5   6 -10 119.855 74.7567   6
  -5  -6  10 18.7413 76.0369  13
   5   6  -9 569.858 103.043   6
  -5  -6   9 538.104 97.0744  13
   5   6  -8 200.818 93.6807   6
  -5  -6   8 44.4252 69.5537  13
  -5   6   8-57.9233 270.981  17
   5   6  -7 8210.40 393.921   6
  -5  -6   7 8601.76 344.030  13
   5   6  -6-78.0488 121.630   6
  -5   6   6 6.77328 47.5299   7
  -5  -6   6 58.4295 62.5486  13
   5   6  -5 3530.57 284.128   6
  -5   6   5 3720.09 195.146   7
  -5  -6   5 4212.86 218.365  12
  -5   6   4 1730.79 121.635   7
  -5  -6   4 1700.90 127.233  12
  -5  -6   4 1642.44 109.317  14
  -5   6   3 764.304 90.7153   7
  -5  -6   3 745.049 86.1542  12
  -5  -6   3 797.543 71.4488  14
  -5  -6   2 15245.0 625.741  12
  -5  -6   2 15275.6 683.131  21
  -5   6   2 15393.3 633.549   7
  -5  -6   1 181.307 51.5859  12
   5   6  -1 224.141 176.479   8
  -5   6   1 149.644 71.7476   7
  -5  -6   1 122.394 97.8196  21
  -5  -6   0 14130.8 573.691  12
   5   6   0 15138.5 758.903   8
   5   6   0 15995.6 755.943   4
  -5   6   0 14058.0 598.885   7
  -5  -6   0 14282.6 631.766  21
   5   6   1 3919.13 340.144   4
  -5   6  -1 3944.69 206.030   7
  -5  -6  -1 3946.93 234.192  21
   5   6   2 3007.74 323.507   4
  -5   6  -2 2874.27 177.168   7
  -5  -6  -2 2786.42 195.780  21
   5   6   3 142.992 204.357   8
   5   6   3 39.3204 180.312   4
  -5  -6  -3 60.1061 88.5436  21
   5   6   3 23.4121 259.055  17
   5   6   4 5103.24 438.227   8
   5   6   4 5677.53 451.375   4
  -5  -6  -4 6049.26 280.259  21
   5   6   5 252.765 234.709   8
  -5   6  -5 35.7813 78.0841   7
   5   6   5 186.349 235.485   4
  -5  -6  -5-6.24375 79.6955  21
   5   6   5 25.7339 306.211  17
  -5   6  -6 14111.7 453.818   7
   5   6   6 12281.3 697.489   8
  -5   6  -7 5544.60 296.488   7
   5   6   7 5306.34 485.990   8
   5   6   8 3532.98 429.164   4
  -5   6  -8 3514.29 225.912   7
   5   6   8 3398.66 404.901   8
   5   6   9 1601.88 351.188   4
  -5   6  -9 1676.02 156.247   7
   5   6   9 1882.17 312.992   8
   5   6  10 3102.83 416.442   4
   5   6  10 3222.29 380.414   8
   5   6  11 55.0716 257.316   4
   5  -6  11-203.196 536.812   9
   5   6  11 226.948 205.531   8
   5   6  12 1176.48 310.978   4
   5  -6  12 1951.25 628.685   9
   5   6  12 1292.48 251.534   8
   5   6  13-273.664 238.143   4
   5  -6  13 425.299 532.479   9
   5   6  14 432.065 237.643   4
   5  -6  14 506.760 112.999  13
   5  -6  14 283.525 547.575   9
   5   6  15 894.770 216.109   4
   5  -6  15 450.754 112.494  13
   5  -6  16 37.1271 84.2862  13
   5  -6  17-310.194 504.016   9
   5  -6  17 26.9699 80.2306  13
   5  -6  18-716.417 451.318   9
   5  -6  18 87.6820 72.4105  13
  -5  -7  18 116.629 65.4866  12
  -5  -7  18 19.7830 64.2214  14
  -5  -7  18 128.115 68.4734  15
  -5  -7  17-200.531 397.312   9
  -5  -7  17-38.4868 70.8546  14
  -5  -7  17 24.2644 70.8119  12
  -5  -7  16 83.1140 77.6390  14
  -5  -7  16 197.526 86.2137  12
  -5  -7  15 68.1215 78.5575  14
  -5  -7  14 1040.11 132.383  12
  -5  -7  14 1022.33 117.594  14
   5   7 -13 53.3332 81.6794   7
  -5  -7  13-49.6307 80.4712  13
  -5  -7  13-46.4177 89.2444  12
   5   7 -12 872.514 129.074   7
  -5  -7  12 843.538 115.531  13
  -5  -7  12 697.258 120.640  12
  -5  -7  11 488.354 99.2350  13
  -5  -7  11 406.986 108.760  12
   5   7 -10 186.714 87.1243   6
  -5  -7  10 19.9766 74.1092  13
  -5  -7  10 164.470 92.6512  12
   5   7  -9 1270.33 139.945   6
  -5  -7   9 1216.53 135.945  12
   5   7  -8 8.16143 98.5651   6
  -5  -7   8 27.7026 80.8477  12
  -5   7   8 23.0144 326.450  17
   5   7  -7 4489.24 269.083   6
  -5  -7   7 4072.85 229.900  12
   5   7  -6 1213.47 167.358   6
  -5  -7   6 1285.64 126.146  12
  -5  -7   6 1505.84 112.392  14
   5   7  -5 2385.57 233.222   6
  -5   7   5 2450.68 153.211   7
  -5  -7   5 2253.79 169.539  12
  -5  -7   5 2604.52 149.265  14
   5   7  -4 71.7101 145.060   6
  -5   7   4 203.348 69.9902   7
  -5  -7   4 239.873 72.6492  12
  -5   7   3 4115.73 214.842   7
   5   7  -3 4047.61 317.365   6
  -5  -7   3 3796.30 208.605  12
  -5   7   2 801.924 104.708   7
  -5  -7   2 835.157 90.7611  12
  -5   7   1 2120.97 153.834   7
  -5  -7   1 1978.05 126.887  12
  -5   7   0 12776.8 477.614   7
   5   7   0 3659.32 589.646  17
  -5   7  -1 4359.13 235.977   7
   5   7   1 1706.87 416.477  17
  -5   7  -2 5101.50 261.688   7
  -5  -7  -2 4823.94 284.762  21
   5   7   3 8328.88 525.050   8
  -5   7  -3 7539.97 340.723   7
  -5  -7  -3 7425.49 359.027  21
   5   7   4-21.6192 194.483   4
   5   7   4 187.762 203.092   8
   5   7   4 87.7666 357.167  17
   5   7   5 1398.89 289.721   4
   5   7   5 964.582 249.325   8
  -5   7  -6 1656.82 159.661   7
   5   7   6 1774.30 272.308   8
  -5   7  -7 108.840 100.014   7
   5   7   7 260.979 204.496   8
   5   7   8 745.416 263.622   4
  -5   7  -8 583.301 113.704   7
   5   7   8 542.639 225.035   8
   5   7   9 100.750 225.065   4
  -5   7  -9 30.5427 96.8164   7
   5   7   9-21.1046 188.582   8
   5   7  10 2897.79 373.651   4
   5  -7  10 2180.02 179.878  13
   5   7  10 2184.71 301.147   8
   5   7  11 145.238 223.424   4
   5  -7  11 342.198 523.705   9
   5   7  11 188.731 176.380   8
   5  -7  11 77.5586 89.2027  13
   5   7  12 605.537 235.046   4
   5  -7  12 342.919 543.899   9
   5  -7  12 526.840 110.218  13
   5  -7  13 542.411 523.635   9
   5  -7  13 312.431 97.3357  13
   5  -7  14 264.022 518.777   9
   5  -7  14 306.207 93.4231  13
   5  -7  15 314.280 506.522   9
   5  -7  15 33.8477 79.3444  13
   5  -7  16-291.144 488.093   9
   5  -7  16 91.9832 75.7187  13
   5  -7  17 128.300 68.1673  13
  -5  -8  16 23.8868 62.1606  14
  -5  -8  15 250.893 83.7520  12
  -5  -8  15 296.985 77.4557  14
  -5  -8  14 81.9665 79.2683  12
  -5  -8  14 186.993 77.3455  14
   5   8 -13 416.331 95.0940   7
  -5  -8  13 540.263 104.772  12
  -5  -8  13 267.225 84.5975  14
   5   8 -12 181.593 95.8621   7
  -5  -8  12 141.032 88.5162  12
  -5  -8  12 155.651 77.9995  14
   5   8 -11 105.047 104.181   7
  -5  -8  11 128.165 88.0621  12
  -5  -8  11 51.4028 68.5421  14
  -5  -8  10 3884.20 236.246  12
  -5  -8  10 3287.30 204.426  14
   5   8  -9 206.293 98.5884   6
  -5  -8   9 140.118 92.6302  12
  -5  -8   9 16.0763 67.1230  14
  -5   8   9 74.1802 347.023  17
   5   8  -8 6850.84 333.426   6
  -5  -8   8 6250.43 314.318  12
   5   8  -7 322.374 113.501   6
  -5  -8   7 82.6786 80.0032  12
  -5   8   7-26.7835 352.861  17
   5   8  -6 5724.09 315.686   6
  -5  -8   6 4900.08 261.428  12
  -5   8   5 1853.01 134.084   7
   5   8  -5 1653.62 190.967   6
  -5  -8   5 1939.93 147.950  12
  -5   8   4 8598.76 407.214   7
   5   8  -4 9331.22 493.046   6
  -5  -8   4 9227.13 415.757  12
   5   8  -3-36.8625 144.003   6
  -5   8   3 97.5829 77.0117   7
  -5  -8   3 31.3280 57.5445  12
   5   8  -3 54.9035 335.138  17
   5   8  -2 157.049 163.438   6
  -5   8   2 274.288 89.2268   7
  -5  -8   2 277.378 67.5379  12
   5   8  -2-28.4732 328.594  17
  -5   8   1 693.211 108.958   7
   5   8  -1 29.3091 315.001  17
  -5   8   1-178.483 423.078  18
  -5   8   0 3367.47 199.942   7
   5   8   0 29.8478 342.932  17
  -5   8  -1 2342.92 175.627   7
   5   8   1 2058.75 263.953   6
   5   8   2 196.860 164.994   6
  -5   8  -2 373.422 104.182   7
   5   8   2 32.0430 353.176  17
   5   8   3 376.689 183.913   6
  -5   8  -3 746.026 121.073   7
   5   8   3 258.204 377.383  17
  -5   8  -3 135.415 421.164  18
   5   8   4 151.687 179.003   6
  -5   8  -4 505.109 109.321   7
   5   8   4-33.4997 359.479  17
   5   8   5 1062.97 203.225   6
   5   8   5 34.2883 387.186  17
   5   8   6 216.774 159.011   6
  -5   8  -6 421.653 109.767   7
  -5   8  -6 85.3560 411.390  18
   5   8   7 673.896 185.295   6
  -5   8  -7 952.671 134.579   7
  -5   8  -8 180.741 102.060   7
   5   8   8-76.8807 146.724   6
   5  -8   8 209.555 77.4360  13
  -5   8  -8 49.8025 399.901  18
   5   8   9 203.566 128.909   6
   5  -8   9 388.432 87.2796  13
  -5   8  -9 96.5829 400.856  18
   5  -8  10-65.1421 489.359   9
   5  -8  10 193.341 83.3981  13
   5  -8  11 128.802 484.175   9
   5  -8  11 569.278 97.0548  13
   5  -8  12 627.569 542.455   9
   5  -8  12 806.350 107.808  13
  -5   8 -12 117.738 367.481  18
   5  -8  13 1083.71 545.876   9
   5  -8  13 781.605 104.202  13
   5  -8  14-453.443 464.221   9
   5  -8  14 187.378 72.7203  13
   5  -8  15-156.309 430.108   9
  -5  -9  14 840.531 98.9547  12
   5   9 -13 66.7008 68.4257   7
  -5  -9  13 58.3344 68.9020  12
  -5  -9  13 8.48700 52.3754  14
   5   9 -12 712.323 105.294   7
  -5  -9  12 675.183 100.222  12
  -5  -9  12 685.827 83.7044  14
   5   9 -11 7.09648 85.7021   7
  -5  -9  11-19.2265 73.3366  12
   5   9 -10 290.177 112.013   7
  -5  -9  10 254.461 81.6608  12
   5   9  -9 233.030 114.619   7
  -5  -9   9 183.332 81.3950  12
   5   9  -9 141.268 322.363  17
   5   9  -8 276.451 355.873  17
  -5   9   8-25.7707 350.979  17
   5   9  -7 416.314 109.740   6
  -5  -9   7 352.674 84.2283  12
   5   9  -7 105.748 334.328  17
  -5   9   7 26.7563 339.485  17
   5   9  -6 105.177 98.2624   6
  -5  -9   6 48.2706 67.9527  12
   5   9  -6 55.6066 335.778  17
  -5   9   6-57.3846 375.640  17
   5   9  -5 495.741 131.252   6
  -5  -9   5 702.208 93.4022  12
   5   9  -5 145.231 339.744  17
  -5   9   5-28.5639 367.547  17
  -5   9   4 342.739 82.4791   7
   5   9  -4 561.425 139.978   6
   5   9  -4 29.9541 324.424  17
  -5   9   4 28.6530 345.030  17
  -5   9   3 12.1178 72.1005   7
   5   9  -3 54.5522 116.991   6
   5   9  -3 30.9966 347.409  17
  -5   9   2 76.3797 75.7600   7
   5   9  -2-22.5298 122.468   6
   5   9  -2 94.6695 359.633  17
  -5   9   1 1281.67 132.413   7
   5   9  -1 164.599 382.215  17
  -5   9   0 1163.61 129.301   7
   5   9   0 305.841 382.969  17
   5   9   1-12.7380 140.445   6
  -5   9  -1 243.442 96.7773   7
   5   9   1 33.9279 391.421  17
   5   9   2 585.557 172.934   6
  -5   9  -2 682.957 114.446   7
   5   9   3 102.383 146.537   6
  -5   9  -3 157.898 100.688   7
   5   9   3-35.0791 354.662  17
  -5   9  -3 460.695 441.458  18
   5   9   4-37.5066 143.065   6
  -5   9  -4-23.0050 91.2501   7
   5   9   4 35.4633 371.351  17
   5   9   5-96.8298 136.849   6
   5   9   6 11.2015 124.477   6
  -5   9  -6-101.461 400.154  18
   5   9   7 152.647 116.679   6
  -5   9  -7 238.615 104.413   7
  -5   9  -7 147.180 407.121  18
   5   9   8 352.077 119.153   6
  -5   9  -8-15.6129 400.318  18
   5  -9   9 816.181 478.386   9
   5  -9  10 910.197 492.227   9
   5  -9  11 656.101 437.017   9
  -5   9 -11-84.7373 337.754  18
   5  -9  12 466.011 421.015   9
   5  -9  13 48.3676 370.106   9
   5  10 -10 482.273 98.9840   7
  -5 -10  10 378.646 72.1191  12
   5  10  -9 56.7410 86.9504   7
  -5 -10   9 94.2474 57.3032  12
   5  10  -8 217.225 109.052   7
  -5 -10   8 316.722 70.9267  12
   5  10  -8-45.3223 328.327  17
   5  10  -7 74.8854 107.262   7
   5  10  -7 73.7807 347.009  17
  -5  10   6-51.4284 352.976  17
   5  10  -6 26.5217 343.965  17
   5  10  -5 54.2163 90.7808   6
   5  10  -5-27.9303 352.948  17
  -5  10   5 27.2552 376.240  17
   5  10  -4 702.689 120.562   6
   5  10  -4-29.5353 358.533  17
  -5  10   4-139.643 386.041  17
   5  10  -3 400.977 113.684   6
  -5  10   3-57.2749 349.815  17
   5  10  -3-62.0675 389.722  17
  -5  10   2 454.774 93.4184   7
  -5  10   2-28.7555 352.624  17
   5  10  -2 158.030 359.028  17
  -5  10   1 760.834 111.347   7
   5  10  -1 31.9384 363.412  17
  -5  10   0 324.836 94.6057   7
   5  10   0 241.586 122.148   6
   5  10   0-32.7922 370.780  17
  -5  10  -1 893.016 118.698   7
   5  10   1 762.416 144.551   6
  -5  10  -2 27.9740 85.1334   7
   5  10   2 210.097 119.102   6
   5  10   2 33.5516 377.649  17
   5  10   3 1240.33 164.881   6
  -5  10  -3 1584.49 149.455   7
  -5  10  -4 163.329 97.0432   7
   5  10   4 345.857 118.566   6
   5  10   5 2378.53 197.531   6
   5  10   6 567.460 109.010   6
   5 -10   6 527.908 390.452   9
   5 -10   7 1386.95 452.471   9
   5 -10   8 375.124 378.118   9
   5 -10   9 362.559 359.419   9
   5  11  -6 185.294 89.9284   7
   5  11  -4-24.0435 344.638  17
   5  11  -3 761.057 122.848   7
   5  11  -3-25.3080 335.142  17
  -5  11   3-23.6508 354.326  17
   5  11  -2 279.720 106.394   7
  -5  11   2 122.201 340.297  17
   5  11  -2-104.961 337.174  17
   5  11  -1 980.300 133.150   7
  -5  11   1-24.5400 333.232  17
   5  11  -1 81.2440 342.210  17
   5  11   0 142.221 92.9017   7
  -5  11   0-74.0773 330.247  17
   5  11   0-27.4415 336.230  17
   5  11   1 715.912 116.829   7
   5  11   1 794.467 112.454   6
   5  11   2 25.5134 80.3623   7
   5  11   2 106.781 85.0244   6
  -5  11  -2-24.0353 300.680  17
   5  11   3 71.5588 73.3657   6
  -6   0  23 198.633 143.968  22
  -6   0  22 95.0271 150.246  22
  -6   0  21-13.9938 150.742  22
  -6   0  20 325.619 164.406  22
  -6   0  19 4.18596 50.1827  14
  -6   0  19 41.1420 142.906  22
  -6   0  18 311.721 71.8492  14
  -6   0  18 504.953 165.182  22
  -6   0  17 58.6302 57.4139  14
  -6   0  17 73.1660 137.845  22
  -6   0  16 4166.29 298.208  22
  -6   0  16 4024.77 213.711  14
  -6   0  15-12.8217 57.4979  14
  -6   0  15-40.9498 121.358  22
  -6   0  15-12.7892 42.7620  15
  -6   0  14 4154.97 210.870  13
  -6   0  14 4598.32 286.443  22
  -6   0  14 4150.49 352.276  20
  -6   0  14 4374.18 219.443  14
  -6   0  14 4444.01 208.080  15
  -6   0  13 49.0798 48.2640  13
  -6   0  13 18.3163 37.2756  12
  -6   0  13 34.1349 53.3754  14
  -6   0  13 67.1853 106.127  22
  -6   0  13-15.6810 42.8129  15
  -6   0  13 76.4930 157.849  20
  -6   0  12 9158.49 381.094  12
  -6   0  12 8742.89 384.098  13
  -6   0  12 9605.45 447.739  22
  -6   0  12 8674.44 493.735  20
  -6   0  12 9429.97 392.016  14
  -6   0  12 9278.95 383.565  15
  -6   0  11 2.99334 40.9749  13
  -6   0  11 11.0442 36.4844  12
  -6   0  11 42.0455 48.4749  14
  -6   0  11-28.3883 38.2075  11
  -6   0  11 137.800 88.7913  22
  -6   0  11 40.6386 42.4632  15
  -6   0  11-37.7349 126.536  20
   6   0 -11-30.2230 97.3706  16
  -6   0  10 39806.5 1544.12  12
  -6   0  10 40633.3 1546.24  13
   6   0 -10 46288.9 1685.87   1
  -6   0  10 42373.9 1603.02  22
  -6   0  10 41475.6 1628.76  20
  -6   0  10 40044.8 1546.72  15
  -6   0  10 41093.0 1549.96  14
   6   0 -10 38220.7 1684.34  16
  -6   0   9-24.2784 40.2410  14
  -6   0   9-26.6681 37.9389  12
   6   0  -9 172.338 102.148   2
  -6   0   9 17.5578 84.1091  22
  -6   0   9-2.56001 37.9137  15
   6   0  -9-56.4276 86.3565  16
  -6   0   9-26.6541 90.9524  20
  -6   0   8 15237.0 596.927  12
   6   0  -8 14641.0 771.078   2
  -6   0   8 15554.5 647.862  20
  -6   0   8 15146.5 643.248  22
   6   0  -8 15556.9 694.322  16
  -6   0   8 15433.3 598.776  15
  -6   0   8 14865.7 598.369  14
  -6   0   7-15.6730 37.7686  14
  -6   0   7 76.2690 34.4460  12
  -6   0   7-72.1119 178.847  10
  -6   0   7 10.5690 79.7720  22
  -6   0   7 22.2558 38.1692  15
   6   0  -7 99.9995 68.2853  16
  -6   0   7 46.7404 76.4137  20
  -6   0   6 69631.9 2600.75  12
  -6   0   6 66195.3 2792.42  10
  -6   0   6 70893.1 2648.58  22
  -6   0   6 69757.5 2628.70  20
  -6   0   6 69458.2 2601.66  14
  -6   0   6 70176.0 2602.41  15
   6   0  -6 67545.3 2659.41  16
  -6   0   5-32.7720 99.5499  10
  -6   0   5 31.5011 33.2980  14
  -6   0   5 25.5086 82.0621  22
   6   0  -5-9.55492 53.5567  16
  -6   0   5 49.2465 34.2593  15
  -6   0   5 45.1638 55.0066  20
  -6   0   4 75401.6 2690.43  10
  -6   0   4 71347.2 2583.11  11
  -6   0   4 67542.3 2627.54  22
   6   0  -4 66438.0 2606.80  16
  -6   0   4 66975.2 2593.85  20
   6   0  -4 69379.5 2673.83  19
  -6   0   3 28.1871 37.6079  11
  -6   0   3-60.7062 96.6730  22
  -6   0   3 48.3826 43.0259  20
  -6   0   3 14.7094 32.0541  15
   6   0  -3 38.7639 71.1042  19
  -6   0   3 57.1606 65.6721  16
  -6   0   2 22604.9 843.273   3
   6   0  -2 23222.1 923.601  19
  -6   0   2 23588.5 832.995  15
  -6   0   2 23619.8 869.295  16
  -6   0   1 15.0856 41.7476   3
  -6   0   1 70.2460 37.9124  11
  -6   0   1 43.3390 30.2959  15
  -6   0   1 35.5428 40.9971  16
  -6   0   0 172330. 6360.34   3
  -6   0   0 171281. 6357.77  11
  -6   0   0 167320. 6436.05  19
   6   0   1 7.56182 72.7976   1
  -6   0  -1 74.9703 44.8083   3
  -6   0  -1 75.7357 43.1001  11
  -6   0  -1-30.8390 84.2062  19
   6   0   2 152470. 5663.61   1
  -6   0  -2 146641. 5589.13  11
  -6   0  -2 161643. 5688.95  19
   6   0   3 14.2617 57.9348   1
   6   0   4 18705.1 1045.78   9
   6   0   4 17963.5 774.292   1
  -6   0  -5-256.259 199.251  10
   6   0   5 267.633 331.876   9
   6   0   5 39.7884 63.6006   1
   6   0   6 126494. 4926.54   9
  -6   0  -6 119593. 4864.25  10
   6   0   6 117795. 4542.91   1
  -6   0  -7-33.1171 199.240  10
   6   0   7-74.1582 333.520   9
   6   0   7-9.93350 65.6285   1
  -6   0  -8 1552.72 292.272  10
   6   0  18 2296.81 189.057  22
   6   0  19 40.1411 93.7267  22
  -6  -1  23 73.4972 135.545  22
  -6   1  23 12.2844 137.692  22
  -6  -1  22-266.013 154.689  22
  -6   1  22 186.505 152.476  22
  -6  -1  21 13.7762 143.572  22
  -6   1  21 111.865 149.256  22
  -6  -1  20 204.692 64.9456  14
  -6  -1  20 181.979 156.473  22
  -6  -1  19 1443.16 211.457  22
  -6   1  19 1274.71 203.299  22
  -6  -1  19 1183.09 108.257  14
  -6  -1  18 298.395 76.1525  14
  -6  -1  18 275.707 155.977  22
  -6   1  18 209.313 154.836  22
  -6  -1  17 1365.22 192.417  22
  -6   1  17 1011.72 187.874  22
  -6  -1  17 1100.41 111.962  14
  -6  -1  16 1872.64 127.346  12
  -6  -1  16 1960.00 137.361  13
  -6   1  16 2163.87 128.210  14
  -6  -1  16 2370.37 223.481  22
  -6   1  16 1862.77 211.658  22
  -6  -1  16 1974.40 128.598  15
  -6  -1  16 2137.33 147.116  14
  -6  -1  15 1358.67 106.803  12
  -6   1  15 1550.87 107.510  14
  -6  -1  15 1536.29 117.316  13
  -6  -1  15 1553.33 181.698  22
  -6   1  15 1635.85 194.812  22
  -6  -1  15 1507.99 123.045  14
  -6  -1  15 1481.79 109.470  15
  -6   1  14 1995.37 123.190  14
  -6  -1  14 1926.67 131.283  13
  -6  -1  14 1842.88 125.433  12
  -6   1  14 1848.97 193.659  22
  -6  -1  14 1916.44 263.411  20
  -6  -1  14 2291.82 200.403  22
  -6   1  14 2062.50 262.123  20
  -6  -1  14 1921.26 127.384  15
  -6  -1  14 1925.84 136.403  14
  -6   1  13 10439.1 423.009  14
  -6  -1  13 9906.60 428.438  12
  -6  -1  13 9419.00 430.867  13
  -6   1  13 10357.5 498.808  22
  -6  -1  13 9578.75 548.700  20
  -6   1  13 9671.31 553.726  20
  -6  -1  13 11011.9 499.972  22
  -6  -1  13 10007.1 429.207  15
  -6   1  13 10302.8 414.277  15
  -6  -1  13 10097.2 435.831  14
  -6  -1  12 6663.85 309.687  13
  -6   1  12 7125.26 302.398  14
  -6  -1  12 6946.73 310.271  12
  -6  -1  12 6836.88 411.260  20
  -6  -1  12 7024.91 365.833  22
  -6   1  12 7007.11 368.598  22
  -6   1  12 6752.04 410.588  20
  -6  -1  12 6601.52 311.141  14
  -6   1  12 7194.86 295.892  15
  -6  -1  12 6819.83 310.486  15
  -6  -1  11 10291.3 438.661  12
  -6  -1  11 10324.0 439.413  13
  -6   1  11 10842.1 431.719  14
   6  -1 -11 11508.5 558.065   1
  -6   1  11 10136.7 488.041  22
  -6  -1  11 10921.8 493.168  22
  -6  -1  11 10155.2 526.554  20
  -6   1  11 11106.6 533.121  20
  -6  -1  11 10102.5 440.643  15
  -6   1  11 11015.7 426.763  15
  -6  -1  11 9997.75 439.251  14
   6  -1 -11 9797.14 561.837  16
  -6  -1  10 224.666 52.0619  13
  -6  -1  10 191.395 49.7801  12
  -6  -1  10 346.111 236.352  10
  -6   1  10 212.692 46.4847  14
  -6  -1  10 226.462 55.1318  14
   6  -1 -10 189.231 80.1426   1
  -6  -1  10 255.660 97.4342  22
  -6   1  10 174.984 90.5945  22
  -6   1  10 205.157 111.356  20
   6   1 -10 222.866 109.769  16
  -6   1  10 310.056 44.6065  15
  -6  -1  10 252.289 109.800  20
  -6  -1  10 240.612 56.6708  15
   6  -1 -10 63.2091 85.9371  16
  -6  -1   9 17.8823 40.1008  13
  -6  -1   9 18.1069 40.9609  12
  -6  -1   9-33.6680 205.513  10
  -6  -1   9 26.9823 44.2952  14
  -6   1   9 26.1401 35.4020  11
  -6   1   9 4.76001 37.8905  14
   6  -1  -9 44.1610 58.3552   1
   6   1  -9 17.0160 115.129   2
   6  -1  -9-17.4124 115.039   2
  -6  -1   9-66.4312 81.7232  22
  -6   1   9 12.1391 79.7110  22
   6   1  -9 24.2800 84.9569  16
  -6   1   9 20.6606 91.0003  20
  -6   1   9 64.8436 36.1181  15
   6  -1  -9-21.3083 82.2649  16
  -6  -1   9 40.8990 98.7169  20
  -6  -1   9-6.32277 47.0485  15
  -6  -1   8 47149.2 2190.11  10
  -6   1   8 52083.3 1921.91  14
  -6  -1   8 51238.8 1930.34  12
  -6   1   8 53683.6 1922.28  11
  -6  -1   8 50030.3 1928.27  13
   6   1  -8 53113.1 2131.15   2
   6  -1  -8 53437.5 2140.04   2
   6  -1  -8 56327.1 2004.08   1
  -6  -1   8 50419.6 1974.74  20
  -6   1   8 50551.8 1973.38  20
  -6  -1   8 51526.7 1973.94  22
  -6   1   8 49857.8 1972.30  22
  -6  -1   8 48763.3 1952.13  21
  -6   1   8 51583.1 1921.16  15
  -6  -1   8 49348.9 1928.44  14
   6  -1  -8 47097.5 2007.03  16
   6   1  -8 49438.3 2034.60  16
  -6  -1   7 15909.5 876.149  10
  -6  -1   7 17236.2 692.887  12
  -6   1   7 17646.1 685.355  14
  -6   1   7 18738.9 689.301  11
  -6  -1   7 17309.4 692.259  13
   6  -1  -7 19769.6 753.328   1
  -6  -1   7 17026.6 735.191  22
  -6   1   7 17486.3 726.524  20
  -6  -1   7 16772.6 723.012  20
  -6  -1   7 17052.4 711.748  21
  -6   1   7 17970.7 738.353  22
  -6   1   7 18592.2 686.916  15
   6  -1  -7 17527.7 752.008  16
   6   1  -7 16859.3 774.128  16
  -6  -1   6 47042.7 1911.56  10
  -6  -1   6 44567.4 1710.71  12
  -6   1   6 48319.5 1709.50  11
  -6   1   6 45459.8 1703.27  14
  -6   1   6 44152.0 1752.20  22
  -6   1   6 45063.6 1736.21  20
  -6  -1   6 44671.1 1734.54  20
  -6  -1   6 47180.0 1728.48  21
  -6  -1   6 45947.3 1756.65  22
  -6  -1   6 41488.4 1711.25  15
  -6   1   6 47058.0 1705.28  15
   6  -1  -6 43066.2 1745.95  16
   6   1  -6 44515.7 1785.32  16
  -6  -1   5 12811.2 515.189  12
  -6   1   5 13956.4 517.186  11
  -6   1   5 12661.3 559.345  22
  -6  -1   5 13089.6 560.827  22
  -6  -1   5 13007.6 514.142  14
  -6   1   5 13941.2 512.356  15
   6   1  -5 12267.2 570.307  16
  -6   1   5 12882.4 532.757  20
  -6  -1   5 12252.3 531.006  20
   6  -1  -5 12532.5 528.210  16
  -6   1   4 2635.74 131.325  11
  -6   1   4 2322.78 177.957  22
  -6  -1   4 2210.85 173.380  22
   6  -1  -4 2499.05 192.095  19
  -6  -1   4 2584.07 124.439  14
  -6  -1   4 2379.07 195.292  16
  -6  -1   4 2582.45 128.141  15
  -6   1   4 2839.69 124.894  15
  -6   1   4 2388.74 137.138  20
   6   1  -4 2610.17 195.681  19
  -6  -1   4 2636.78 138.140  20
  -6  -1   3 256.132 38.3803  14
  -6   1   3 253.551 49.0352  11
  -6  -1   3 137.902 91.8779  22
  -6   1   3 50.4481 97.3855  22
   6   1  -3 179.385 83.7354  19
  -6  -1   3 287.180 41.8320  15
  -6  -1   3 257.654 49.4648  20
   6  -1  -3 304.870 84.3112  19
  -6   1   3 228.661 50.4848  20
  -6  -1   3 303.466 88.7750  16
  -6   1   2 1547.30 94.0811  11
  -6  -1   2 1490.73 78.2387  14
  -6   1   2 1512.64 88.7927   3
  -6  -1   2 1392.05 88.3602   3
  -6  -1   2 1101.40 121.887  22
  -6   1   2 1065.85 124.485  22
  -6  -1   2 1365.93 79.0026  15
   6  -1  -2 1509.29 141.296  19
   6   1  -2 1374.00 141.201  19
  -6  -1   2 1359.02 121.455  16
  -6  -1   1 45.0062 41.2430   3
  -6   1   1 32.9329 39.2251   3
  -6  -1   1 73.4990 57.1064  16
  -6   1   1 57.0627 33.4363  15
  -6  -1   1 69.1837 29.1070  15
   6  -1   0 16182.2 673.530   1
  -6  -1   0 17464.2 658.184   3
  -6   1   0 17022.7 658.584   3
  -6   1   0 15794.0 670.859  10
  -6  -1   0 17080.1 652.590  11
  -6   1   0 17201.5 652.948  15
  -6  -1   0 16613.8 728.779  19
  -6  -1  -1 1498.87 88.0716   3
  -6   1  -1 1430.85 89.1125   3
   6  -1   1 1439.43 98.9026   1
  -6   1  -1 1112.64 121.830  10
  -6  -1  -1 1186.64 78.1679  11
  -6  -1  -1 1493.16 142.128  19
  -6   1  -1 1327.46 82.5093  15
   6  -1   2 15437.0 604.040   1
   6  -1   2 14510.5 818.947   9
  -6  -1  -2 14583.1 568.328  11
  -6  -1  -2 15197.0 659.682  19
  -6   1  -3 53460.4 2386.46  10
   6  -1   3 65217.9 2593.63   9
  -6  -1  -3 59674.4 2264.35  11
   6  -1   3 65341.1 2311.27   1
   6   1   3 59104.0 2383.33   1
  -6   1  -4 9164.99 536.031  10
   6  -1   4 11215.7 730.439   9
  -6  -1  -4 9055.59 394.240  11
   6   1   4 10314.0 500.181   1
   6  -1   4 11430.7 457.071   1
  -6   1  -5 34146.1 1563.99  10
   6  -1   5 39770.7 1796.73   9
   6   1   5 36212.2 1394.85  23
   6   1   5 36911.4 1489.69   1
  -6   1  -6-39.6143 127.636  10
   6  -1   6 33.1175 343.406   9
   6  -1   6 39.5202 63.5840  23
   6   1   6 61.9619 60.6190  23
   6   1   6 51.6722 76.1649   1
  -6   1  -7 9678.53 636.057  10
   6  -1   7 10375.1 838.269   9
   6   1   7 10602.6 454.371  23
   6  -1   7 10817.9 458.225  23
   6   1   7 10895.0 539.455   1
  -6   1  -8 2723.96 329.362  10
   6  -1   8 2979.50 547.910   9
   6   1   8 3095.98 177.750  23
   6  -1   8 2927.83 178.187  23
   6  -1   9 183.955 396.995   9
   6  -1   9 9.69204 70.5374  23
   6   1   9 23.8240 67.0518  23
   6   1  10 4627.77 249.777  23
   6  -1  10 4656.49 250.985  23
   6  -1  11-11.1691 87.5763  23
   6   1  11 38.6166 76.7905  23
   6  -1  12 1095.93 551.962   9
   6  -1  12 788.427 118.710  23
   6   1  12 731.478 112.489  23
   6   1  13 583.998 105.012  23
   6  -1  13 704.824 116.903  23
   6   1  14 5363.94 297.972  23
   6  -1  14 5741.10 303.725  23
   6   1  15 1642.69 159.223  23
   6  -1  15 1367.71 153.624  23
   6  -1  16 2256.42 186.851  23
   6   1  16 2589.41 192.242  23
   6  -1  17 238.557 101.053  23
   6  -1  17 143.981 97.7469  22
   6   1  17 385.471 104.566  22
   6   1  17 334.431 452.927   5
   6  -1  18 1742.01 166.238  22
   6   1  18 1749.75 163.268  22
   6  -1  19 142.671 95.1211  22
   6   1  19 95.5650 93.7887  22
   6   1  20 116.458 90.6393  22
   6  -1  20-38.6350 91.9539  22
   6  -1  21-36.5255 85.9507  22
   6   1  21-44.9378 89.1320  22
  -6   2  23 11.7869 129.316  22
  -6  -2  23 161.955 131.332  22
  -6  -2  22 102.545 143.898  22
  -6   2  22 377.574 164.182  22
  -6  -2  21 165.985 65.4755  14
  -6  -2  21-40.4967 148.135  22
  -6   2  21 137.184 154.481  22
  -6  -2  20 187.968 70.6149  14
  -6  -2  20 207.845 154.774  22
  -6   2  20 70.1601 152.668  22
  -6  -2  19 1226.33 201.633  22
  -6   2  19 1211.24 201.587  22
  -6  -2  19 1229.72 116.900  14
  -6  -2  18 636.141 81.0202  12
  -6  -2  18 783.147 94.7874  13
  -6  -2  18 628.373 97.7144  14
  -6  -2  18 421.069 155.975  22
  -6   2  18 613.029 169.475  22
  -6  -2  18 597.723 75.6594  15
  -6  -2  17 1509.08 125.570  12
  -6  -2  17 1956.99 144.959  13
  -6   2  17 2210.98 227.783  22
  -6  -2  17 1775.47 210.360  22
  -6  -2  17 1836.20 128.794  15
  -6  -2  17 1965.26 150.617  14
  -6  -2  16 10452.9 494.118  12
  -6  -2  16 11707.7 508.507  13
  -6   2  16 12010.2 592.134  22
  -6  -2  16 13274.2 605.239  22
  -6  -2  16 11967.2 511.960  14
  -6  -2  16 11527.0 496.366  15
  -6  -2  15 3623.10 204.751  12
  -6  -2  15 3539.12 209.186  13
  -6  -2  15 4188.36 284.393  22
  -6   2  15 4070.49 280.841  22
  -6  -2  15 3533.61 202.999  15
  -6  -2  15 3753.98 214.289  14
  -6  -2  14 2791.02 172.768  12
  -6  -2  14 2870.83 177.818  13
  -6  -2  14 3139.54 236.992  22
  -6   2  14 3145.86 235.437  22
  -6  -2  14 2922.00 180.502  14
  -6  -2  14 2843.31 176.061  15
  -6  -2  13 4553.09 235.054  12
  -6  -2  13 4419.13 234.913  13
  -6   2  13 4449.55 347.773  20
  -6  -2  13 5077.81 297.554  22
  -6   2  13 4836.63 291.496  22
  -6  -2  13 4147.89 332.382  20
  -6  -2  12 5475.76 268.830  12
  -6  -2  12 5117.61 266.642  13
  -6  -2  12 5647.16 360.199  20
  -6   2  12 6062.37 375.797  20
  -6  -2  12 5981.53 324.372  22
  -6   2  12 6044.37 321.964  22
  -6  -2  11 1062.96 94.4610  12
  -6  -2  11 996.858 91.0678  13
  -6   2  11 930.341 128.115  22
  -6  -2  11 1175.95 140.791  22
  -6   2  11 1213.06 167.053  20
  -6   2  11 963.943 74.2102  15
  -6  -2  11 776.704 153.081  20
  -6  -2  10 2910.83 163.051  12
  -6  -2  10 2962.59 161.697  13
   6  -2 -10 3127.44 239.510   1
  -6   2  10 3000.09 202.807  22
  -6  -2  10 2661.63 200.539  22
  -6  -2  10 2668.18 220.557  20
  -6   2  10 2775.04 223.707  20
  -6   2  10 2823.52 142.103  15
  -6  -2   9 4136.53 417.422  10
  -6  -2   9 4111.41 205.777  12
  -6  -2   9 3818.15 202.314  13
   6  -2  -9 4665.59 281.700   1
   6   2  -9 4034.51 333.291   2
   6  -2  -9 4563.39 347.853   2
  -6  -2   9 4543.57 251.197  22
  -6   2   9 4656.82 254.733  22
  -6  -2   9 4304.04 257.186  20
  -6   2   9 4202.80 260.382  20
  -6   2   9 4334.21 190.971  15
   6  -2  -9 3442.80 266.502  16
   6   2  -9 3723.53 292.019  16
  -6  -2   8 1530.50 105.589  12
  -6  -2   8 1270.73 239.440  10
  -6  -2   8 1768.61 109.035  13
   6  -2  -8 1867.06 151.130   1
   6   2  -8 1784.27 219.222   2
   6  -2  -8 1449.31 197.307   2
  -6   2   8 1501.37 139.926  20
  -6  -2   8 1530.49 144.050  22
  -6  -2   8 1602.21 142.998  20
  -6   2   8 1596.26 142.137  22
  -6   2   8 1733.21 96.8501  15
   6  -2  -8 1140.83 141.017  16
   6   2  -8 1437.33 170.778  16
  -6  -2   7 5140.19 236.310  12
  -6  -2   7 5171.13 233.397  13
   6  -2  -7 5213.22 271.995   1
  -6   2   7 5149.67 274.034  22
  -6  -2   7 5039.73 263.325  20
  -6  -2   7 4901.52 274.587  22
  -6  -2   7 4997.03 264.514  21
  -6   2   7 5252.29 267.084  20
   6  -2  -7 4829.43 273.611  16
   6   2  -7 5423.48 328.725  16
  -6   2   7 5252.83 224.507  15
   6  -2  -6 8613.44 369.866   1
  -6   2   6 8084.33 364.885  20
  -6   2   6 8456.09 384.629  22
  -6  -2   6 8475.96 369.704  21
  -6  -2   6 8164.72 386.197  22
  -6  -2   6 7861.30 360.302  20
  -6  -2   6 7986.96 336.407  14
   6  -2  -6 7206.65 355.908  16
   6   2  -6 8130.05 424.852  16
  -6   2   6 8198.36 333.957  15
   6  -2  -5 9518.84 396.164   1
  -6  -2   5 9420.75 434.422  22
  -6   2   5 9322.24 431.408  22
  -6  -2   5 9520.54 401.205  20
  -6  -2   5 9532.12 408.152  21
  -6   2   5 9452.77 401.900  20
  -6   2   5 9911.31 382.024  15
   6  -2  -5 9514.13 467.209  19
   6  -2  -5 8447.42 376.141  16
   6   2  -5 9732.86 473.795  19
  -6  -2   5 9737.94 383.713  14
  -6  -2   5 8415.54 493.476  16
   6   2  -5 10001.2 468.819  16
  -6  -2   4 4507.65 199.574  12
  -6  -2   4 3977.55 242.491  22
  -6   2   4 3772.83 240.564  22
  -6  -2   4 4095.07 203.805  20
   6   2  -4 4692.29 272.987  19
  -6  -2   4 4275.22 193.229  14
  -6   2   4 4665.02 197.271  15
  -6  -2   4 4199.20 291.078  16
  -6   2   4 4657.22 209.540  20
   6  -2  -4 4162.37 260.142  19
  -6  -2   3 9417.26 369.504  12
   6   2  -3 9936.56 520.318   5
  -6  -2   3 8417.64 408.180  22
  -6   2   3 7895.62 404.454  22
   6   2  -3 9158.55 443.408  19
  -6   2   3 8950.71 374.153  20
  -6  -2   3 9249.35 456.899  16
  -6  -2   3 9177.42 364.198  14
  -6  -2   3 8996.44 371.292  20
   6  -2  -3 9645.33 446.196  19
  -6   2   3 9082.54 368.671  15
  -6  -2   2 2420.99 115.478  14
  -6  -2   2 2465.27 120.882  12
   6   2  -2 2457.30 281.660   5
  -6  -2   2 1808.33 144.627  22
  -6   2   2 2651.98 161.766  22
   6   2  -2 2359.21 189.573  19
  -6   2   2 2388.20 123.493  15
   6  -2  -2 2266.78 176.192  19
  -6  -2   2 2407.56 186.491  16
  -6  -2   1 26309.7 988.541   3
  -6   2   1 27427.7 991.707   3
   6   2  -1 23193.1 1183.66   5
  -6  -2   1 25432.2 979.597  14
  -6  -2   1 25030.6 984.038  15
  -6  -2   1 26278.6 1066.28  16
  -6  -2   0 679.763 60.6318   3
  -6   2   0 624.077 60.4025   3
   6   2   0 521.827 280.992   5
  -6  -2   0 562.296 48.2727  15
  -6  -2   0 473.824 97.0567  19
  -6  -2   0 486.570 97.5098  16
  -6   2   0 675.450 108.493  19
  -6  -2  -1 29137.1 1121.04   3
  -6   2  -1 30331.0 1124.86   3
  -6  -2  -1 28932.5 1195.89  19
  -6   2  -1 30787.4 1214.46  19
  -6   2  -1 29230.8 1126.53  16
   6  -2   2 4301.37 418.893   9
  -6  -2  -2 4434.37 195.949  11
  -6   2  -2 4723.74 240.246  16
  -6  -2  -2 4234.35 266.142  19
  -6   2  -2 4610.28 280.661  19
   6   2   3 17936.5 880.402   1
   6  -2   3 20345.4 1048.09   9
  -6  -2  -3 19231.3 733.168  11
  -6   2  -3 18343.2 810.110  16
  -6  -2  -3 19572.6 832.953  19
  -6   2  -3 18509.3 839.152  19
   6  -2   4 270.980 286.577   9
  -6  -2  -4 211.761 42.0799  11
   6   2   4 55.3311 105.105   1
   6  -2   5 8748.53 698.954   9
  -6  -2  -5 8113.39 343.205  11
   6  -2   5 8730.32 365.731  23
   6   2   5 8361.68 363.572  23
   6   2   5 9276.20 484.821   1
  -6   2  -5 7481.86 437.472   1
   6   2   6 7661.01 339.576  23
   6  -2   6 7597.84 344.641  23
   6   2   6 7936.82 443.983   1
  -6   2  -6 7245.14 432.115   1
   6  -2   7 48881.5 2274.60   9
   6   2   7 47354.3 1776.44  23
   6  -2   7 46713.6 1778.18  23
  -6   2  -7 41700.7 1900.62   1
   6  -2   8 6030.01 689.298   9
   6  -2   8 5489.21 277.137  23
   6   2   8 5778.30 275.306  23
  -6   2  -8 5454.08 390.178   1
   6  -2   9 26911.1 1538.38   9
   6  -2   9 24131.7 980.815  23
   6   2   9 24914.9 980.406  23
   6  -2  10 9519.20 906.683   9
   6  -2  10 8882.06 410.510  23
   6   2  10 9073.04 409.011  23
   6   2  11 21340.3 850.076  23
   6  -2  11 20155.9 849.046  23
   6  -2  12 2102.83 164.201  23
   6   2  12 1971.16 158.381  23
   6  -2  13 2356.21 706.024   9
   6  -2  13 2137.18 167.527  23
   6   2  13 2170.50 169.536  23
   6  -2  14 214.212 526.134   9
   6   2  14 52.0699 82.2773  23
   6  -2  14 66.4600 83.7310  23
   6   2  14-58.8253 462.240   5
   6  -2  15-74.0329 566.495   9
   6  -2  15 103.367 96.4871  23
   6   2  15 60.8274 93.0782  23
   6   2  15-57.3828 469.943   5
   6   2  16 297.274 97.7022  23
   6  -2  16 330.000 99.9966  23
   6   2  16 266.695 422.880   5
   6   2  17 559.495 113.179  22
   6  -2  17 450.030 107.978  22
   6   2  18 71.5112 89.8224  22
   6  -2  18 23.3772 83.9573  22
   6   2  19 212.131 99.9770  22
   6  -2  19 597.951 109.708  22
   6  -2  20 341.734 78.9789  13
   6   2  20 274.874 100.885  22
   6  -2  20 264.225 93.7172  22
   6  -2  21-70.2804 83.0255  22
   6   2  21-49.7748 84.9568  22
  -6  -3  22-23.4036 124.460  22
  -6   3  22-325.888 171.319  22
  -6  -3  21 23.5346 62.2080  14
  -6  -3  21-180.537 145.149  22
  -6   3  21-143.550 143.769  22
  -6  -3  20 301.191 80.4938  14
  -6  -3  20 80.4093 148.635  22
  -6   3  20 412.138 162.556  22
  -6  -3  19 249.249 64.6892  12
  -6  -3  19 473.962 91.5986  14
  -6  -3  19 40.6387 146.319  22
  -6   3  19 305.497 162.455  22
  -6  -3  18 160.918 75.0669  13
  -6  -3  18 70.6728 63.0226  12
  -6  -3  18 128.093 83.3004  14
  -6  -3  18 80.9675 137.862  22
  -6   3  18 162.588 144.632  22
  -6  -3  18-9.74110 58.2377  15
  -6  -3  17 69.0250 76.3411  13
  -6  -3  17 17.3491 64.2752  12
  -6  -3  17 30.8507 79.7771  14
  -6  -3  17 90.3467 147.695  22
  -6   3  17-13.0921 139.734  22
  -6  -3  17 21.5339 63.8278  15
  -6  -3  16 37.3248 71.7635  13
  -6  -3  16 36.2234 75.5261  14
  -6  -3  16 29.5902 68.8149  12
  -6  -3  16-133.987 136.521  22
  -6   3  16 161.053 135.880  22
  -6  -3  16-130.666 73.6826  15
  -6  -3  15 156.871 77.5935  13
  -6  -3  15 202.671 84.7868  14
  -6  -3  15 53.4127 67.7374  12
  -6  -3  15-101.650 127.178  22
  -6   3  15 138.058 129.544  22
  -6  -3  14 80.6123 72.7797  13
  -6  -3  14 34.4595 68.1007  12
  -6  -3  14-42.1540 122.064  22
  -6   3  14 62.9433 119.074  22
  -6  -3  13 2959.34 192.010  12
  -6  -3  13 3288.42 197.566  13
  -6  -3  13 3338.72 248.889  22
  -6   3  13 3468.41 248.663  22
  -6   3  13 3396.12 301.784  20
  -6  -3  12 4125.47 234.079  12
  -6  -3  12 4632.34 239.934  13
  -6  -3  12 4516.12 284.549  22
  -6   3  12 4758.68 289.853  22
  -6   3  12 4571.77 332.870  20
  -6  -3  12 4473.86 325.255  20
  -6  -3  11 661.142 83.6156  13
  -6  -3  11 628.938 83.5762  12
  -6  -3  11 573.124 119.665  22
  -6   3  11 828.683 128.989  22
  -6  -3  11 593.332 150.389  20
  -6   3  11 674.140 151.302  20
  -6  -3  10 1151.85 102.339  12
  -6   3  10 1172.94 140.102  22
  -6  -3  10 1202.16 139.637  22
  -6   3  10 1085.15 160.306  20
  -6  -3  10 1091.43 155.661  20
  -6  -3   9 6177.24 301.380  12
   6   3  -9 6674.10 438.081   2
   6  -3  -9 7107.16 458.366   2
  -6   3   9 6498.72 344.568  22
  -6  -3   9 6784.20 349.089  22
  -6  -3   9 6583.30 354.344  20
  -6   3   9 6816.04 359.303  20
   6   3  -8 90.7823 79.0697   6
   6   3  -8 244.274 112.710   2
   6  -3  -8 48.7779 112.753   2
  -6  -3   8 134.911 87.2100  22
  -6   3   8 248.965 98.9201  22
  -6   3   8 352.869 98.6039  20
  -6  -3   8 255.508 97.0357  20
  -6  -3   7 222.438 54.6029  13
   6   3  -7 115.688 96.8848   2
   6  -3  -7 92.4414 115.886   2
  -6  -3   7 189.998 103.120  21
  -6  -3   7 77.8853 87.5234  22
  -6   3   7 186.415 94.9219  22
   6  -3  -7 217.974 82.8550  19
  -6   3   7 60.9976 78.8892  20
   6   3  -7 127.821 92.5159  16
  -6  -3   7 225.072 78.5115  20
  -6  -3   6 292.269 55.3788  13
  -6  -3   6 352.879 61.5903  12
   6   3  -6 380.544 115.267   8
  -6  -3   6 149.630 92.3247  22
  -6  -3   6 319.002 89.8779  21
  -6   3   6 111.519 99.6532  22
   6  -3  -6 438.488 92.0659  19
   6   3  -6 294.572 96.1274  19
  -6  -3   6 262.795 139.292  16
  -6   3   6 303.398 72.7737  20
  -6  -3   6 350.034 76.7309  20
  -6  -3   5 1300.30 93.7520  12
   6   3  -5 1353.73 166.585   8
  -6  -3   5 1229.56 137.787  22
  -6   3   5 870.680 122.140  22
  -6  -3   5 1308.12 102.378  20
  -6   3   5 1312.37 103.777  20
   6   3  -5 1324.01 146.406  19
  -6  -3   5 1133.08 82.8705  14
   6  -3  -5 1464.55 141.953  19
  -6  -3   5 1328.64 191.221  16
   6  -3  -5 1152.59 65.0949  16
  -6  -3   4 9124.48 370.640  12
   6   3  -4 8470.11 483.936   8
   6   3  -4 8627.96 432.502   4
  -6  -3   4 8281.03 404.240  22
  -6   3   4 7546.58 398.589  22
  -6  -3   4 8963.58 372.302  20
   6  -3  -4 9454.24 441.516  19
  -6  -3   4 8524.38 359.830  14
  -6  -3   4 8706.45 486.624  16
  -6   3   4 9344.19 375.659  20
   6   3  -4 9203.34 444.504  19
  -6  -3   3 8531.08 347.237  12
   6   3  -3 7517.89 489.047   8
   6   3  -3 7718.82 445.888   4
  -6  -3   3 6156.85 357.113  22
  -6   3   3 7683.37 376.007  22
  -6  -3   3 9063.35 462.315  16
   6  -3  -3 8431.74 418.627  19
   6   3  -3 9215.87 425.804  19
  -6  -3   3 8509.83 346.222  20
  -6  -3   3 8111.55 337.274  14
  -6   3   3 8862.47 349.958  20
   6   3  -2 7703.46 491.811   4
  -6   3   2 9402.62 379.603   7
  -6  -3   2 9154.70 376.995  12
  -6  -3   2 8605.20 372.786  20
  -6  -3   2 9010.51 368.277  14
  -6  -3   2 9236.04 477.041  16
  -6   3   2 9267.80 378.420  20
   6   3  -1 2320.89 306.295   5
  -6   3   1 2609.07 129.118   3
  -6  -3   1 2429.19 127.857  12
  -6   3   1 2493.78 135.322   7
  -6  -3   1 2513.21 119.826  14
  -6  -3   1 2351.60 203.019  16
  -6  -3   0 1392.32 84.8393   3
  -6   3   0 1577.80 91.3745   3
  -6   3   0 1390.04 98.4474   7
   6   3   0 1369.16 293.278   5
  -6  -3   0 1413.44 150.482  16
   6   3   1 4363.67 437.897   5
  -6  -3  -1 4752.16 205.751   3
  -6   3  -1 4899.18 208.400   3
  -6   3  -1 4471.45 217.869   7
  -6  -3  -1 4321.90 262.535  19
  -6  -3  -1 4443.31 196.183  15
  -6   3  -1 4964.04 285.376  19
   6   3   1 4041.71 355.575  17
   6   3   2 3776.41 442.837   5
  -6  -3  -2 3579.44 175.297   3
  -6   3  -2 3886.47 179.081   3
  -6  -3  -2 3969.92 241.187  19
  -6   3  -2 3825.07 254.331  19
   6   3   2 3207.57 336.174  17
  -6   3  -2 3899.04 202.010  16
   6   3   3 16544.2 1038.05   5
  -6   3  -3 18383.1 743.019   7
  -6   3  -3 19202.8 830.631  19
  -6   3  -3 19901.4 787.102  16
  -6  -3  -3 17979.9 806.448  19
  -6  -3  -4 38.1628 34.2781  11
  -6   3  -4 40.3338 71.1643   1
   6   3   4-17.2871 116.993   1
   6  -3   4 59.7155 52.9645  23
   6   3   4 32.3254 53.1200  23
  -6   3  -4 68.6164 76.6877  16
  -6  -3  -5 43.5432 36.1814  11
   6   3   5-16.5365 98.0245   1
  -6   3  -5 87.7181 73.9120   1
   6  -3   5 82.2069 59.6214  23
   6   3   5 3.43978 54.1944  23
  -6   3  -5 10.8763 81.7097  16
   6  -3   6 8976.21 744.829   9
   6   3   6 7298.60 713.640   5
  -6   3  -6 8006.54 444.351   1
   6  -3   6 8232.76 365.267  23
   6   3   6 8450.26 361.958  23
  -6   3  -6 8216.87 467.409  16
   6  -3   7 286.872 401.145   9
   6   3   7-204.760 377.929   5
  -6   3  -7-40.2982 88.7679   1
   6  -3   7 46.5121 60.3287  23
   6   3   7 140.681 61.3149  23
  -6   3  -7 15.3038 102.352  16
   6  -3   8 3069.64 548.160   9
   6  -3   8 2699.68 165.794  23
   6   3   8 2704.97 160.070  23
   6   3   8 2770.45 526.704   5
  -6   3  -8 2438.34 250.262   1
   6  -3   9 4716.58 664.680   9
   6  -3   9 3874.43 216.018  23
   6   3   9 4117.50 216.495  23
   6   3   9 3813.57 593.557   5
   6  -3  10 8752.37 891.163   9
   6  -3  10 7686.22 359.336  23
   6   3  10 7608.09 354.563  23
   6   3  10 7036.71 789.784   5
   6  -3  11 1027.04 117.845  23
   6   3  11 1419.83 124.767  23
   6   3  11 879.190 476.389   5
   6   3  12 704.436 102.423  23
   6  -3  12 559.106 97.6646  23
   6   3  12 692.819 467.161   5
   6  -3  13 241.562 92.7249  23
   6   3  13 190.249 84.0296  23
   6   3  13 213.256 446.957   5
   6  -3  14 2298.95 175.762  23
   6   3  14 2349.45 174.112  23
   6   3  14 2453.95 566.417   5
   6  -3  15 452.516 562.161   9
   6   3  15 936.543 118.442  23
   6  -3  15 952.670 125.435  23
   6   3  15 538.258 402.163   5
   6  -3  16 604.488 619.180   9
   6  -3  16 646.407 109.864  22
   6   3  16 579.480 106.751  22
   6   3  16 703.366 377.385   5
   6   3  16 96.3733 299.088   4
   6  -3  17 1315.25 137.298  22
   6   3  17 828.452 124.257  22
   6   3  18 75.1117 86.0787  22
   6  -3  18 182.913 88.4843  22
   6  -3  19 125.494 82.9628  13
   6  -3  19 57.3365 83.7193  22
   6   3  19 66.7295 83.5083  22
   6  -3  20 106.316 69.5209  13
   6   3  20-78.6667 81.1663  22
   6  -3  20-34.7420 78.8611  22
  -6  -4  21 263.859 71.0300  14
  -6  -4  20 69.3389 69.1883  14
  -6  -4  20-98.2364 129.833  22
  -6  -4  19-5.29545 57.8230  12
  -6  -4  19-23.5762 74.9760  14
  -6   4  19 39.3258 140.558  22
  -6  -4  19-154.948 139.729  22
  -6  -4  19 27.7108 57.3812  15
  -6  -4  18 25.9836 68.6820  13
  -6  -4  18-11.8231 64.5537  12
  -6  -4  18 12.5670 77.8011  14
  -6  -4  18-235.781 149.282  22
  -6   4  18 224.914 145.110  22
  -6  -4  18-69.7747 69.3924  15
  -6  -4  17 873.805 111.795  13
  -6  -4  17 833.390 107.545  12
  -6  -4  17 716.137 107.535  14
  -6  -4  17 622.988 165.745  22
  -6   4  17 746.695 171.562  22
  -6  -4  17 621.057 100.589  15
  -6  -4  16 523.184 103.018  13
  -6  -4  16 530.491 96.9361  12
  -6  -4  16 175.700 142.954  22
  -6   4  16 633.196 166.228  22
  -6  -4  15 474.679 97.3397  13
  -6  -4  15 439.119 90.7307  12
  -6  -4  15 356.377 134.528  22
  -6   4  15 226.610 135.061  22
  -6  -4  14 197.837 78.9564  13
  -6  -4  14 143.036 81.5421  12
  -6  -4  14 146.091 131.310  22
  -6   4  14 101.129 128.711  22
  -6  -4  13 2258.49 167.745  12
  -6  -4  13 2182.79 213.390  22
  -6   4  13 2414.96 219.702  22
  -6  -4  12 6936.12 359.844  12
  -6  -4  12 7750.43 415.798  22
  -6   4  12 8132.52 416.419  22
  -6  -4  11 13705.3 595.020  12
  -6   4  11 13219.1 671.083  20
  -6  -4  11 13734.5 644.985  22
  -6   4  11 14924.1 648.208  22
  -6  -4  10 13940.1 582.316  13
  -6  -4  10 12524.2 631.829  20
  -6   4  10 13628.4 650.324  20
  -6   4  10 13913.8 627.755  22
  -6  -4  10 14227.3 632.002  22
  -6  -4   9 295.763 71.0412  13
   6   4  -9 197.545 78.8453   6
  -6  -4   9 401.908 110.052  22
  -6   4   9 347.824 106.079  22
  -6  -4   9 487.019 119.706  20
  -6   4   9 410.549 118.345  20
  -6  -4   8 2468.94 163.369  12
  -6  -4   8 3109.70 167.422  13
   6   4  -8 2893.94 262.287   2
   6   4  -8 2523.61 194.014   6
  -6  -4   8 2888.18 200.839  20
  -6  -4   8 2693.99 208.609  22
  -6   4   8 2537.30 204.824  22
  -6   4   8 3311.50 211.462  20
   6   4  -8 2441.06 226.091  19
   6  -4  -8 2826.58 232.510  19
  -6  -4   7 11680.8 502.187  12
  -6  -4   7 12861.6 501.985  13
   6   4  -7 11932.1 611.620   2
   6  -4  -7 12962.2 635.149   2
  -6   4   7 11868.5 540.858  22
  -6  -4   7 12554.7 549.843  22
  -6  -4   7 12222.1 528.569  20
  -6   4   7 12535.4 532.813  20
   6  -4  -7 12450.9 589.093  19
   6   4  -7 11495.1 583.400  19
  -6  -4   6 65.8601 57.4883  12
  -6  -4   6 60.3881 51.7013  13
   6  -4  -6 148.358 77.5054   2
  -6   4   6-12.7087 107.749  22
  -6  -4   6-105.985 101.162  22
  -6  -4   6 61.4816 63.2466  20
   6  -4  -6 49.7257 64.1125  19
   6   4  -6-10.1711 79.2558  19
  -6   4   6 31.4918 66.3555  20
  -6  -4   5 19419.8 800.169  12
   6   4  -5 23140.9 912.772   8
   6   4  -5 21362.7 917.549   2
   6  -4  -5 21481.8 930.848   2
  -6  -4   5 17886.7 820.673  22
  -6   4   5 17331.1 815.725  22
  -6  -4   5 20685.6 845.512  21
  -6   4   5 21815.1 814.628  20
  -6  -4   5 20130.2 807.337  20
   6   4  -5 21531.0 879.896  19
   6  -4  -5 20727.3 876.851  19
  -6  -4   5 18932.5 971.069  16
  -6  -4   5 20852.0 791.029  14
  -6  -4   4 6922.07 315.887  12
   6   4  -4 7167.50 417.128   8
   6   4  -4 8019.95 394.443   4
  -6   4   4 7139.92 305.820   7
  -6   4   4 7906.53 351.483  22
  -6   4   4 7163.79 319.450  20
  -6  -4   4 7434.35 358.702  21
  -6  -4   4 6805.56 450.834  16
  -6  -4   4 6643.39 303.897  14
   6   4  -4 7630.46 383.567  19
  -6  -4   3 46105.7 1741.06  12
   6   4  -3 43070.9 1880.60   8
   6   4  -3 45808.0 1838.67   4
  -6   4   3 45662.7 1734.57   7
  -6  -4   3 47111.8 1776.31  21
  -6   4   3 47325.2 1740.47  20
  -6  -4   3 44654.7 1896.45  16
  -6  -4   3 44547.1 1727.50  14
  -6  -4   2 11761.6 404.784  12
   6   4  -2 10563.4 591.078   8
   6   4  -2 10581.0 538.585   4
  -6   4   2 10841.7 403.574   7
  -6  -4   2 11432.6 438.757  21
   6   4  -2 11753.7 582.277  17
  -6  -4   2 11040.9 388.820  14
  -6   4   2 10987.1 398.065  20
  -6  -4   2 10797.7 543.351  16
  -6   4   1 163527. 5856.97   7
   6   4  -1 146160. 6013.12   4
  -6  -4   1 158823. 5848.74  12
  -6  -4   1 156515. 5835.34  14
   6   4  -1 143094. 6053.08   8
  -6  -4   1 158912. 5999.52  16
  -6   4   1 163577. 5846.52  20
  -6   4   0 1412.11 104.503   7
   6   4   0 1199.82 256.613   4
  -6  -4   0 1307.76 85.4276  12
   6  -4   0 1085.38 153.494  10
  -6  -4   0 1368.92 75.8780  14
   6   4   0 827.791 229.352  17
  -6  -4   0 1018.83 156.915  16
  -6   4  -1 34382.7 1236.87   3
   6   4   1 35644.2 1558.98   5
  -6   4  -1 31571.7 1253.53   7
   6   4   1 25561.5 1419.83   4
   6  -4   1 26028.7 1357.36  10
  -6  -4  -1 30696.9 1368.93  16
  -6  -4  -2 6949.66 291.553   3
  -6   4  -2 7578.34 297.872   3
  -6   4  -2 6926.50 315.037   7
   6   4   2 6766.72 294.191  23
  -6   4  -2 7015.99 377.237  19
   6   4   3-28.1413 251.486   5
  -6  -4  -3 127.710 42.9608   3
  -6   4  -3 123.265 44.8652   3
   6  -4   3 126.337 50.0726  23
   6   4   3 105.778 44.6043  23
   6   4   3 16.5843 233.401  17
  -6   4  -3 163.654 63.0556  16
  -6   4  -3-60.8069 110.239  19
  -6  -4  -3 97.7578 67.8844  19
  -6  -4  -4 2553.49 131.050  11
  -6  -4  -4 2646.59 139.332   3
  -6   4  -4 2569.69 140.633   3
  -6   4  -4 2758.02 162.726   7
  -6   4  -4 2469.28 175.563   1
   6   4   4 2477.92 136.768  23
   6  -4   4 2626.66 146.486  23
  -6  -4  -4 2485.97 195.476  19
  -6   4  -4 2408.63 210.018  19
  -6   4  -4 2792.47 197.081  16
  -6   4  -5 8018.35 365.150   7
  -6   4  -5 7529.10 404.120   1
   6   4   5 8203.60 342.153  23
   6  -4   5 7816.60 348.114  23
  -6   4  -5 8261.00 454.275  19
  -6   4  -5 8155.00 427.900  16
  -6   4  -6 679.724 92.4447   7
   6  -4   6 528.757 72.9000  23
   6   4   6 469.659 66.6510  23
  -6   4  -6 499.104 111.586  16
   6   4   7 1776.39 433.481   5
   6   4   7 2241.79 134.805  23
   6  -4   7 2261.31 142.965  23
  -6   4  -7 2383.11 234.464  16
   6  -4   8 2470.18 562.037   9
   6  -4   8 1667.72 123.953  23
   6   4   8 1768.24 120.840  23
   6   4   8 1678.13 433.341   5
   6  -4   9 1019.33 514.765   9
   6  -4   9 934.446 100.541  23
   6   4   9 1131.69 99.2419  23
   6   4   9 1297.46 436.627   5
   6  -4  10 1800.60 571.299   9
   6  -4  10 2154.89 155.891  23
   6   4  10 2325.63 150.600  23
   6   4  10 1863.49 482.958   5
   6  -4  11-187.524 511.910   9
   6   4  11 34.2938 65.7322  23
   6  -4  11 64.3315 70.6375  23
   6   4  11-46.4460 361.805   5
   6  -4  12 3542.73 755.261   9
   6   4  12 2645.14 169.788  23
   6  -4  12 2487.82 177.970  23
   6   4  12 2532.02 551.409   5
   6  -4  13 7629.78 979.141   9
   6  -4  13 6797.42 341.251  23
   6   4  13 7326.51 339.789  23
   6   4  13 7163.16 725.433   5
   6   4  13 5270.37 610.488   4
   6   4  14 3667.38 214.580  22
   6  -4  14 3261.49 206.741  23
   6   4  14 3664.36 559.143   5
   6   4  14 2675.76 472.330   4
   6  -4  15-87.7849 76.9818  22
   6   4  15-34.0352 78.8622  22
   6   4  15 123.742 312.741   5
   6   4  15 130.466 304.745   4
   6  -4  16 298.630 591.690   9
   6   4  16 48.4226 78.9344  22
   6  -4  16 248.461 89.5978  22
   6   4  16-73.5438 291.452   5
   6   4  16-222.146 271.832   4
   6  -4  17 213.960 535.716   9
   6  -4  17-34.0764 73.0770  22
   6   4  17 49.4586 79.1900  22
   6  -4  18 394.485 99.1748  13
   6  -4  18 270.715 85.2137  22
   6  -4  19 232.396 80.2776  13
   6  -4  19 19.9383 74.6158  22
  -6  -5  21 71.9697 60.2678  14
  -6  -5  20 50.1485 64.8589  14
  -6  -5  19-10.6432 59.6558  12
  -6  -5  19-45.3352 70.4166  14
  -6  -5  19-42.3100 60.7878  15
  -6  -5  18 187.516 77.3774  12
  -6  -5  18 106.791 69.0621  15
  -6  -5  17 286.761 87.6160  13
  -6  -5  17 245.544 85.1881  12
  -6  -5  17 214.834 82.9713  15
  -6  -5  16 76.7823 81.1947  13
  -6  -5  16 35.0329 76.1989  12
  -6  -5  16 78.5826 83.6062  14
  -6  -5  15 135.969 83.6226  12
  -6  -5  15 188.275 88.9467  14
  -6  -5  14 622.671 108.978  12
  -6   5  14-102.637 162.232  22
  -6  -5  13-19.9391 76.3673  13
  -6  -5  13-27.9801 81.3395  12
  -6  -5  12-19.1534 84.8746  13
  -6  -5  11 10066.4 450.305  13
  -6   5  11 9137.25 490.795  22
  -6  -5  10 4715.19 258.990  12
  -6  -5  10 5072.32 260.472  13
   6   5 -10 4891.11 256.941   6
  -6  -5   9 6767.89 339.565  12
  -6  -5   9 7624.85 342.440  13
   6   5  -9 7421.14 361.836   6
  -6   5   9 7008.03 383.835  20
  -6  -5   8 3739.24 206.713  12
  -6  -5   8 4032.90 204.998  13
  -6  -5   7 6064.00 282.468  12
  -6  -5   7 6778.37 282.468  13
  -6  -5   6 164.259 63.7338  12
  -6  -5   5 20237.8 797.488  12
  -6   5   5 20199.5 776.983   7
  -6  -5   5 19928.4 850.050  21
  -6  -5   5 18771.7 778.555  14
  -6  -5   4 3364.91 179.574  12
   6   5  -4 3348.27 293.420   8
  -6   5   4 2933.30 165.150   7
  -6  -5   4 3380.13 228.051  21
  -6  -5   4 3042.85 160.967  14
  -6  -5   3 4874.78 239.583  12
   6   5  -3 5312.18 367.372   8
   6   5  -3 5951.55 355.139   4
  -6   5   3 4720.87 236.245   7
  -6  -5   3 5224.11 290.271  21
  -6  -5   3 4939.35 225.101  14
  -6  -5   2 25.0998 47.6715  12
   6   5  -2 46.9798 166.353   8
  -6  -5   2 2.46375 35.0466  14
   6   5  -2 25.5907 139.718   4
  -6   5   2 37.5833 53.0322   7
  -6  -5   2 54.7618 90.7252  21
   6   5  -2 75.6390 212.872  17
  -6  -5   1 1274.86 93.2569  12
   6   5  -1 913.843 226.154   8
  -6   5   1 1421.33 106.628   7
   6   5  -1 1095.45 202.468   4
  -6  -5   1 1296.32 138.803  21
   6   5   0 2807.26 336.844   8
  -6  -5   0 2601.66 141.720  12
   6   5   0 2230.78 285.733   4
  -6   5   0 2526.50 158.856   7
  -6  -5   0 2954.39 189.625  21
   6   5   1 44.6406 235.984   8
  -6   5  -1 69.7200 62.6285   7
   6   5   1 114.402 211.886   4
  -6  -5  -1-40.5915 78.4725  21
   6   5   1-18.3211 246.470  17
  -6   5  -2 114.476 66.4924   7
   6   5   2 302.804 227.633   4
   6   5   2 189.107 263.271  17
   6   5   3 19965.1 1037.56   4
   6   5   3 18516.5 1002.80  17
   6   5   4 6211.94 496.620   4
   6   5   4 5624.04 487.193   8
   6   5   5 8154.95 672.894   5
  -6   5  -5 7187.16 343.011   7
   6   5   6 1811.86 403.298   5
  -6   5  -6 2147.69 159.353   7
  -6   5  -7 46.4921 52.7512   3
   6   5   7 151.621 300.412   5
  -6   5  -7 18.1688 80.5227   7
   6   5   8-39.9231 321.720   5
   6   5   8-32.5583 306.048   4
   6  -5   9 1985.93 579.373   9
   6  -5   9 1950.80 133.027  23
   6   5   9 2510.46 482.031   5
   6   5   9 1481.90 393.575   4
   6  -5  10 11201.7 1078.31   9
   6   5  10 6861.52 643.687   8
   6  -5  10 8745.95 390.755  23
   6   5  10 10880.2 838.545   5
   6   5  10 8202.21 723.862   4
   6  -5  11 1383.63 584.695   9
   6   5  11 2083.91 397.113   8
   6  -5  11 1778.80 137.027  23
   6   5  11 2502.30 510.021   5
   6   5  11 1747.81 407.199   4
   6   5  12 395.563 307.841   8
   6  -5  12 272.641 76.5812  23
   6   5  12 371.356 75.1678  22
   6   5  12 389.023 348.533   5
   6   5  12 139.367 305.274   4
   6   5  13 3085.49 462.128   4
   6   5  13 3008.30 417.431   8
   6  -5  13 3505.95 743.455   9
   6   5  14-29.8231 266.484   4
   6  -5  14 219.469 522.947   9
   6   5  15 159.375 254.226   4
   6   5  16 42.9203 195.560   4
   6  -5  17 133.315 471.528   9
   6  -5  19 61.3588 67.6476  13
  -6  -6  19 143.717 62.8279  12
  -6  -6  19 130.832 59.0572  15
  -6  -6  18 397.869 85.5870  12
  -6  -6  18 422.371 91.1789  14
  -6  -6  18 364.416 81.9926  15
  -6  -6  17 246.375 82.2151  12
  -6  -6  17 298.181 87.2990  14
  -6  -6  17 235.090 85.2207  15
  -6  -6  16 2350.58 184.266  12
  -6  -6  16 3115.53 193.633  14
  -6  -6  15 235.745 91.5258  12
  -6  -6  15 501.127 100.686  14
  -6  -6  14 3507.67 222.012  13
  -6  -6  14 3402.36 216.998  14
  -6  -6  13 42.2223 83.4752  13
  -6  -6  13 126.796 86.0917  14
  -6  -6  12 9818.13 479.210  12
  -6  -6  12 10534.7 477.912  13
   6   6 -11 657.690 95.6620   6
  -6  -6  11 647.655 106.517  13
  -6  -6  11 911.668 124.319  12
   6   6 -10 3014.00 198.344   6
  -6  -6  10 3263.46 210.755  12
  -6  -6  10 3023.14 200.965  13
   6   6  -9 228.969 99.2525   6
  -6  -6   9 451.450 90.6295  13
  -6  -6   9 303.320 92.3588  12
   6   6  -8 19223.6 697.743   6
  -6  -6   8 19171.5 657.949  12
   6   6  -7 10481.7 497.224   6
  -6  -6   7 11435.5 446.334  12
  -6  -6   7 10570.5 417.852  14
   6   6  -6 17367.1 855.983   6
  -6  -6   6 19737.5 794.815  12
  -6  -6   6 19643.5 773.463  14
  -6   6   5 11.6617 54.7054   7
  -6  -6   5 10.5305 64.7414  12
  -6  -6   5 38.0664 52.1120  14
  -6   6   5 88.1594 316.122  18
  -6   6   4 802.591 84.7799   7
  -6  -6   4 727.685 88.5573  12
  -6  -6   4 878.769 80.2033  14
  -6  -6   3 24.1615 41.2444  14
  -6  -6   3 49.5123 54.3746  12
  -6   6   3 34.7981 62.8457   7
  -6  -6   3 80.5610 124.945  21
  -6  -6   2 367.879 67.1109  12
   6   6  -2 595.151 191.924   8
  -6   6   2 337.190 73.4256   7
  -6  -6   2 330.907 119.164  21
   6   6  -2 194.576 241.273  17
  -6  -6   1 5299.97 248.133  12
   6   6  -1 5429.37 416.639   8
  -6   6   1 5103.92 259.949   7
   6   6  -1 5626.03 402.731   4
  -6  -6   1 5692.74 314.991  21
   6   6   0 1730.23 267.006   8
  -6  -6   0 1866.03 114.259  12
  -6   6   0 1877.84 138.631   7
   6   6   0 1565.57 249.988   4
  -6  -6   0 1968.82 175.769  21
   6   6   1 4148.48 389.620   8
   6   6   1 4025.61 363.481   4
  -6   6  -1 3686.48 215.073   7
  -6  -6  -1 4314.36 258.540  21
  -6   6  -2 1304.29 125.423   7
   6   6   2 1163.51 254.030   4
  -6  -6  -2 1648.12 157.862  21
  -6   6  -3 1474.60 133.060   7
  -6  -6  -3 1507.73 149.810  21
   6   6   4 1956.21 345.980   8
   6   6   4 1384.63 298.981   4
  -6  -6  -4 1880.74 157.285  21
   6   6   5 396.021 248.347   8
  -6  -6  -5 246.286 95.3750  21
  -6   6  -5 274.599 93.1141   7
   6   6   5 26.1620 238.581   4
   6   6   6 9768.05 707.851   8
  -6  -6  -6 9464.36 446.278  21
  -6   6  -6 9664.71 451.395   7
  -6   6  -7 14312.8 621.610   7
   6   6   7 12970.4 866.994   8
   6   6   8 972.459 342.915   4
   6   6   8 467.102 272.193   8
   6   6   9 365.103 296.594   4
   6   6   9 511.367 261.033   8
   6  -6   9 376.279 497.278   9
   6   6  10 15421.7 973.743   4
   6   6  10 15289.8 925.194   8
   6   6  11 2009.14 384.841   4
   6  -6  11 2111.14 692.832   9
   6   6  11 2177.57 346.114   8
   6   6  12 1735.97 355.247   4
   6  -6  12 1469.44 635.815   9
   6   6  12 1296.47 275.579   8
   6   6  13 104.695 241.546   4
   6   6  13-19.6358 173.104   8
   6  -6  13 283.190 624.115   9
   6   6  14-23.6512 228.918   4
   6  -6  14 70.5454 554.329   9
   6   6  15-124.391 188.918   4
   6  -6  15 38.5016 90.2418  13
   6  -6  16-71.4900 84.7867  13
   6  -6  17-19.1723 71.9337  13
   6  -6  18-27.3662 63.8983  13
  -6  -7  18 155.231 63.2065  12
  -6  -7  18 286.608 70.0655  14
  -6  -7  18 116.233 65.0582  15
  -6  -7  17 115.671 72.8989  12
  -6  -7  17 79.2072 68.7620  14
  -6  -7  17 44.4423 70.7268  15
  -6  -7  16 590.370 99.6907  12
  -6  -7  16 424.105 89.0260  14
  -6  -7  15 6.01769 76.2966  14
  -6  -7  14 248.577 94.6478  12
  -6  -7  14 55.6804 78.3354  14
   6   7 -13 60.5050 81.7832   7
  -6  -7  13 53.0023 88.3908  12
  -6  -7  13-31.1972 75.3560  14
   6   7 -12 15.0409 87.8403   7
  -6  -7  12 90.9814 86.1035  12
  -6  -7  12 129.850 77.1478  14
  -6  -7  11 703.588 106.091  14
  -6  -7  11 830.458 121.656  12
   6   7 -10 234.425 86.7981   6
  -6  -7  10 118.112 88.0429  12
  -6  -7  10 138.711 77.2956  14
   6   7  -9 253.699 94.3871   6
  -6  -7   9 121.690 86.9774  12
  -6  -7   9 142.971 73.5739  14
   6   7  -8 3114.11 233.412   6
  -6  -7   8 3655.23 219.596  12
  -6  -7   8 3622.47 195.783  14
   6   7  -7 3578.32 253.059   6
  -6  -7   7 3385.65 209.653  12
  -6  -7   7 3434.35 190.117  14
   6   7  -6 383.013 143.661   6
  -6  -7   6 236.575 84.1259  12
  -6  -7   6 294.532 67.7408  14
  -6   7   5 2871.73 169.378   7
   6   7  -5 2339.17 251.312   6
  -6  -7   5 2740.10 180.452  12
  -6  -7   5 2854.41 159.575  14
   6   7  -4 1009.78 200.629   6
  -6   7   4 1284.03 113.116   7
  -6  -7   4 1402.39 122.154  12
  -6   7   3 170.154 73.1956   7
  -6  -7   3 169.766 66.0520  12
   6   7  -3-23.5283 273.642  17
  -6   7   2 692.327 99.5393   7
  -6  -7   2 779.414 87.2980  12
  -6   7   1 270.453 84.7495   7
  -6  -7   1 381.110 66.4077  12
   6   7  -1 150.832 304.946  17
  -6   7   0 3427.21 206.293   7
  -6  -7   0 3454.52 251.025  21
   6   7   1 267.340 199.296   8
  -6   7  -1 286.686 93.4629   7
  -6  -7  -1 303.229 123.293  21
   6   7   1-27.5545 298.345  17
   6   7   2 6271.99 463.438   4
  -6   7  -2 5607.81 288.194   7
  -6  -7  -2 5724.10 323.077  21
   6   7   3 9996.18 610.550   8
   6   7   3 10007.9 612.436   4
  -6   7  -3 9192.01 400.799   7
  -6  -7  -3 8982.35 425.799  21
   6   7   4 158.766 213.210   8
   6   7   4 408.329 235.236   4
  -6  -7  -4-8.15734 97.4539  21
   6   7   4 30.3547 358.472  17
   6   7   5 548.986 249.905   4
   6   7   5 776.639 263.772   8
   6   7   6 5674.60 492.240   4
  -6   7  -6 4729.69 286.778   7
   6   7   6 5179.23 456.537   8
  -6   7  -7 212.246 100.680   7
   6   7   7 47.7236 210.457   8
   6   7   8 26.2142 240.500   4
   6   7   8 332.864 230.229   8
   6   7   9-105.903 228.552   4
   6   7   9 91.4205 217.411   8
   6  -7   9 259.717 487.712   9
   6   7  10 620.588 252.817   4
   6   7  10 696.368 230.211   8
   6  -7  10 465.899 532.462   9
   6   7  11 423.835 239.956   4
   6   7  11 100.184 179.067   8
   6  -7  11 472.019 511.271   9
   6  -7  11 38.4505 79.0116  13
   6   7  12-213.942 224.791   4
   6   7  12-54.2156 163.620   8
   6  -7  12 91.8671 86.1679  13
   6  -7  12-336.635 572.834   9
   6   7  13 264.525 221.098   4
   6  -7  13 330.978 529.286   9
   6  -7  13 475.338 102.927  13
   6  -7  14 977.533 123.578  13
   6  -7  14 1663.95 609.907   9
   6  -7  15 724.360 490.404   9
   6  -7  15-6.45416 75.3413  13
   6  -7  16 386.678 466.789   9
   6  -7  16 426.964 85.0240  13
  -6  -8  16 4.53694 60.5007  14
  -6  -8  16-63.8399 71.5746  15
  -6  -8  15 399.362 79.6436  14
  -6  -8  15 543.184 93.7224  12
  -6  -8  14 77.3101 75.4984  12
  -6  -8  14-41.8457 67.1917  14
   6   8 -13 408.478 92.6730   7
  -6  -8  13 625.875 100.884  12
  -6  -8  13 521.048 87.3699  14
   6   8 -12 87.4481 94.5956   7
  -6  -8  12 254.491 92.0766  12
  -6  -8  12 320.318 82.4241  14
   6   8 -11 1022.94 142.711   7
  -6  -8  11 1388.24 138.084  12
  -6  -8  11 1158.15 113.695  14
  -6  -8  10 86.6331 83.0077  12
  -6  -8  10 85.9265 66.5688  14
   6   8  -9 2183.77 176.609   6
  -6  -8   9 2245.18 170.727  12
  -6  -8   9 2027.81 147.877  14
   6   8  -8 432.446 112.830   6
  -6  -8   8 404.252 94.5109  12
  -6  -8   8 247.977 69.8022  14
   6   8  -7 7095.60 352.689   6
  -6  -8   7 6774.77 309.132  12
   6   8  -6 614.632 148.495   6
  -6  -8   6 833.569 107.021  12
   6   8  -6 634.413 322.791  17
   6   8  -5 2600.74 235.963   6
  -6  -8   5 2374.32 166.593  12
  -6   8   5 2388.74 154.102   7
  -6   8   5 425.796 373.882  17
   6   8  -5 1025.34 392.494  17
  -6   8   4 21439.3 813.067   7
   6   8  -4 21224.7 920.649   6
  -6  -8   4 20043.7 809.317  12
  -6   8   3 2504.35 170.723   7
   6   8  -3 2476.32 261.674   6
  -6  -8   3 2763.26 166.176  12
  -6   8   2 4175.43 222.418   7
   6   8  -2 3438.73 310.269   6
   6   8  -1 1064.10 216.741   6
  -6   8   1 1479.93 135.352   7
  -6   8   0 464.521 96.6319   7
   6   8   0-31.1950 339.461  17
   6   8   1 1729.12 252.350   6
  -6   8  -1 2116.43 163.689   7
  -6   8  -2 5004.30 257.334   7
   6   8   2 194.079 409.140  17
  -6   8  -3 832.149 126.579   7
   6   8   3 298.282 390.963  17
  -6   8  -4 1080.93 137.116   7
  -6   8  -4 209.333 431.062  18
   6   8   4 101.743 400.423  17
   6   8   8 82.2749 151.268   6
   6  -8   8-186.355 516.788   9
   6  -8   8 264.337 79.1272  13
   6   8   9 37.5878 137.430   6
   6  -8   9 440.046 489.694   9
   6  -8   9 38.7847 71.2303  13
   6  -8  10 502.381 480.546   9
   6  -8  10 130.767 80.5575  13
   6  -8  11 680.893 464.987   9
   6  -8  11 140.797 76.6446  13
  -6   8 -11 86.2844 385.820  18
   6  -8  12-360.854 447.473   9
   6  -8  12 12.3393 72.0197  13
   6  -8  13 287.729 471.483   9
   6  -8  13 387.451 83.6753  13
   6  -8  14-53.5457 405.982   9
   6  -8  14 10.5437 61.2994  13
  -6  -9  14 116.398 63.7647  12
  -6  -9  14-20.9113 67.3959  15
  -6  -9  13 109.859 65.7312  12
   6   9 -12 216.038 84.4118   7
  -6  -9  12 239.639 79.7675  12
   6   9 -11 398.057 103.299   7
  -6  -9  11 507.735 89.7658  12
   6   9 -10 708.900 126.640   7
  -6  -9  10 612.186 95.5438  12
  -6  -9   9 187.036 79.0859  12
   6   9  -8 3053.46 209.373   6
  -6  -9   8 3003.78 191.802  12
   6   9  -7 542.543 114.090   6
  -6  -9   7 543.308 92.8392  12
   6   9  -7 77.7117 359.076  17
  -6   9   7 172.662 374.509  17
   6   9  -6 172.932 107.773   6
  -6  -9   6 244.469 74.9450  12
   6   9  -6 54.4009 364.927  17
  -6   9   6 107.326 355.695  17
   6   9  -5 1371.66 167.744   6
  -6  -9   5 1179.15 112.252  12
  -6   9   5 54.0268 371.105  17
   6   9  -5 537.998 371.940  17
   6   9  -4 908.453 154.096   6
  -6   9   4 27.3449 353.221  17
   6   9  -4-29.5681 363.066  17
  -6   9   3 114.128 79.3955   7
   6   9  -3-69.7444 126.943   6
   6   9  -3-30.8518 362.948  17
   6   9  -2 72.4820 137.719   6
  -6   9   2 108.708 82.2209   7
   6   9  -2 64.2561 389.428  17
  -6   9   1 93.8301 85.5962   7
   6   9  -1-32.3132 369.772  17
  -6   9   0 1905.85 160.594   7
   6   9   0 392.884 414.548  17
   6   9   1 452.511 171.603   6
  -6   9  -1 649.067 113.493   7
   6   9   2-112.105 154.373   6
  -6   9  -2 36.9849 91.2657   7
   6   9   2 137.256 367.933  17
   6   9   3 758.043 187.481   6
  -6   9  -3 658.316 116.936   7
   6   9   4 148.019 155.158   6
  -6   9  -4 468.023 111.319   7
  -6   9  -4 245.762 427.280  18
   6   9   5 195.171 145.391   6
   6   9   6 372.709 146.899   6
   6   9   7-54.5900 124.941   6
   6  -9   7 221.742 424.185   9
   6   9   8 145.110 114.324   6
   6  -9   8-221.812 446.884   9
   6  -9   9-383.795 442.054   9
   6  -9  10 427.403 423.437   9
  -6   9 -10-79.5057 360.985  18
   6  -9  11 410.447 399.946   9
   6  -9  12-533.596 407.087   9
   6  10 -10 345.948 93.7873   7
  -6 -10  10 289.549 66.6876  12
   6  10  -9 250.444 100.285   7
  -6 -10   9 305.807 68.6184  12
   6  10  -8 1026.69 138.289   7
  -6 -10   8 892.641 94.7457  12
   6  10  -7 424.739 121.181   7
   6  10  -7 46.7657 326.668  17
   6  10  -6 50.4856 360.894  17
   6  10  -5 183.955 98.0168   6
   6  10  -5-26.8277 343.557  17
   6  10  -4 533.628 121.784   6
  -6  10   4 25.9254 359.248  17
   6  10  -4 27.9622 376.520  17
   6  10  -3 113.809 109.941   6
  -6  10   3-26.8079 361.714  17
   6  10  -3 29.0016 352.805  17
   6  10  -2 149.140 110.158   6
  -6  10   2 27.0948 340.123  17
   6  10  -2-121.026 373.335  17
   6  10  -1 31.0917 387.621  17
   6  10   0 1122.24 164.088   6
   6  10   0 94.9511 381.107  17
   6  10   1 317.746 126.308   6
   6  10   1-32.1769 345.169  17
   6  10   2 3065.10 240.629   6
   6  10   3 9.70256 112.817   6
   6  10   4 241.390 116.090   6
   6  10   5 186.645 103.802   6
   6  10   6 235.424 101.933   6
   6  11  -5 446.339 108.901   7
   6  11  -3-78.7161 92.8533   7
   6  11  -2-85.8255 95.4105   7
   6  11  -2-24.4879 353.737  17
   6  11  -1 459.745 112.417   7
   6  11  -1 597.472 104.807   6
   6  11   0 19.5739 78.2214   6
   6  11   1 363.506 95.3902   6
   6  11   2 73.7547 78.2310   6
  -7   0  23-152.496 147.870  22
  -7   0  22-124.682 157.298  22
  -7   0  21-73.5124 158.399  22
  -7   0  20 865.584 193.743  22
  -7   0  19-4.18902 50.5892  14
  -7   0  19 58.7763 158.285  22
  -7   0  18 5282.10 262.361  14
  -7   0  18 5951.26 391.289  22
  -7   0  17-9.08674 57.4129  14
  -7   0  17 93.3994 154.531  22
  -7   0  16 8117.32 373.253  14
  -7   0  16 9146.54 485.030  22
  -7   0  15 17.5079 60.1074  14
  -7   0  15 68.0988 133.016  22
  -7   0  15 59.0405 48.6378  15
  -7   0  15 113.182 183.517  20
  -7   0  14 17008.4 860.367  20
  -7   0  14 18829.6 809.934  22
  -7   0  14 17940.7 716.720  14
  -7   0  14 17360.2 705.346  15
  -7   0  13 46.9568 53.5703  14
  -7   0  13 125.299 122.205  22
  -7   0  13 3.37150 49.0810  15
  -7   0  13-77.5930 144.946  20
  -7   0  12 1082.04 81.0205  12
  -7   0  12 1207.30 157.016  22
  -7   0  12 1127.27 94.2246  14
  -7   0  12 1116.52 88.9959  15
  -7   0  12 992.038 175.035  20
  -7   0  11 20.8255 38.9683  12
  -7   0  11 33.6740 48.9046  14
  -7   0  11 16.3607 38.0792  11
  -7   0  11 114.833 107.056  22
   7   0 -11 121.858 94.7573  16
  -7   0  11 40.2595 44.8648  15
  -7   0  11 28.9677 118.307  20
  -7   0  10 21965.1 878.809  12
  -7   0  10 22992.2 879.362  11
   7   0 -10 24187.6 1002.91   1
  -7   0  10 22528.1 958.062  20
  -7   0  10 22596.2 947.693  22
  -7   0  10 23328.6 883.328  15
  -7   0  10 22694.2 884.390  14
   7   0 -10 20783.8 988.892  16
  -7   0   9 10.6594 37.4989  12
  -7   0   9 25.9919 37.7364  11
  -7   0   9 17.1881 41.6958  14
  -7   0   9 50.5218 97.9466  22
   7   0  -9-20.2000 77.9831  16
  -7   0   9-13.7909 41.7284  15
  -7   0   9-76.1198 100.973  20
  -7   0   8 13811.6 536.156  11
  -7   0   8 13828.4 586.207  20
  -7   0   8 13742.0 599.089  22
  -7   0   8 13057.2 551.116  21
  -7   0   8 13519.0 536.541  15
   7   0  -8 12809.4 606.173  16
  -7   0   8 13279.2 536.961  14
  -7   0   7 21.9690 40.7703  11
  -7   0   7 118.510 164.051  10
  -7   0   7-4.86431 39.9977  14
  -7   0   7-52.6009 98.5453  22
  -7   0   7 43.1754 53.7488  21
   7   0  -7 27.3173 56.3734  16
  -7   0   7 29.1994 38.4088  15
  -7   0   7-34.5200 69.5813  20
  -7   0   6 80.2932 130.469  10
  -7   0   6 14.2440 41.9431  11
  -7   0   6 17.9387 37.1793  14
  -7   0   6 63.9516 99.2017  22
  -7   0   6 8.57938 46.5746  21
  -7   0   6 61.3572 40.4239  15
  -7   0   6 45.7413 60.0769  20
   7   0  -6 33.6533 55.5197  16
  -7   0   5-21.6933 91.6061  10
  -7   0   5 32.4262 41.3261  11
  -7   0   5 8.31133 37.0745  14
  -7   0   5-63.0211 112.625  22
   7   0  -5 10.0648 76.3130  19
  -7   0   5 39.2345 54.5873  20
  -7   0   4 39269.6 1464.04  10
  -7   0   4 36936.1 1362.13  11
   7   0  -4 35833.8 1465.00  19
  -7   0   4 35724.3 1373.19  20
  -7   0   3 2.27413 40.0994  11
  -7   0   3 159.751 108.865  22
   7   0  -3-45.3434 81.5732  19
  -7   0   3 22.4791 32.5772  15
  -7   0   3 27.6746 66.1097  16
  -7   0   2 31194.8 1118.91   3
   7   0  -2 31234.0 1218.43  19
  -7   0   2 30315.6 1106.10  15
  -7   0   2 30687.2 1145.03  16
  -7   0   1 41.2866 46.4280   3
  -7   0   1 23.9564 41.6630  11
  -7   0   1 37.6160 45.1022  16
  -7   0   1 7.16053 30.0218  15
  -7   0   0 71447.6 2698.10   3
  -7   0   0 72403.0 2697.76  11
  -7   0   0 72667.8 2686.44  15
  -7   0   0 68803.7 2785.35  19
   7   0   1 26.0334 72.1995   1
  -7   0  -1 66.6906 44.6233   3
  -7   0  -1 30.0980 50.1252  11
  -7   0  -1 29.9958 33.8106  15
  -7   0  -1 27.9795 84.4519  19
   7   0   2 497.367 95.0478   1
  -7   0  -2 535.947 113.740  19
  -7   0  -2 556.810 53.4591  15
   7   0   3-32.2952 69.7189   1
  -7   0  -3 530.804 135.985  19
   7   0   4 20594.6 875.929   1
  -7   0  -5-30.6815 197.694  10
   7   0   5 17.5348 67.6950   1
  -7   0  -6 15965.3 974.507  10
   7   0   6 15890.4 716.821   1
  -7   0  -7-100.537 172.887  10
   7   0   7 32.2312 73.5312   1
   7   0  18-23.7940 90.3922  22
  -7  -1  23-210.315 160.188  22
  -7   1  23-276.633 171.368  22
  -7  -1  22-81.3738 147.428  22
  -7   1  22 82.4040 147.943  22
  -7  -1  21 43.3902 151.500  22
  -7   1  21 173.583 164.218  22
  -7  -1  20 660.662 83.4266  14
  -7  -1  20 398.145 178.801  22
  -7   1  20 486.013 177.283  22
  -7  -1  19 1167.48 106.867  14
  -7  -1  19 947.564 198.030  22
  -7   1  19 1003.33 200.332  22
  -7  -1  18 123.531 68.6250  14
  -7  -1  18 327.854 165.828  22
  -7   1  18 70.9980 163.229  22
  -7  -1  17 435.789 82.5653  14
  -7  -1  17 426.557 169.675  22
  -7  -1  17 387.870 65.7792  15
  -7  -1  16 1624.87 114.938  12
  -7   1  16 1599.89 114.946  14
  -7  -1  16 1864.96 138.270  14
  -7  -1  16 1780.72 121.438  15
  -7   1  15 508.609 71.8485  14
  -7  -1  15 562.051 72.5298  12
  -7  -1  15 613.647 90.1889  14
  -7  -1  15 628.017 160.638  22
  -7  -1  15 642.638 80.6809  15
  -7   1  15 783.550 219.363  20
  -7  -1  14 5518.00 276.929  12
  -7   1  14 6090.80 275.579  14
  -7  -1  14 5700.73 421.197  20
  -7   1  14 5586.13 425.900  20
  -7  -1  14 6486.36 371.104  22
  -7   1  14 6103.69 269.954  15
  -7  -1  14 6281.12 293.370  14
  -7  -1  14 6317.33 283.766  15
  -7  -1  13 5567.48 266.390  12
  -7   1  13 5670.74 261.074  14
  -7  -1  13 5690.06 384.664  20
  -7   1  13 5790.42 397.109  20
  -7  -1  13 5996.10 346.763  22
  -7  -1  13 5300.01 265.744  15
  -7  -1  13 5672.65 273.921  14
  -7   1  13 6041.30 257.047  15
  -7  -1  12 4269.96 215.294  12
  -7   1  12 4564.27 211.697  14
  -7  -1  12 4391.97 219.261  13
  -7   1  12 4232.47 286.658  22
  -7  -1  12 4316.26 320.399  20
  -7   1  12 4108.74 316.953  20
  -7  -1  12 4956.75 292.726  22
  -7  -1  12 4296.32 218.250  15
  -7   1  12 4613.82 208.594  15
  -7  -1  12 4231.29 220.284  14
  -7  -1  11 6903.42 309.814  12
  -7   1  11 7146.63 303.581  14
  -7  -1  11 7031.07 311.887  13
  -7  -1  11 7289.23 379.422  22
  -7   1  11 6994.71 377.017  22
  -7  -1  11 6773.65 396.528  20
  -7   1  11 6904.43 396.818  20
  -7  -1  11 6533.15 311.545  14
  -7  -1  11 7131.51 313.415  15
  -7   1  11 7198.53 302.698  15
  -7  -1  10 8407.48 359.450  12
  -7   1  10 8842.83 353.867  11
  -7   1  10 8245.56 351.515  14
  -7  -1  10 7976.21 729.987  10
   7  -1 -10 9062.15 449.752   1
  -7  -1  10 8712.66 425.927  22
  -7   1  10 8262.25 422.650  22
  -7  -1  10 8233.59 429.346  20
  -7   1  10 7558.75 425.540  20
  -7  -1  10 8509.59 362.629  14
  -7  -1  10 8429.58 362.797  15
  -7   1  10 8385.41 350.526  15
   7   1 -10 7359.11 454.567  16
  -7   1   9 2856.29 143.072  11
  -7  -1   9 2169.42 364.087  10
  -7  -1   9 2837.41 147.322  12
  -7   1   9 2833.77 140.904  14
   7  -1  -9 2623.14 196.507   1
  -7  -1   9 2667.18 196.949  20
  -7   1   9 2867.44 204.543  20
  -7  -1   9 2763.03 206.407  22
  -7   1   9 2731.00 202.482  22
  -7  -1   9 2587.55 148.765  15
  -7  -1   9 2691.22 148.298  14
  -7   1   9 2753.65 140.508  15
   7  -1  -9 2903.25 204.670  16
   7   1  -9 2258.49 212.751  16
  -7  -1   8 208.642 161.231  10
  -7  -1   8 464.582 56.8406  12
  -7   1   8 463.326 52.2807  14
  -7   1   8 426.431 58.8946  11
  -7  -1   8 406.163 57.7946  14
   7  -1  -8 462.755 83.4859   1
  -7  -1   8 356.502 85.1789  21
  -7  -1   8 329.240 107.880  22
  -7   1   8 380.625 107.793  22
  -7   1   8 496.444 54.9887  15
   7   1  -8 383.336 101.631  16
  -7  -1   8 431.918 62.0959  15
  -7   1   8 492.837 99.3147  20
  -7  -1   8 302.242 91.6541  20
   7  -1  -8 391.025 79.2236  16
  -7  -1   7 8553.82 554.943  10
  -7  -1   7 9587.70 396.487  12
  -7   1   7 9467.28 389.213  14
  -7   1   7 10319.9 397.707  11
   7  -1  -7 10211.4 447.615   1
  -7  -1   7 9168.25 428.367  20
  -7  -1   7 9643.70 455.363  22
  -7   1   7 9265.95 430.452  20
  -7  -1   7 9884.98 421.894  21
  -7   1   7 9301.42 452.865  22
  -7  -1   7 9333.88 397.709  15
  -7   1   7 10011.8 392.426  15
   7   1  -7 9337.90 468.478  16
   7  -1  -7 9143.55 426.703  16
  -7  -1   6 599.302 60.4223  12
  -7  -1   6 963.956 177.299  10
  -7   1   6 779.580 70.5696  11
  -7   1   6 597.279 118.026  22
  -7  -1   6 586.401 77.7227  21
  -7  -1   6 512.112 113.209  22
   7   1  -6 556.219 119.309  19
  -7   1   6 667.382 59.2511  15
   7  -1  -6 671.234 126.615  19
  -7  -1   6 500.050 83.9040  20
   7   1  -6 668.896 99.2470  16
  -7   1   6 620.516 87.2714  20
   7  -1  -6 679.545 67.5730  16
  -7  -1   5 88991.6 3335.12  12
  -7  -1   5 87388.5 3332.16  14
  -7   1   5 93306.0 3340.27  11
  -7  -1   5 88360.7 3394.48  22
  -7   1   5 87123.1 3394.96  22
  -7   1   5 93239.0 3332.30  15
   7   1  -5 88486.7 3448.50  19
  -7  -1   5 85901.9 3351.59  20
   7  -1  -5 84844.7 3442.11  19
  -7   1   5 88095.8 3354.47  20
  -7   1   4 1493.11 99.3328  11
  -7  -1   4 1475.39 87.4734  14
  -7  -1   4 1321.55 149.454  22
  -7   1   4 1091.46 145.948  22
   7   1  -4 1658.46 165.548  19
  -7  -1   4 1454.59 88.8805  15
   7  -1  -4 1429.37 156.877  19
  -7   1   4 1696.76 91.5007  15
  -7   1   4 1465.60 104.953  20
  -7  -1   4 1756.41 165.064  16
  -7  -1   4 1268.60 99.1702  20
  -7   1   3 19470.9 689.192  11
  -7  -1   3 17397.0 671.935  14
  -7  -1   3 15563.3 721.377  22
  -7   1   3 14519.4 717.022  22
  -7  -1   3 16799.7 683.917  20
   7   1  -3 18455.9 778.482  19
   7  -1  -3 18078.5 775.450  19
  -7   1   3 17676.3 687.575  20
  -7  -1   3 17493.9 752.894  16
  -7  -1   3 17730.2 674.295  15
  -7   1   2 67318.9 2297.88  11
  -7  -1   2 62686.2 2290.77   3
  -7   1   2 64887.5 2292.82   3
  -7  -1   2 46384.5 2305.23  22
  -7   1   2 41292.8 2299.57  22
   7   1  -2 65162.6 2397.81  19
   7  -1  -2 57745.6 2380.50  19
  -7  -1   2 66827.9 2280.71  15
  -7   1   2 66191.1 2284.72  15
  -7  -1   2 64422.1 2350.31  16
  -7  -1   1 44978.7 1770.95   3
  -7   1   1 48159.5 1774.00   3
   7  -1  -1 45660.6 1801.88   1
  -7  -1   1 46051.5 1766.97  11
  -7   1   1 48694.9 1766.12  15
  -7  -1   1 47463.6 1759.98  15
  -7  -1   1 45880.0 1820.09  16
   7  -1   0 5158.91 246.404   1
  -7  -1   0 4708.97 223.120   3
  -7   1   0 5123.53 225.192   3
  -7   1   0 4490.63 232.982  10
  -7  -1   0 5088.69 218.841  11
  -7  -1   0 4987.97 209.051  15
  -7  -1   0 5061.77 298.590  19
  -7   1   0 5100.41 218.315  15
  -7   1   0 4800.10 299.819  19
  -7  -1  -1 31491.3 1201.64   3
  -7   1  -1 31383.0 1202.71   3
   7  -1   1 31409.8 1224.77   1
  -7   1  -1 26484.1 1248.90  10
   7  -1   1 33806.5 1468.54   9
  -7  -1  -1 32596.7 1196.17  11
  -7  -1  -1 31371.9 1291.05  19
  -7  -1  -1 32359.2 1184.75  15
  -7   1  -1 30300.5 1293.19  19
  -7   1  -1 30623.5 1194.33  15
  -7  -1  -2 824.471 78.9168   3
  -7   1  -2 906.690 78.8952   3
   7   1   2 866.299 143.035   1
   7  -1   2 945.173 91.8715   1
  -7   1  -2 741.081 128.918  10
   7  -1   2 679.076 278.404   9
  -7  -1  -2 880.068 71.7495  11
  -7   1  -2 809.128 126.565  19
  -7  -1  -2 960.814 135.778  19
  -7  -1  -2 878.506 61.7266  15
   7   1   3 4271.88 287.771   1
   7  -1   3 4252.58 224.529   1
  -7   1  -3 3744.91 289.285  10
   7  -1   3 4327.27 485.391   9
  -7  -1  -3 4149.95 191.570  11
  -7  -1  -3 4502.59 289.390  19
  -7   1  -3 4441.53 296.475  19
  -7  -1  -3 3706.69 172.442  15
  -7   1  -4 4406.97 346.006  10
   7  -1   4 4323.97 525.978   9
   7   1   4 4991.96 315.090   1
   7  -1   4 5104.25 269.514   1
   7  -1   5 34018.7 1604.19   9
   7   1   5 29814.7 1266.88   1
   7  -1   5 31468.5 1223.87   1
  -7   1  -6 12695.1 747.823  10
   7  -1   6 14166.9 986.305   9
   7  -1   6 13984.1 582.765  23
   7   1   6 14167.4 584.131  23
   7   1   6 14166.2 666.615   1
  -7   1  -7 514.672 171.973  10
   7  -1   7 577.317 417.407   9
   7  -1   7 507.903 91.0451  23
   7   1   7 646.429 90.7818  23
  -7   1  -8 924.964 214.160  10
   7  -1   8 730.809 435.586   9
   7   1   8 973.591 108.072  23
   7  -1   8 703.158 101.337  23
   7  -1   9 50.3270 408.896   9
   7  -1   9 172.222 83.0679  23
   7   1   9 100.663 78.2299  23
   7  -1  10 18701.0 1363.64   9
   7  -1  10 17425.3 740.418  23
   7   1  10 18028.4 741.900  23
   7   1  11 4189.92 241.743  23
   7  -1  11 3921.31 240.475  23
   7  -1  12 6284.28 322.426  23
   7   1  12 5966.55 318.660  23
   7  -1  13 60.8265 90.3849  23
   7   1  13-33.4378 93.3434  23
   7   1  14 299.102 104.132  23
   7  -1  14 189.559 95.6880  23
   7   1  15 143.430 100.160  23
   7  -1  15 50.5771 98.4009  23
   7  -1  16 7.29057 94.5588  23
   7   1  16 50.6741 92.9966  23
   7  -1  17 675.974 123.605  23
   7   1  17 931.084 130.872  23
   7   1  18 275.672 98.4129  22
   7  -1  18 289.979 102.178  22
   7  -1  19-30.3332 87.1466  22
   7   1  19-68.5946 87.5869  22
   7  -1  20-43.0244 81.0474  22
   7   1  20 58.6185 88.1657  22
   7  -1  21-135.062 87.0838  22
   7   1  21-27.1112 78.8727  22
  -7   2  22-356.321 166.989  22
  -7  -2  22-103.854 142.014  22
  -7  -2  21 104.311 59.7743  14
  -7  -2  21 56.1435 149.847  22
  -7   2  21 113.591 159.855  22
  -7  -2  20 14.9305 61.8344  14
  -7  -2  20 87.6773 160.273  22
  -7   2  20-88.4565 163.122  22
  -7  -2  19 1093.96 204.613  22
  -7   2  19 1046.67 201.628  22
  -7  -2  19 941.238 107.722  14
  -7  -2  18 41.3242 52.4656  12
  -7  -2  18 112.637 71.5061  14
  -7  -2  18 339.905 161.448  22
  -7   2  18 128.372 158.551  22
  -7  -2  18 138.856 57.3942  15
  -7  -2  17 19.5251 54.9493  12
  -7  -2  17 34.3768 74.0779  14
  -7  -2  17 191.077 162.405  22
  -7   2  17 82.1859 153.526  22
  -7  -2  17 4.57219 56.6184  15
  -7  -2  16 3848.93 218.551  12
  -7  -2  16 4158.54 318.108  22
  -7   2  16 4156.48 318.744  22
  -7  -2  16 4249.14 222.520  15
  -7  -2  16 4525.32 239.624  14
  -7  -2  15 3267.49 196.085  12
  -7  -2  15 3317.81 201.064  13
  -7  -2  15 3774.67 285.528  22
  -7   2  15 3715.38 287.804  22
  -7  -2  15 3501.74 197.184  15
  -7  -2  15 3632.55 209.138  14
  -7  -2  14-15.4707 61.1310  13
  -7  -2  14 4.91718 56.7226  12
  -7  -2  14 61.9487 75.1385  14
  -7  -2  14 44.3477 132.418  22
  -7   2  14-144.588 137.228  22
  -7  -2  14 14.6944 166.083  20
  -7  -2  14-14.6835 63.6783  15
  -7   2  14 151.629 181.101  20
  -7  -2  13 8957.19 401.553  12
  -7  -2  13 8813.81 402.163  13
  -7  -2  13 8212.48 511.148  20
  -7   2  13 9122.25 526.810  20
  -7  -2  13 9497.20 480.466  22
  -7   2  13 9765.75 481.365  22
  -7  -2  13 9126.65 405.313  15
  -7  -2  13 8930.05 404.175  14
  -7  -2  12 3122.20 179.324  12
  -7  -2  12 3231.66 181.953  13
  -7  -2  12 2934.14 265.962  20
  -7  -2  12 3236.58 246.456  22
  -7   2  12 3305.51 246.054  22
  -7   2  12 3337.06 276.343  20
  -7   2  12 3129.46 162.143  15
  -7  -2  12 3303.50 185.992  15
  -7  -2  12 3450.49 187.197  14
  -7  -2  11 8168.77 365.774  12
  -7  -2  11 8011.67 363.973  13
  -7  -2  11 9080.37 434.657  22
  -7   2  11 8638.19 429.533  22
  -7  -2  11 7779.69 441.975  20
  -7   2  11 8342.86 449.613  20
  -7  -2  11 8136.74 365.382  14
  -7   2  11 8228.58 348.006  15
  -7  -2  10 2726.70 160.675  12
  -7  -2  10 2889.07 159.908  13
  -7  -2  10 2833.60 219.535  22
  -7   2  10 2818.74 218.644  22
  -7   2  10 2986.31 230.176  20
  -7  -2  10 2606.56 219.242  20
  -7   2  10 2848.83 147.141  15
  -7  -2   9 13109.1 865.857  10
  -7  -2   9 15154.2 612.118  12
  -7  -2   9 15295.9 610.981  13
  -7  -2   9 15647.2 674.108  22
  -7   2   9 14894.0 669.197  22
  -7   2   9 14580.5 661.929  20
  -7  -2   9 14301.5 660.903  20
  -7   2   9 15601.9 600.246  15
   7   2  -9 13958.3 721.172  16
  -7  -2   8 1417.60 96.2910  12
  -7  -2   8 1116.45 224.431  10
   7  -2  -8 1334.09 127.305   1
   7   2  -8 1047.17 191.262   2
   7  -2  -8 1288.23 196.361   2
  -7  -2   8 1165.26 126.499  20
  -7   2   8 922.728 139.717  22
  -7  -2   8 1164.43 141.744  22
  -7   2   8 1022.65 126.532  20
  -7  -2   8 1224.29 127.961  21
   7   2  -8 1056.50 149.770  16
   7  -2  -8 1029.39 107.455  16
  -7  -2   8 1094.25 90.6070  14
  -7   2   8 1240.77 84.5825  15
  -7  -2   7 11354.8 472.930  12
   7  -2  -7 11698.5 504.502   1
  -7   2   7 11926.3 507.835  20
  -7  -2   7 11700.9 502.925  21
  -7  -2   7 11474.4 528.744  22
  -7   2   7 11484.6 526.151  22
  -7  -2   7 11406.2 502.498  20
   7   2  -7 10965.7 558.951  16
   7  -2  -7 10601.1 476.168  16
   7  -2  -7 10474.4 568.613  19
  -7  -2   7 11428.9 469.745  14
  -7   2   7 12506.5 467.774  15
   7   2  -6 5913.56 307.259   8
   7  -2  -6 6057.74 261.073   1
  -7   2   6 5056.83 295.331  22
  -7  -2   6 5515.88 305.890  22
  -7   2   6 5774.89 272.194  20
  -7  -2   6 5498.54 266.817  20
  -7  -2   6 5974.62 276.302  21
   7  -2  -6 5675.23 335.542  19
  -7  -2   6 5926.12 243.517  14
  -7   2   6 6112.64 241.627  15
   7   2  -6 5596.37 342.874  19
   7   2  -5 8133.97 477.751   8
   7  -2  -5 9166.50 382.359   1
  -7  -2   5 9574.01 411.102  21
  -7   2   5 9123.46 444.506  22
  -7  -2   5 9444.69 448.996  22
   7  -2  -5 9746.58 486.268  19
  -7  -2   5 9254.66 383.623  14
  -7   2   5 9754.55 386.349  15
  -7  -2   5 8847.13 399.918  20
  -7  -2   5 9178.19 511.615  16
   7   2  -5 9848.90 487.985  19
  -7   2   5 9897.71 406.523  20
  -7  -2   4 272.325 50.0530  12
  -7  -2   4 244.348 46.7488  14
  -7  -2   4 132.152 102.674  22
  -7   2   4 262.888 113.399  22
   7   2  -4 225.418 99.0007  19
  -7  -2   4 247.679 52.9401  15
  -7  -2   4 276.637 60.6012  20
  -7   2   4 251.000 51.6388  15
   7  -2  -4 309.895 88.1723  19
  -7  -2   4 189.202 99.8821  16
  -7   2   4 261.678 59.9232  20
  -7  -2   3 60262.9 2159.38  14
  -7  -2   3 61195.2 2166.07  12
   7   2  -3 64076.9 2355.55   5
  -7  -2   3 43210.0 2187.99  22
  -7   2   3 47331.7 2191.68  22
  -7  -2   3 57371.5 2163.49  15
   7   2  -3 61409.5 2275.64  19
   7  -2  -3 60682.0 2273.14  19
  -7   2   3 60706.9 2167.22  15
  -7  -2   3 58015.1 2170.38  20
  -7   2   3 59615.6 2173.70  20
  -7  -2   3 59549.9 2271.51  16
   7   2  -2 2842.95 313.958   5
  -7  -2   2 2982.08 141.551  14
  -7  -2   2 3006.58 146.120  15
  -7  -2   2 3250.35 219.810  16
  -7   2   1 3590.91 171.338   3
   7   2  -1 3060.03 361.226   5
  -7  -2   1 3534.40 168.809   3
  -7  -2   1 3500.45 160.369  15
  -7  -2   1 3344.40 228.534  16
  -7  -2   0 1383.51 90.6047   3
  -7   2   0 1328.49 90.7013   3
   7   2   0 1189.01 326.601   5
  -7  -2   0 1349.81 78.6584  15
  -7   2   0 1402.85 150.545  19
  -7  -2   0 1387.36 137.453  16
  -7  -2  -1 796.065 70.8774   3
  -7   2  -1 830.145 73.4849   3
   7   2   1 577.860 340.737   5
  -7  -2  -1 774.588 66.7395  11
   7  -2   1 813.437 269.395   9
  -7  -2  -1 707.556 52.3642  15
  -7   2  -1 674.965 117.906  19
  -7  -2  -1 837.316 118.025  19
  -7   2  -1 767.573 57.8484  16
  -7  -2  -2 81417.4 2984.38   3
  -7   2  -2 83297.8 2986.20   3
   7  -2   2 78669.0 3287.43   9
  -7  -2  -2 81748.2 2975.49  11
  -7   2  -2 76658.4 3010.93  16
  -7  -2  -2 80777.0 3081.76  19
  -7   2  -2 81156.5 3095.04  19
  -7  -2  -2 76117.3 2961.15  15
   7   2   3 17363.5 855.471   1
   7  -2   3 18327.3 1020.19   9
  -7  -2  -3 18496.9 695.564  11
  -7  -2  -3 17436.2 795.529  19
  -7  -2  -3 17525.1 679.812  15
  -7   2  -3 18752.4 818.115  19
  -7   2  -3 16682.9 759.193  16
   7   2   4 16403.7 830.757   1
   7  -2   4 18796.9 1060.48   9
  -7  -2  -4 17637.5 681.857  11
  -7  -2  -4 17050.4 795.346  19
  -7   2  -4 16631.6 805.207  19
   7  -2   5 9489.79 756.901   9
  -7  -2  -5 8718.93 373.136  11
   7  -2   5 9243.45 397.003  23
   7   2   5 8823.96 393.243  23
   7   2   5 9513.14 513.774   1
   7  -2   6 983.875 389.263   9
   7  -2   6 702.965 91.9114  23
   7   2   6 620.801 88.0370  23
   7   2   7 2166.14 148.174  23
   7  -2   7 1965.66 144.360  23
   7  -2   8 371.584 409.475   9
   7  -2   8 137.657 78.4480  23
   7   2   8 44.2668 69.2905  23
   7  -2   9 51.2247 457.773   9
   7  -2   9 231.013 85.4706  23
   7   2   9 176.927 78.7019  23
   7  -2  10 505.638 502.028   9
   7  -2  10 108.900 87.4138  23
   7   2  10 105.688 79.0111  23
   7  -2  11 5713.89 801.613   9
   7  -2  11 5141.50 277.157  23
   7   2  11 5059.37 274.472  23
   7   2  12 43.6985 76.7685  23
   7  -2  12 38.4128 80.1026  23
   7  -2  13 348.299 99.0581  23
   7   2  13 346.792 96.3354  23
   7  -2  14 11891.7 1229.97   9
   7  -2  14 11665.5 522.261  23
   7   2  14 11369.6 519.552  23
   7  -2  15 1274.05 145.437  23
   7   2  15 1322.08 143.062  23
   7   2  15 1039.03 522.198   5
   7  -2  16 1735.37 162.326  23
   7   2  16 1892.69 165.648  23
   7   2  16 1350.21 542.368   5
   7   2  17 642.758 115.070  22
   7  -2  17 560.429 109.910  22
   7   2  17 291.540 404.777   5
   7   2  18 46.0785 91.0450  22
   7  -2  18-90.3307 87.1896  22
   7   2  19 821.084 119.246  22
   7  -2  19 631.851 110.345  22
   7  -2  20 453.861 100.411  22
   7   2  20 492.104 103.558  22
  -7  -3  21-31.8395 60.4828  14
  -7  -3  21-91.6358 156.359  22
  -7  -3  20 208.048 75.4017  14
  -7  -3  20 97.3244 144.310  22
  -7   3  20 112.345 153.474  22
  -7  -3  19 85.3342 72.6623  14
  -7  -3  19 71.3761 153.094  22
  -7   3  19 57.4292 146.675  22
  -7  -3  18 63.4971 59.0563  12
  -7  -3  18-17.9265 70.5676  14
  -7  -3  18-14.3826 149.873  22
  -7   3  18 14.3891 145.465  22
  -7  -3  18-4.83305 61.0756  15
  -7  -3  17-27.9061 65.1511  12
  -7  -3  17 61.3460 80.3129  14
  -7  -3  17-110.519 148.814  22
  -7   3  17 42.1886 150.090  22
  -7  -3  17 31.4925 65.6600  15
  -7  -3  16 136.305 71.8099  13
  -7  -3  16 52.0867 64.9243  12
  -7  -3  16 36.3574 77.6362  14
  -7  -3  16 277.020 152.804  22
  -7   3  16 254.079 153.667  22
  -7  -3  16 5.62021 67.6818  15
  -7  -3  15 319.432 83.6521  13
  -7  -3  15 290.712 75.4488  12
  -7  -3  15 366.615 90.7134  14
  -7  -3  15 301.831 149.465  22
  -7   3  15 150.123 142.972  22
  -7  -3  15 241.194 79.7720  15
  -7  -3  14 4482.33 252.355  12
  -7  -3  14 5183.43 263.201  13
  -7  -3  14 4542.01 327.970  22
  -7   3  14 5348.82 336.207  22
  -7  -3  14 4509.65 254.997  15
  -7  -3  14 4805.56 258.242  14
  -7  -3  13 5179.19 273.053  12
  -7  -3  13 5397.85 276.381  13
  -7   3  13 5104.95 378.109  20
  -7  -3  13 5672.00 349.697  22
  -7   3  13 5391.39 341.732  22
  -7  -3  13 5085.28 374.502  20
  -7  -3  12 1650.50 132.245  12
  -7  -3  12 1802.13 134.634  13
  -7   3  12 1724.39 226.214  20
  -7  -3  12 1659.95 190.274  22
  -7   3  12 1775.52 191.484  22
  -7  -3  12 1548.21 204.479  20
  -7  -3  11 3262.45 190.986  12
  -7  -3  11 3386.84 191.289  13
  -7  -3  11 3311.51 269.973  20
  -7  -3  11 3124.54 244.636  22
  -7   3  11 3569.04 271.925  20
  -7   3  11 3574.48 250.800  22
  -7  -3  11 3337.66 189.651  14
  -7  -3  10 753.651 90.2299  12
  -7  -3  10 816.626 91.2274  13
  -7  -3  10 632.443 135.183  22
  -7   3  10 786.692 134.581  22
  -7  -3  10 861.844 145.324  20
  -7  -3  10 898.226 91.1184  14
  -7   3  10 890.979 151.932  20
  -7  -3   9 2337.06 147.251  12
  -7  -3   9 2318.32 196.548  22
  -7   3   9 2229.99 189.379  20
  -7  -3   9 2304.38 188.496  20
  -7   3   9 2307.85 190.101  22
  -7  -3   9 2291.03 140.721  14
   7   3  -8 7960.15 497.664   2
   7  -3  -8 7705.50 509.894   2
  -7   3   8 8243.22 396.174  20
  -7   3   8 7239.61 402.754  22
  -7  -3   8 7879.26 398.844  21
  -7  -3   8 7825.66 386.257  20
  -7  -3   8 8489.30 414.399  22
   7  -3  -8 7634.65 446.654  19
  -7  -3   8 7736.16 344.037  14
   7   3  -7 866.433 169.282   2
   7  -3  -7 941.650 179.126   2
  -7  -3   7 950.572 115.555  20
  -7  -3   7 775.647 138.214  22
  -7   3   7 780.609 132.544  22
  -7  -3   7 1069.62 127.765  21
  -7   3   7 1022.40 113.766  20
   7   3  -7 693.097 134.039  19
   7  -3  -7 883.887 134.839  19
  -7  -3   7 1025.10 86.2566  14
  -7  -3   6 4572.27 217.286  12
   7   3  -6 4453.09 280.073   8
  -7  -3   6 4116.51 266.523  22
  -7   3   6 3778.18 256.385  22
  -7   3   6 4668.40 240.876  20
  -7  -3   6 4276.59 230.689  20
  -7  -3   6 4681.79 257.079  21
   7  -3  -6 4284.95 288.382  19
  -7  -3   6 4527.83 371.999  16
  -7  -3   6 4546.19 211.296  14
   7   3  -6 4322.24 295.885  19
  -7  -3   5 8217.10 348.358  12
   7   3  -5 7693.51 444.281   8
  -7  -3   5 8236.04 400.558  22
  -7   3   5 6492.80 381.288  22
  -7  -3   5 7807.87 357.451  20
  -7   3   5 8614.46 364.849  20
  -7  -3   5 7978.95 378.084  21
   7   3  -5 9451.71 450.834  19
   7  -3  -5 8835.82 440.362  19
  -7  -3   5 8085.47 340.528  14
  -7  -3   5 7876.40 483.527  16
  -7  -3   4 920.698 78.7196  12
   7   3  -4 754.604 190.258   8
   7   3  -4 814.145 145.815   4
  -7  -3   4 860.425 117.937  22
   7   3  -4 1040.50 183.669  17
  -7  -3   4 735.091 82.3254  20
  -7  -3   4 921.135 166.970  16
   7  -3  -4 844.546 122.094  19
  -7  -3   4 853.838 71.6854  14
   7   3  -4 793.260 127.950  19
  -7   3   4 1019.06 89.9235  20
   7   3  -3 6787.66 435.463   4
  -7  -3   3 7632.52 329.476  12
  -7  -3   3 7410.41 329.486  20
  -7  -3   3 7581.84 436.617  16
  -7   3   3 8192.88 337.403  20
  -7  -3   3 7535.98 321.273  14
   7   3  -2 34462.4 1471.51   5
  -7  -3   2 32311.1 1222.27  12
  -7  -3   2 30573.4 1212.07  14
  -7   3   2 32319.7 1227.30  20
  -7  -3   2 28880.3 1329.04  16
  -7  -3   2 30384.6 1219.92  20
   7   3  -1 347.435 240.639   5
  -7  -3   1 238.472 48.3247   3
  -7   3   1 331.716 51.8574   3
  -7  -3   1 245.961 41.0504  14
  -7  -3   1 227.834 97.4690  16
   7   3  -1 369.079 199.041  17
  -7  -3   1 300.672 47.7944  15
  -7  -3   0 26185.6 969.645   3
  -7   3   0 28017.1 974.727   3
   7   3   0 25660.5 1256.39   5
   7  -3   0 26416.4 1214.22   9
  -7  -3   0 25424.8 961.194  15
  -7  -3   0 25440.1 1081.58  16
   7   3   1 56053.6 2626.99   5
  -7  -3  -1 62376.2 2323.16   3
  -7   3  -1 62179.6 2325.34   3
   7  -3   1 62490.8 2611.75   9
  -7  -3  -1 61109.8 2309.62  15
  -7  -3  -1 60504.3 2436.53  16
  -7   3  -1 64707.5 2438.03  19
   7   3   2 11500.4 834.092   5
  -7  -3  -2 13564.4 534.865   3
  -7   3  -2 14464.9 540.045   3
   7  -3   2 13142.5 820.628   9
  -7  -3  -2 13295.8 619.081  19
  -7   3  -2 13962.0 643.851  19
  -7  -3  -2 12577.5 513.684  15
  -7   3  -2 13294.0 543.272  16
   7   3   3-130.159 340.738   5
  -7  -3  -3 41.1227 47.6435   3
  -7   3  -3 32.8777 46.1497   3
   7  -3   3 87.1754 264.794   9
  -7  -3  -3 45.3623 40.2099  11
  -7   3  -3 23.5201 53.2453  16
  -7  -3  -3-71.6755 87.7624  19
   7  -3   4 551.342 330.116   9
  -7  -3  -4 572.699 57.3201  11
   7   3   4 143.720 342.313   5
   7   3   4 436.662 75.0165  23
  -7  -3  -4 352.841 104.767  19
  -7   3  -4 581.397 102.118  16
  -7   3  -4 656.759 143.641  19
   7  -3   5 1946.05 427.011   9
  -7  -3  -5 1535.96 100.150  11
   7  -3   5 1718.81 127.016  23
   7   3   5 1825.27 125.244  23
  -7  -3  -5 1942.85 196.332  19
  -7   3  -5 1532.51 169.420  16
   7  -3   6 558.382 365.952   9
   7   3   6 258.226 70.5910  23
   7  -3   6 290.279 74.4767  23
  -7   3  -6 207.041 106.619  16
   7  -3   7 3264.08 554.813   9
   7   3   7 2639.12 533.674   5
   7  -3   7 3250.34 189.717  23
   7   3   7 3313.14 184.755  23
  -7   3  -7 2651.06 267.302  16
   7  -3   8 194.346 401.048   9
   7  -3   8 30.1912 67.7191  23
   7   3   8 66.1751 61.5261  23
   7   3   8 48.7079 386.025   5
   7  -3   9 16421.2 1211.20   9
   7  -3   9 15516.7 652.284  23
   7   3   9 15644.3 647.496  23
   7  -3  10 1454.68 574.843   9
   7  -3  10 1402.67 130.428  23
   7   3  10 1297.39 125.350  23
   7   3  10 980.049 501.763   5
   7  -3  11 568.684 521.654   9
   7  -3  11 255.595 91.3062  23
   7   3  11 266.044 87.9783  23
   7   3  11 565.316 498.454   5
   7  -3  12 4344.35 772.062   9
   7  -3  12 3626.71 222.129  23
   7   3  12 3456.27 216.243  23
   7   3  12 3474.07 667.489   5
   7   3  13 192.860 87.0745  23
   7  -3  13 149.357 82.5859  23
   7   3  13 517.603 496.506   5
   7  -3  14 1121.48 128.404  23
   7   3  14 1242.57 127.348  23
   7   3  14 837.939 484.172   5
   7  -3  15 768.212 120.592  23
   7   3  15 831.848 114.417  23
   7   3  15 570.730 442.421   5
   7  -3  16 759.412 114.471  23
   7   3  16 750.028 115.421  22
   7   3  16 1016.00 432.377   5
   7   3  16 574.533 322.686   4
   7   3  17-51.5115 83.5566  22
   7  -3  17-100.949 84.5371  22
   7   3  17 174.113 274.424   4
   7  -3  18 161.119 83.5342  22
   7   3  18 135.363 83.0195  22
   7  -3  19 25.0731 71.4353  13
   7  -3  19-67.6631 80.8146  22
   7   3  19 34.9537 81.9225  22
   7  -3  20-37.7170 73.6789  22
  -7  -4  21 378.007 72.7333  14
  -7  -4  20 231.697 72.9559  14
  -7  -4  19 398.161 74.5598  12
  -7  -4  19 354.918 87.5070  14
  -7  -4  19 279.959 66.3196  15
  -7  -4  18 170.618 69.9950  12
  -7  -4  18 6.10881 75.9617  14
  -7  -4  18-13.8241 144.087  22
  -7  -4  18 88.9547 68.7880  15
  -7  -4  17 2312.05 163.295  12
  -7  -4  17 2189.47 236.314  22
  -7   4  17 2098.01 242.341  22
  -7  -4  17 2122.18 158.488  15
  -7  -4  17 2215.67 168.921  14
  -7  -4  16 400.985 87.6827  12
  -7  -4  16 388.687 155.067  22
  -7   4  16 416.231 159.607  22
  -7  -4  16 201.143 84.6482  15
  -7  -4  15 1031.13 121.924  12
  -7  -4  15 1289.89 131.287  13
  -7   4  15 1076.23 184.053  22
  -7  -4  15 1300.02 190.738  22
  -7  -4  14-63.9560 75.5270  13
  -7  -4  14 51.9023 73.0222  12
  -7  -4  14-12.4023 131.124  22
  -7   4  14 73.9284 133.939  22
  -7  -4  13 49.0363 72.6713  13
  -7  -4  13 18.9004 73.2655  12
  -7  -4  13 46.0742 81.2689  14
  -7   4  13 23.1302 132.345  22
  -7  -4  13 11.6814 128.126  22
  -7  -4  12-12.1331 73.7984  12
  -7  -4  12 27.1117 70.7693  14
  -7  -4  12 44.0763 120.322  22
  -7   4  12 98.1172 128.252  22
  -7   4  12-77.3839 152.308  20
  -7  -4  11 759.518 101.157  12
  -7  -4  11 669.650 99.1949  14
  -7  -4  11 858.272 155.466  22
  -7   4  11 326.919 146.612  22
  -7   4  11 694.141 166.796  20
  -7  -4  11 605.825 149.783  20
  -7  -4  10 6654.86 324.088  13
  -7  -4  10 6821.04 384.713  20
  -7   4  10 7642.00 404.729  20
  -7  -4  10 6699.90 383.375  22
  -7   4  10 6481.17 377.773  22
  -7  -4  10 6653.20 317.142  14
  -7  -4   9 4938.48 244.980  13
   7   4  -9 4009.51 255.316   6
  -7  -4   9 5134.72 297.990  20
  -7  -4   9 4487.44 300.984  22
  -7   4   9 4468.16 292.290  22
  -7   4   9 5054.77 299.814  20
  -7  -4   9 4735.68 237.745  14
  -7  -4   8 2694.20 168.502  12
  -7   4   8 2732.73 216.897  22
  -7  -4   8 2776.83 199.662  20
  -7   4   8 3042.92 207.481  20
  -7  -4   8 2863.59 222.992  22
  -7  -4   8 2749.16 161.218  14
  -7  -4   7 531.040 75.4900  12
  -7  -4   7 491.369 69.8690  14
   7   4  -7 430.003 132.769   2
  -7  -4   7 624.972 134.261  21
  -7  -4   7 396.156 121.562  22
  -7   4   7 401.617 128.440  22
   7  -4  -7 450.573 102.017  19
  -7   4   7 468.744 100.922  20
   7   4  -7 263.569 100.150  19
  -7  -4   7 605.488 104.360  20
  -7  -4   6 1176.97 101.999  12
   7   4  -6 1454.15 186.389   8
   7  -4  -6 1296.97 196.316   2
   7   4  -6 974.524 162.153   2
  -7   4   6 1876.11 172.202  22
  -7   4   6 1227.14 117.335  20
  -7  -4   6 743.912 134.803  22
  -7  -4   6 1226.25 114.937  20
   7  -4  -6 1128.46 146.719  19
   7   4  -6 1331.87 161.756  19
  -7  -4   6 1071.71 92.2994  14
  -7  -4   5 1110.65 98.0414  12
   7   4  -5 1320.83 180.503   8
  -7   4   5 1310.32 113.684  20
  -7  -4   5 1176.17 104.413  20
  -7  -4   5 1278.01 136.768  22
  -7  -4   5 1419.64 97.4292  14
   7  -4  -5 932.220 133.297  19
   7   4  -5 1671.50 210.409  17
   7   4  -5 1099.14 148.603  19
  -7  -4   4 2263.85 134.763  12
   7   4  -4 2173.66 240.331   8
   7   4  -4 1979.05 195.975   4
  -7  -4   4 2204.03 175.241  21
  -7   4   4 2287.67 139.020  20
  -7  -4   4 2177.57 135.166  20
   7   4  -4 2782.80 270.263  17
  -7  -4   4 2081.47 123.297  14
  -7  -4   3 3330.42 175.080  12
   7   4  -3 3608.33 329.725   8
   7   4  -3 3318.45 278.704   4
  -7  -4   3 3372.59 173.943  20
  -7  -4   3 3411.77 212.352  21
  -7  -4   3 3477.93 166.531  14
  -7   4   3 3342.68 176.777  20
  -7  -4   3 3090.17 287.188  16
  -7  -4   2 5919.48 260.553  12
  -7  -4   2 5586.03 245.975  14
   7   4  -2 5025.50 435.412   8
   7   4  -2 4878.63 379.866   4
  -7  -4   2 5842.30 296.027  21
  -7  -4   2 5663.49 380.351  16
  -7   4   2 5643.96 259.721  20
   7   4  -1 27529.0 1372.20   4
  -7  -4   1 32296.7 1197.73  12
  -7   4   1 32094.0 1208.27   7
  -7  -4   1 31895.8 1183.13  14
   7   4  -1 27591.5 1411.16   8
  -7   4   1 33501.7 1200.58  20
  -7  -4   1 31405.6 1346.61  16
   7   4   0 5497.31 483.160   5
   7   4   0 3671.91 375.734   4
  -7   4   0 4187.96 214.259   7
  -7  -4   0 4086.28 193.088  15
   7   4   0 5931.78 410.009  17
  -7  -4   0 3962.91 308.439  16
  -7  -4  -1 21291.6 808.468   3
  -7   4  -1 21680.4 812.819   3
   7   4   1 21126.2 1122.15   5
  -7   4  -1 21046.6 830.425   7
  -7  -4  -1 19951.6 800.916  15
   7   4   1 18243.7 973.668  17
   7   4   2 3658.00 454.571   5
  -7  -4  -2 3682.62 172.002   3
  -7   4  -2 3873.51 176.956   3
  -7   4  -2 3588.21 193.884   7
  -7   4  -2 3599.54 259.103  19
   7   4   3 23208.4 1292.44   5
  -7  -4  -3 24177.8 930.999   3
  -7   4  -3 24949.4 935.558   3
   7   4   3 23621.7 933.703  23
   7  -4   3 22932.8 939.482  23
  -7   4  -3 24503.3 1052.90  19
  -7  -4  -4 21.7702 40.0158  11
   7   4   4-34.3367 289.990   5
  -7  -4  -4 6.71305 44.7646   3
  -7   4  -4 31.9208 48.4198   3
   7  -4   4 43.6385 56.2805  23
   7   4   4 20.8141 51.3810  23
  -7   4  -4 53.9153 61.5642  16
   7  -4   5 23646.0 1354.55   9
  -7  -4  -5 22027.1 879.357   3
  -7   4  -5 22507.6 882.346   3
   7  -4   5 22025.5 886.244  23
   7   4   5 22791.9 879.830  23
  -7   4  -5 21654.8 1006.23  19
   7  -4   6 174.981 385.640   9
   7  -4   6 65.7128 61.0071  23
   7   4   6 38.5479 53.6885  23
   7   4   6-40.0622 369.718   5
   7  -4   7 2817.89 557.984   9
   7  -4   7 2630.87 166.932  23
   7   4   7 2807.47 160.665  23
   7   4   7 3065.65 533.027   5
   7  -4   8 1561.39 529.026   9
   7   4   8 1297.23 112.619  23
   7  -4   8 1704.31 126.901  23
   7  -4   9 40137.0 2147.91   9
   7  -4   9 37414.0 1464.38  23
   7   4   9 37892.5 1457.28  23
   7   4   9 33611.4 1965.46   5
   7  -4  10 1891.10 613.755   9
   7   4  10 2447.75 160.864  23
   7  -4  10 2538.00 170.518  23
   7   4  10 2028.13 533.275   5
   7  -4  11 12899.9 1178.76   9
   7  -4  11 12595.1 544.528  23
   7   4  11 12348.9 536.508  23
   7   4  11 11918.8 1009.69   5
   7  -4  12 836.392 639.977   9
   7  -4  12 865.744 113.484  23
   7   4  12 888.069 106.066  23
   7   4  12 353.188 414.426   5
   7  -4  13 726.686 609.381   9
   7  -4  13 543.693 99.0553  23
   7   4  13 435.880 87.4715  23
   7   4  13 697.820 408.586   5
   7   4  13 229.943 340.615   4
   7  -4  14 2179.19 684.594   9
   7  -4  14 2052.28 162.822  23
   7   4  14 2182.74 509.785   5
   7   4  14 2013.34 438.481   4
   7  -4  15 209.211 87.3541  23
   7  -4  15 201.280 79.5656  22
   7   4  15 201.193 85.0586  22
   7   4  15 129.974 328.568   5
   7   4  15-34.4606 322.051   4
   7   4  16 182.604 84.3714  22
   7  -4  16-6.69847 74.8204  22
   7   4  16 192.561 315.409   5
   7   4  16 145.983 266.069   4
   7  -4  17 463.377 92.6617  22
   7   4  17 455.198 95.9625  22
   7  -4  18-61.3524 81.1225  13
   7  -4  18-6.30512 71.2727  22
   7  -4  19 64.8004 70.1372  13
  -7  -5  20 47.7638 62.9431  14
  -7  -5  19 71.6645 60.7613  12
  -7  -5  19 108.430 71.7039  14
  -7  -5  19 81.4728 60.0703  15
  -7  -5  18 278.833 77.5098  12
  -7  -5  18 305.764 79.5923  15
  -7  -5  17 868.471 108.010  12
  -7  -5  17 674.388 102.115  15
  -7  -5  16 201.104 83.3235  12
  -7  -5  16 96.7905 81.5794  14
  -7  -5  16 79.0474 83.0015  15
  -7  -5  15 215.542 86.4763  12
  -7  -5  15 195.184 91.1441  14
  -7  -5  14 487.850 100.718  12
  -7  -5  14 351.827 96.1442  14
  -7  -5  13 13.9323 82.2652  12
  -7  -5  13 6.15498 76.2075  14
  -7  -5  12 135.605 83.4878  13
  -7  -5  12 64.5638 78.0321  14
  -7  -5  11 240.634 91.1988  13
  -7  -5  11 327.805 84.9772  14
  -7   5  11 112.539 136.334  22
  -7  -5  10 236.325 83.7577  12
  -7  -5  10 208.819 71.4507  14
   7   5 -10 163.976 84.9289   6
  -7   5  10 215.450 130.964  22
  -7   5  10 197.277 126.529  20
  -7  -5   9 70.9414 73.9054  12
  -7  -5   9 107.308 68.6699  14
   7   5  -9 116.291 98.1212   6
  -7   5   9 111.448 111.884  20
  -7  -5   8 914.210 108.163  12
   7   5  -8 775.147 148.828   6
  -7   5   8 865.831 134.290  20
  -7  -5   8 961.900 100.959  14
  -7  -5   7 1667.63 131.457  12
  -7   5   7 1698.82 154.646  20
  -7  -5   7 1557.61 118.435  14
  -7  -5   6 3884.53 216.153  12
  -7  -5   6 3796.98 271.853  21
  -7  -5   6 4052.45 204.773  14
  -7  -5   5 14702.4 612.538  12
  -7  -5   5 14604.2 668.997  21
  -7  -5   5 14831.8 597.506  14
   7   5  -4 28.4532 136.920   8
  -7  -5   4 60.1101 52.9920  12
  -7  -5   4 22.5479 44.7329  14
  -7  -5   4 39.5410 105.136  21
   7   5  -4-29.8029 210.253  17
  -7  -5   3 5054.87 244.041  12
   7   5  -3 5127.15 377.080   8
  -7   5   3 5108.49 244.190   7
   7   5  -3 5649.26 356.664   4
  -7  -5   3 5425.28 301.644  21
  -7  -5   3 5025.58 230.210  14
  -7  -5   2 279.357 57.3379  12
   7   5  -2 232.103 187.295   8
  -7  -5   2 310.072 48.4942  14
  -7   5   2 294.567 65.1910   7
   7   5  -2 337.335 159.922   4
  -7  -5   2 465.148 113.046  21
   7   5  -2 113.928 233.561  17
  -7  -5   1 3417.89 176.417  12
   7   5  -1 2628.98 343.035   8
   7   5  -1 3788.52 334.676   4
  -7   5   1 3456.47 189.897   7
  -7  -5   1 3778.52 225.687  21
   7   5  -1 2304.63 340.361  17
   7   5   0 22.8975 232.714   8
  -7   5   0 159.595 70.8423   7
   7   5   0 97.0034 197.187   4
  -7  -5   0 64.8745 81.8048  21
   7   5   0 18.2447 235.904  17
   7   5   1 4800.74 459.458   8
  -7   5  -1 5079.12 232.316   7
   7   5   1 4033.39 409.162   4
  -7  -5  -1 4787.47 254.147  21
  -7  -5  -1 4069.08 191.956  15
  -7   5  -2 2939.91 176.000   7
   7   5   2 2851.88 378.623   4
   7   5   2 2073.85 378.968   8
   7   5   2 1580.77 340.459  17
   7   5   3 10434.3 613.588   4
   7   5   3 214.845 322.878  17
   7   5   4 4428.70 486.679   4
   7   5   5 9270.86 708.787   4
   7   5   6 3807.38 531.563   5
  -7   5  -6 3282.52 176.289   3
   7   5   6 2802.86 452.455   4
   7  -5   7 14823.6 1125.45   9
   7   5   7 13963.0 1002.85   5
  -7   5  -7 13329.5 559.209   3
   7  -5   8 4842.61 726.473   9
   7  -5   8 4176.63 221.994  23
   7   5   8 4532.40 603.334   5
  -7   5  -8 4304.86 223.587   3
   7  -5   9 22032.9 1473.77   9
   7  -5   9 20331.5 792.790  23
   7   5   9 20044.1 1283.94   5
  -7   5  -9 18647.3 789.631   3
   7   5   9 17563.2 1160.79   4
   7  -5  10 1348.04 596.380   9
   7  -5  10 476.794 82.6594  23
   7   5  10 782.121 438.038   5
   7   5  10 557.547 368.319   4
   7   5  11 1983.49 413.066   8
   7  -5  11 1758.27 641.091   9
   7  -5  11 2319.69 156.934  23
   7   5  11 1715.55 463.870   5
   7   5  11 2555.72 474.295   4
   7   5  12-236.985 296.398   8
   7  -5  12 283.573 547.374   9
   7  -5  12-26.6295 64.7918  23
   7   5  12 138.256 392.105   5
   7   5  12 185.849 336.528   4
   7  -5  13 3994.21 776.092   9
   7   5  13 2459.63 416.879   8
   7  -5  13 3122.52 192.660  23
   7   5  13 3274.73 557.297   5
   7   5  13 2859.33 461.644   4
   7   5  14 485.192 316.071   4
   7   5  14 767.069 273.029   8
   7   5  15-55.6155 270.675   4
   7  -5  15 144.604 543.093   9
   7   5  16 387.476 240.253   4
  -7  -6  19 51.7528 58.3002  12
  -7  -6  19 71.7733 63.0755  14
  -7  -6  19 70.5211 55.8567  15
  -7  -6  18-16.4103 65.0958  12
  -7  -6  18-5.36299 69.1187  14
  -7  -6  18-50.5305 63.6474  15
  -7  -6  17 12.2781 67.9290  12
  -7  -6  17 5.83187 76.8251  14
  -7  -6  17 35.8565 72.4369  15
  -7  -6  16 33.3280 72.7842  12
  -7  -6  16 6.16944 75.5864  14
  -7  -6  16-19.5980 77.7328  15
  -7  -6  15 366.976 98.0226  12
  -7  -6  15 439.984 94.2394  14
  -7  -6  14 584.042 102.506  14
  -7  -6  13 1975.25 158.777  14
  -7  -6  12 7211.15 363.575  12
  -7  -6  12 6839.99 344.748  14
  -7  -6  11 571.905 111.081  12
  -7  -6  11 786.349 104.997  14
   7   6 -10 2354.33 177.967   6
  -7  -6  10 2376.53 183.193  12
  -7  -6  10 2558.36 170.112  14
   7   6  -9 2372.02 197.558   6
  -7  -6   9 2548.78 182.190  12
  -7  -6   9 2575.31 169.050  14
   7   6  -8 2834.62 227.009   6
  -7  -6   8 2783.27 193.738  12
  -7  -6   8 3147.60 181.771  14
   7   6  -7-54.8157 138.082   6
  -7  -6   7 160.830 78.7189  12
  -7  -6   7-4.60460 57.8143  14
  -7   6   7-16.8733 283.409  17
   7   6  -6 4367.97 337.285   6
  -7  -6   6 4827.04 245.443  14
  -7  -6   5 182.895 70.1190  12
  -7  -6   5 145.964 57.7186  14
   7   6  -5 18.3368 228.677  17
  -7  -6   4 2738.13 169.093  12
  -7   6   4 2755.88 164.680   7
  -7  -6   4 2797.90 240.630  21
  -7  -6   4 2745.05 150.068  14
  -7  -6   3 1101.39 98.6536  12
  -7  -6   3 1042.20 82.4588  14
   7   6  -3 1536.69 238.871   8
  -7   6   3 1060.88 103.731   7
  -7  -6   3 1094.91 165.883  21
   7   6  -3 575.986 283.648  17
  -7  -6   2 2329.10 145.265  12
   7   6  -2 2642.10 303.347   8
   7   6  -2 2751.84 279.104   4
  -7   6   2 2403.02 156.028   7
  -7  -6   2 2539.17 208.924  21
   7   6  -1 267.680 201.262   8
  -7  -6   1 174.829 53.1238  12
   7   6  -1 16.6247 157.312   4
  -7   6   1 133.508 74.5784   7
  -7  -6   1 163.642 114.978  21
   7   6  -1 21.5958 266.514  17
   7   6   0 2744.67 349.785   8
   7   6   0 3273.02 340.975   4
  -7   6   0 3449.76 194.774   7
  -7  -6   0 3388.92 238.950  21
   7   6   1 3750.13 399.653   8
   7   6   1 2808.66 335.218   4
  -7   6  -1 2849.96 182.982   7
  -7  -6  -1 3502.93 226.856  21
   7   6   2 909.635 287.022   8
  -7   6  -2 825.709 108.168   7
   7   6   2 708.145 250.718   4
  -7  -6  -2 839.964 133.708  21
  -7   6  -3 3787.62 215.120   7
  -7  -6  -3 3833.92 230.042  21
   7   6   4 2113.39 393.697   8
  -7  -6  -4 2600.86 195.106  21
   7   6   4 2169.14 354.902   4
   7   6   5 3639.53 473.779   8
  -7  -6  -5 3964.13 246.741  21
   7   6   5 3840.94 463.327   4
   7   6   6 3200.31 458.352   8
  -7  -6  -6 3339.36 217.309  21
   7   6   6 3119.23 448.314   4
   7  -6   7 739.120 484.140   9
   7   6   7 444.057 319.585   8
   7  -6   8 1205.67 544.318   9
   7   6   8 1319.86 356.260   8
   7   6   9-67.4860 299.556   4
   7  -6   9 380.126 484.817   9
   7   6   9 323.830 300.772   8
   7   6  10 8382.18 703.385   4
   7  -6  10 9607.00 1024.66   9
   7   6  10 7611.16 637.509   8
   7   6  11 194.296 318.728   4
   7   6  11-197.614 252.254   8
   7  -6  11 273.563 532.746   9
   7   6  12 570.000 296.616   4
   7   6  12 952.006 262.576   8
   7  -6  12 559.893 573.844   9
   7   6  13 28.0738 238.894   4
   7   6  13 108.114 188.031   8
   7  -6  13 562.480 533.104   9
   7   6  14 1529.53 309.618   4
   7  -6  14 2060.91 632.863   9
   7   6  15-21.0403 196.607   4
   7  -6  15-398.288 493.903   9
   7  -6  15 125.797 90.7154  13
   7  -6  16 3814.53 686.738   9
   7  -6  16 2943.23 199.086  13
   7  -6  17 71.2814 68.5733  13
  -7  -7  18 109.545 57.9550  12
  -7  -7  18 75.6882 59.9122  14
  -7  -7  18-56.5548 60.0708  15
  -7  -7  17 16.3875 62.7604  12
  -7  -7  17-24.9423 65.3077  14
  -7  -7  17 10.4031 66.1669  15
  -7  -7  16 339.680 83.7831  12
  -7  -7  16 369.938 83.4452  14
  -7  -7  16 204.310 82.5511  15
  -7  -7  15-23.0057 74.5963  14
  -7  -7  14 258.906 89.9008  12
  -7  -7  14 154.601 79.6279  14
  -7  -7  13 210.149 91.4604  12
  -7  -7  13 126.629 77.6871  14
  -7  -7  12 1853.29 159.629  12
  -7  -7  12 1571.69 138.056  14
  -7  -7  11 666.824 113.290  12
  -7  -7  11 718.084 104.460  14
   7   7 -10 6789.39 354.609   6
  -7  -7  10 7094.74 362.139  12
  -7  -7  10 7270.22 343.387  14
   7   7  -9 80.8134 93.2666   6
  -7  -7   9 28.0797 76.7056  12
  -7  -7   9 113.255 67.7545  14
   7   7  -8 64.6401 109.072   6
  -7  -7   8 100.859 84.4277  12
  -7  -7   8 35.5308 63.7502  14
   7   7  -8 40.7949 266.217  17
   7   7  -7 2565.28 234.393   6
  -7  -7   7 2649.46 176.882  12
  -7  -7   7 2491.86 153.378  14
   7   7  -6 1185.89 198.503   6
  -7  -7   6 1291.43 123.631  12
   7   7  -6 987.201 345.451  17
  -7  -7   6 1303.62 106.089  14
   7   7  -5-39.9956 158.646   6
  -7  -7   5 69.2267 67.6277  12
   7   7  -5 45.6973 313.646  17
   7   7  -4 3791.64 330.169   6
   7   7  -4 3233.25 438.404  17
  -7  -7   3 1021.99 102.725  12
  -7   7   3 1084.44 112.297   7
  -7   7   2 3686.44 214.154   7
  -7  -7   2 3705.64 198.993  12
  -7   7   1 4331.63 237.559   7
  -7  -7   1 4370.68 294.088  21
   7   7   0-127.351 203.089   8
  -7   7   0 18.5890 79.8539   7
  -7  -7   0 80.9772 129.184  21
   7   7   0-26.8868 322.323  17
   7   7   1 4123.00 401.483   8
   7   7   1 4408.90 391.464   4
  -7   7  -1 3653.75 224.967   7
  -7  -7  -1 3765.98 265.044  21
  -7   7  -2 1968.84 162.401   7
  -7  -7  -2 1762.06 189.820  21
  -7   7  -3 644.840 112.142   7
  -7  -7  -3 628.794 134.690  21
  -7   7  -4 5436.85 307.012   7
   7   7   4 5582.90 504.709   8
  -7  -7  -4 5934.22 330.911  21
   7   7   4 5462.54 489.858   4
   7   7   5 1753.74 338.863   4
   7   7   5 1824.07 342.208   8
   7   7   6 105.972 241.455   4
   7   7   6 131.286 236.220   8
   7  -7   7 477.825 457.238   9
   7   7   7 342.063 250.678   8
   7  -7   8 435.156 458.084   9
   7   7   8 76.2747 216.384   8
   7   7   9-110.420 233.146   4
   7  -7   9-512.693 512.190   9
   7   7   9 145.861 228.523   8
   7   7  10-26.8138 239.627   4
   7  -7  10-196.306 491.530   9
   7   7  10 297.493 217.722   8
   7   7  11 537.815 279.959   4
   7   7  11 318.011 203.288   8
   7  -7  11 66.0843 477.473   9
   7   7  12 192.207 228.604   4
   7  -7  12-65.6362 488.375   9
   7  -7  12 141.369 84.9499  13
   7   7  12 130.343 175.106   8
   7   7  13-21.9444 197.396   4
   7  -7  13 448.555 516.382   9
   7  -7  13 57.1835 83.7882  13
   7  -7  14-855.612 504.456   9
   7  -7  14 40.1036 77.1033  13
   7  -7  15 512.088 469.656   9
   7  -7  15 36.3692 67.6700  13
   7  -7  16-153.173 397.766   9
  -7  -8  16 326.743 69.1592  14
  -7  -8  16 273.244 75.4670  15
  -7  -8  15 343.224 80.2873  12
  -7  -8  15 240.688 68.8462  14
  -7  -8  14 618.157 95.7017  12
  -7  -8  14 773.246 93.6663  14
  -7  -8  13 149.321 81.2370  12
  -7  -8  13-5.13371 64.2487  14
   7   8 -12 35.8764 90.6875   7
  -7  -8  12 216.631 84.9917  12
  -7  -8  12-26.2456 64.7878  14
  -7  -8  11-27.5325 75.1616  12
  -7  -8  11 52.3832 62.8011  14
  -7  -8  10 545.508 100.752  12
  -7  -8  10 362.802 78.3955  14
   7   8  -9 1466.13 149.329   6
  -7  -8   9 1718.99 147.359  12
  -7  -8   9 1552.09 124.237  14
   7   8  -8 1206.42 150.016   6
  -7  -8   8 1112.65 125.259  12
   7   8  -7 1910.96 188.780   6
  -7  -8   7 1898.18 149.838  12
   7   8  -6-11.1634 121.897   6
  -7  -8   6 18.5353 70.9870  12
  -7   8   6-23.7094 331.829  17
   7   8  -6-25.3257 326.368  17
   7   8  -5 650.727 170.174   6
  -7  -8   5 609.589 91.9873  12
  -7   8   5 47.7984 304.754  17
   7   8  -5 419.200 367.302  17
   7   8  -4 4527.79 334.553   6
  -7  -8   4 4413.42 233.869  12
   7   8  -3 2877.01 281.820   6
  -7  -8   3 2914.10 172.488  12
   7   8  -2 2017.98 262.215   6
  -7   8   2 1927.92 153.037   7
   7   8  -1 623.645 208.699   6
  -7   8   1 975.454 120.631   7
  -7   8   1 99.7789 396.045  18
   7   8  -1 29.9401 328.172  17
  -7   8   0 178.113 90.4614   7
   7   8   0 61.0266 354.850  17
   7   8   1 158.990 422.986  17
  -7   8  -1 257.956 454.814  18
  -7   8  -2 1577.66 153.380   7
   7   8   2 32.7317 398.640  17
  -7   8  -3 1129.88 140.008   7
   7   8   3 166.981 377.772  17
   7  -8   6 3581.14 631.923   9
   7  -8   7 117.213 436.067   9
   7  -8   8 1913.07 566.388   9
   7   8   9-77.4324 148.275   6
   7  -8   9-120.729 422.422   9
   7  -8   9 25.1307 71.5993  13
   7  -8  10 93.9548 69.3847  13
   7  -8  10-60.1031 438.510   9
   7  -8  11 651.523 481.252   9
   7  -8  11 194.860 77.0693  13
   7  -8  12-171.177 452.216   9
   7  -8  12 93.0147 70.2767  13
   7  -8  13-53.7959 415.363   9
   7  -8  13 10.7490 60.2391  13
  -7   8 -13 110.422 314.705  18
   7  -8  14-99.5700 404.480   9
  -7  -9  14 38.3745 62.8146  15
  -7  -9  13 197.981 68.4036  12
  -7  -9  13 75.0419 72.0813  15
   7   9 -12 289.257 88.2115   7
  -7  -9  12 331.731 77.3218  12
  -7  -9  12 266.475 82.9040  15
   7   9 -11 20.7331 87.2358   7
  -7  -9  11 260.683 74.1619  12
   7   9 -10 116.227 100.525   7
  -7  -9  10 47.5033 69.6325  12
  -7  -9   9 107.358 72.1378  12
   7   9  -8 323.263 103.216   6
[truncated: 341,284 more chars]
